# Supplementary material for: Pleiotropic expression quantitative trait loci are enriched in enhancers and transcription factor binding sites and impact more genes
Source: Comput Struct Biotechnol J. 2024 Nov 17;23:4260–70. doi: 10.1016/j.csbj.2024.11.019 (PMC11635986; doi:10.1016/j.csbj.2024.11.019)
Supplement: Supplementary file 2 — Supplementary material [file mmc2.xlsx]

## Sheet: Sheet1
study	qtl_group	tissue_ontology_id	tissue_ontology_term	tissue_label	condition_label	etissue_category_id	etissue_category_term	ref
FUSION	adipose_naive	UBERON_0001013	adipose tissue	adipose	naive	UBERON_0001013	adipose tissue	https://doi.org/10.1073/pnas.1814263116
GTEx	adipose_subcutaneous	UBERON_0001013	adipose tissue	adipose	naive	UBERON_0001013	adipose tissue	https://doi.org/10.1126/science.aaz1776
TwinsUK	fat	UBERON_0001013	adipose tissue	adipose	naive	UBERON_0001013	adipose tissue	http://dx.doi.org/10.1038/ng.3162
GTEx	adipose_visceral	UBERON_0010414	omental fat pad	adipose (visceral)	naive	UBERON_0001013	adipose tissue	https://doi.org/10.1126/science.aaz1776
GTEx	adrenal_gland	UBERON_0002369	adrenal gland	adrenal gland	naive	UBERON_0002369	adrenal gland	https://doi.org/10.1126/science.aaz1776
GTEx	artery_aorta	UBERON_0001496	ascending aorta	artery (aorta)	naive	UBERON:0000947	aorta	https://doi.org/10.1126/science.aaz1776
GTEx	artery_coronary	UBERON_0001621	coronary artery	artery (coronary)	naive	UBERON:0000947	aorta	https://doi.org/10.1126/science.aaz1776
GTEx	artery_tibial	UBERON_0007610	tibial artery	artery (tibial)	naive	UBERON:0000947	aorta	https://doi.org/10.1126/science.aaz1776
GTEx	blood	UBERON_0000178	blood	blood	naive	UBERON:0000178	blood	https://doi.org/10.1126/science.aaz1776
Lepik_2017	blood	UBERON_0000178	blood	blood	naive	UBERON:0000178	blood	https://doi.org/10.1371/journal.pcbi.1005766
TwinsUK	blood	UBERON_0000178	blood	blood	naive	UBERON:0000178	blood	http://dx.doi.org/10.1038/ng.3162
CEDAR	platelet	CL_0000233	platelet	platelet	naive	UBERON:0000178	blood	http://dx.doi.org/10.1038/s41467-018-04365-8
GTEx	brain_hippocampus	UBERON_0001954	Ammon's horn	brain (hippocampus)	naive	UBERON:0000955	brain	https://doi.org/10.1126/science.aaz1776
GTEx	brain_amygdala	UBERON_0001876	amygdala	brain (amygdala)	naive	UBERON:0000955	brain	https://doi.org/10.1126/science.aaz1776
GTEx	brain_anterior_cingulate_cortex	UBERON_0009835	anterior cingulate cortex	brain (anterior cingulate cortex)	naive	UBERON:0000955	brain	https://doi.org/10.1126/science.aaz1776
GTEx	brain_spinal_cord	UBERON_0006469	C1 segment of cervical spinal cord	brain (spinal cord)	naive	UBERON:0000955	brain	https://doi.org/10.1126/science.aaz1776
GTEx	brain_caudate	UBERON_0001873	caudate nucleus	brain (caudate)	naive	UBERON:0000955	brain	https://doi.org/10.1126/science.aaz1776
GTEx	brain_cerebellar_hemisphere	UBERON_0002037	cerebellum	brain (cerebellum)	naive	UBERON:0000955	brain	https://doi.org/10.1126/science.aaz1776
GTEx	brain_cerebellum	UBERON_0002037	cerebellum	brain (cerebellum)	naive	UBERON:0000955	brain	https://doi.org/10.1126/science.aaz1776
BrainSeq	brain	UBERON_0009834	dorsolateral prefrontal cortex	brain (DLPFC)	naive	UBERON:0000955	brain	https://doi.org/10.1038/s41593-018-0197-y
CommonMind	DLPFC_naive	UBERON_0009834	dorsolateral prefrontal cortex	brain (DLPFC)	naive	UBERON:0000955	brain	https://doi.org/10.1038/s41597-019-0183-6
GTEx	brain_frontal_cortex	UBERON_0009834	dorsolateral prefrontal cortex	brain (DLPFC)	naive	UBERON:0000955	brain	https://doi.org/10.1126/science.aaz1776
ROSMAP	brain_naive	UBERON_0009834	dorsolateral prefrontal cortex	brain (DLPFC)	naive	UBERON:0000955	brain	https://doi.org/10.1038/nn.4632
GTEx	brain_cortex	UBERON_0001870	frontal cortex	brain (cortex)	naive	UBERON:0000955	brain	https://doi.org/10.1126/science.aaz1776
GTEx	brain_hypothalamus	UBERON_0001898	hypothalamus	brain (hypothalamus)	naive	UBERON:0000955	brain	https://doi.org/10.1126/science.aaz1776
GTEx	brain_nucleus_accumbens	UBERON_0001882	nucleus accumbens	brain (nucleus accumbens)	naive	UBERON:0000955	brain	https://doi.org/10.1126/science.aaz1776
Braineac2	putamen	UBERON_0001874	putamen	brain (putamen)	naive	UBERON:0000955	brain	https://doi.org/10.1038/s41467-020-14483-x
GTEx	brain_putamen	UBERON_0001874	putamen	brain (putamen)	naive	UBERON:0000955	brain	https://doi.org/10.1126/science.aaz1776
GTEx	brain_substantia_nigra	UBERON_0002038	substantia nigra	brain (substantia nigra)	naive	UBERON:0000955	brain	https://doi.org/10.1126/science.aaz1776
Braineac2	substantia_nigra	UBERON_0002038	substantia_nigra	brain (substantia_nigra)	naive	UBERON:0000955	brain	https://doi.org/10.1038/s41467-020-14483-x
GTEx	breast	UBERON_0008367	breast epithelium	breast	naive	UBERON:0000310	breast	https://doi.org/10.1126/science.aaz1776
Steinberg_2020	high_grade_cartilage_naive	UBERON_0002418	cartilage tissue	cartilage	naive	UBERON:0007844	cartilage element	https://doi.org/10.1038/s41467-021-21593-7
Steinberg_2020	low_grade_cartilage_naive	UBERON_0002418	cartilage tissue	cartilage	naive	UBERON:0007844	cartilage element	https://doi.org/10.1038/s41467-021-21593-7
GTEx	colon_sigmoid	UBERON_0001159	sigmoid colon	sigmoid colon	naive	UBERON:0001155	colon	https://doi.org/10.1126/science.aaz1776
CEDAR	transverse_colon	UBERON_0001157	transverse colon	transverse colon	naive	UBERON:0001155	colon	http://dx.doi.org/10.1038/s41467-018-04365-8
GTEx	colon_transverse	UBERON_0001157	transverse colon	transverse colon	naive	UBERON:0001155	colon	https://doi.org/10.1126/science.aaz1776
GTEx	esophagus_muscularis	UBERON_0004648	esophagus muscularis mucosa	esophagus (muscularis)	naive	UBERON:0001043	esophagus	https://doi.org/10.1126/science.aaz1776
GTEx	esophagus_mucosa	UBERON_0006920	esophagus squamous epithelium	esophagus (mucosa)	naive	UBERON:0001043	esophagus	https://doi.org/10.1126/science.aaz1776
GTEx	esophagus_gej	UBERON_0004550	gastroesophageal sphincter	esophagus (gej)	naive	UBERON:0001043	esophagus	https://doi.org/10.1126/science.aaz1776
GENCORD	fibroblast	CL_0000057	fibroblast	fibroblast	naive	CL_0000057	fibroblast	https://doi.org/10.7554/eLife.00523
GTEx	fibroblast	CL_0000057	fibroblast	fibroblast	naive	CL_0000057	fibroblast	https://doi.org/10.1126/science.aaz1776
GTEx	heart_left_ventricle	UBERON_0006566	left ventricle myocardium	heart (left ventricle)	naive	UBERON:0000948	heart	https://doi.org/10.1126/science.aaz1776
GTEx	heart_atrial_appendage	UBERON_0006631	right atrium auricular region	heart (atrial appendage)	naive	UBERON:0000948	heart	https://doi.org/10.1126/science.aaz1776
CEDAR	B-cell_CD19	CL_0000236	B cell	B cell	naive	UBERON:0002405	immune system	http://dx.doi.org/10.1038/s41467-018-04365-8
Fairfax_2012	B-cell_CD19	CL_0000236	B cell	B cell	naive	UBERON:0002405	immune system	http://dx.doi.org/10.1038/ng.2205
Schmiedel_2018	B-cell_naive	CL_0000236	B cell	B cell	naive	UBERON:0002405	immune system	https://doi.org/10.1016/j.cell.2018.10.022
Schmiedel_2018	monocyte_CD16_naive	CL_0002396	CD14-low, CD16-positive monocyte	CD16+ monocyte	naive	UBERON:0002405	immune system	https://doi.org/10.1016/j.cell.2018.10.022
BLUEPRINT	monocyte	CL_0002057	CD14-positive, CD16-negative classical monocyte	monocyte	naive	UBERON:0002405	immune system	https://doi.org/10.1016/j.cell.2016.10.026
CEDAR	monocyte_CD14	CL_0002057	CD14-positive, CD16-negative classical monocyte	monocyte	naive	UBERON:0002405	immune system	http://dx.doi.org/10.1038/s41467-018-04365-8
Fairfax_2014	monocyte_IFN24	CL_0002057	CD14-positive, CD16-negative classical monocyte	monocyte	IFNg_24h	UBERON:0002405	immune system	http://dx.doi.org/10.1126/science.1246949
Fairfax_2014	monocyte_LPS24	CL_0002057	CD14-positive, CD16-negative classical monocyte	monocyte	LPS_24h	UBERON:0002405	immune system	http://dx.doi.org/10.1126/science.1246949
Fairfax_2014	monocyte_LPS2	CL_0002057	CD14-positive, CD16-negative classical monocyte	monocyte	LPS_2h	UBERON:0002405	immune system	http://dx.doi.org/10.1126/science.1246949
Fairfax_2014	monocyte_naive	CL_0002057	CD14-positive, CD16-negative classical monocyte	monocyte	naive	UBERON:0002405	immune system	http://dx.doi.org/10.1126/science.1246949
Quach_2016	monocyte_IAV	CL_0002057	CD14-positive, CD16-negative classical monocyte	monocyte	Influenza_6h	UBERON:0002405	immune system	http://dx.doi.org/10.1016/j.cell.2016.09.024
Quach_2016	monocyte_LPS	CL_0002057	CD14-positive, CD16-negative classical monocyte	monocyte	LPS_6h	UBERON:0002405	immune system	http://dx.doi.org/10.1016/j.cell.2016.09.024
Quach_2016	monocyte_naive	CL_0002057	CD14-positive, CD16-negative classical monocyte	monocyte	naive	UBERON:0002405	immune system	http://dx.doi.org/10.1016/j.cell.2016.09.024
Quach_2016	monocyte_Pam3CSK4	CL_0002057	CD14-positive, CD16-negative classical monocyte	monocyte	Pam3CSK4_6h	UBERON:0002405	immune system	http://dx.doi.org/10.1016/j.cell.2016.09.024
Quach_2016	monocyte_R848	CL_0002057	CD14-positive, CD16-negative classical monocyte	monocyte	R848_6h	UBERON:0002405	immune system	http://dx.doi.org/10.1016/j.cell.2016.09.024
Schmiedel_2018	monocyte_naive	CL_0002057	CD14-positive, CD16-negative classical monocyte	monocyte	naive	UBERON:0002405	immune system	https://doi.org/10.1016/j.cell.2018.10.022
BLUEPRINT	T-cell	CL_0000624	CD4-positive, alpha-beta T cell	CD4+ T cell	naive	UBERON:0002405	immune system	https://doi.org/10.1016/j.cell.2016.10.026
CEDAR	T-cell_CD4	CL_0000624	CD4-positive, alpha-beta T cell	CD4+ T cell	naive	UBERON:0002405	immune system	http://dx.doi.org/10.1038/s41467-018-04365-8
Kasela_2017	T-cell_CD4	CL_0000624	CD4-positive, alpha-beta T cell	CD4+ T cell	naive	UBERON:0002405	immune system	http://dx.doi.org/10.1371/journal.pgen.1006643
Schmiedel_2018	CD4_T-cell_anti-CD3-CD28	CL_0000624	CD4-positive, alpha-beta T cell	CD4+ T cell	anti-CD3-CD28_4h	UBERON:0002405	immune system	https://doi.org/10.1016/j.cell.2018.10.022
Schmiedel_2018	CD4_T-cell_naive	CL_0000624	CD4-positive, alpha-beta T cell	CD4+ T cell	naive	UBERON:0002405	immune system	https://doi.org/10.1016/j.cell.2018.10.022
CEDAR	T-cell_CD8	CL_0000625	CD8-positive, alpha-beta T cell	CD8+ T cell	naive	UBERON:0002405	immune system	http://dx.doi.org/10.1038/s41467-018-04365-8
Kasela_2017	T-cell_CD8	CL_0000625	CD8-positive, alpha-beta T cell	CD8+ T cell	naive	UBERON:0002405	immune system	http://dx.doi.org/10.1371/journal.pgen.1006643
Schmiedel_2018	CD8_T-cell_anti-CD3-CD28	CL_0000625	CD8-positive, alpha-beta T cell	CD8+ T cell	anti-CD3-CD28_4h	UBERON:0002405	immune system	https://doi.org/10.1016/j.cell.2018.10.022
Schmiedel_2018	CD8_T-cell_naive	CL_0000625	CD8-positive, alpha-beta T cell	CD8+ T cell	naive	UBERON:0002405	immune system	https://doi.org/10.1016/j.cell.2018.10.022
Alasoo_2018	macrophage_IFNg	CL_0000235	macrophage	macrophage	IFNg_18h	UBERON:0002405	immune system	http://dx.doi.org/10.1038/s41588-018-0046-7
Alasoo_2018	macrophage_IFNg+Salmonella	CL_0000235	macrophage	macrophage	IFNg_18h+Salmonella_5h	UBERON:0002405	immune system	http://dx.doi.org/10.1038/s41588-018-0046-7
Alasoo_2018	macrophage_naive	CL_0000235	macrophage	macrophage	naive	UBERON:0002405	immune system	http://dx.doi.org/10.1038/s41588-018-0046-7
Alasoo_2018	macrophage_Salmonella	CL_0000235	macrophage	macrophage	Salmonella_5h	UBERON:0002405	immune system	http://dx.doi.org/10.1038/s41588-018-0046-7
Nedelec_2016	macrophage_Listeria	CL_0000235	macrophage	macrophage	Listeria_5h	UBERON:0002405	immune system	http://dx.doi.org/10.1016/j.cell.2016.09.025
Nedelec_2016	macrophage_naive	CL_0000235	macrophage	macrophage	naive	UBERON:0002405	immune system	http://dx.doi.org/10.1016/j.cell.2016.09.025
Nedelec_2016	macrophage_Salmonella	CL_0000235	macrophage	macrophage	Salmonella_5h	UBERON:0002405	immune system	http://dx.doi.org/10.1016/j.cell.2016.09.025
Schmiedel_2018	Treg_memory	CL_0002678	memory regulatory T cell	Treg naive	naive	UBERON:0002405	immune system	https://doi.org/10.1016/j.cell.2018.10.022
Young_2019	microglia_naive	CL_0000129	microglial cell	microglia	naive	UBERON:0002405	immune system	https://doi.org/10.1038/s41588-021-00875-2
Bossini-Castillo_2019	Treg_naive	CL_0002677	naive regulatory T cell	Treg memory	naive	UBERON:0002405	immune system	https://doi.org/10.1016/j.xgen.2022.100117
Schmiedel_2018	Treg_naive	CL_0002677	naive regulatory T cell	Treg memory	naive	UBERON:0002405	immune system	https://doi.org/10.1016/j.cell.2018.10.022
Gilchrist_2021	NK-cell_naive	CL_0000623	natural killer cell	NK cell	naive	UBERON:0002405	immune system	https://www.nature.com/articles/s41467-022-31626-4
Schmiedel_2018	NK-cell_naive	CL_0000623	natural killer cell	NK cell	naive	UBERON:0002405	immune system	https://doi.org/10.1016/j.cell.2018.10.022
BLUEPRINT	neutrophil	CL_0000775	neutrophil	neutrophil	naive	UBERON:0002405	immune system	https://doi.org/10.1016/j.cell.2016.10.026
CEDAR	neutrophil_CD15	CL_0000775	neutrophil	neutrophil	naive	UBERON:0002405	immune system	http://dx.doi.org/10.1038/s41467-018-04365-8
Naranbhai_2015	neutrophil_CD16	CL_0000775	neutrophil	neutrophil	naive	UBERON:0002405	immune system	http://dx.doi.org/10.1038/ncomms8545
GENCORD	T-cell	CL_0000084	T cell	T cell	naive	UBERON:0002405	immune system	https://doi.org/10.7554/eLife.00523
Schmiedel_2018	Tfh_memory	CL_0002038	T follicular helper cell	Tfh cell	naive	UBERON:0002405	immune system	https://doi.org/10.1016/j.cell.2018.10.022
Schmiedel_2018	Th1_memory	CL_0000545	T-helper 1 cell	Th1 cell	naive	UBERON:0002405	immune system	https://doi.org/10.1016/j.cell.2018.10.022
Schmiedel_2018	Th1-17_memory	CL_0000899	T-helper 17 cell	Th17 cell	naive	UBERON:0002405	immune system	https://doi.org/10.1016/j.cell.2018.10.022
Schmiedel_2018	Th17_memory	CL_0000899	T-helper 17 cell	Th17 cell	naive	UBERON:0002405	immune system	https://doi.org/10.1016/j.cell.2018.10.022
Schmiedel_2018	Th2_memory	CL_0000546	T-helper 2 cell	Th2 cell	naive	UBERON:0002405	immune system	https://doi.org/10.1016/j.cell.2018.10.022
HipSci	iPSC	EFO_0004905	induced pluripotent stem cell	iPSC	naive	EFO_0004905	induced pluripotent stem cell	https://doi.org/10.1038/nature22403
iPSCORE	iPSC	EFO_0004905	induced pluripotent stem cell	iPSC	naive	EFO_0004905	induced pluripotent stem cell	http://dx.doi.org/10.1016/j.stemcr.2017.03.012
PhLiPS	iPSC	EFO_0004905	induced pluripotent stem cell	iPSC	naive	EFO_0004905	induced pluripotent stem cell	https://doi.org/10.1016/j.stem.2017.03.017
GTEx	kidney_cortex	UBERON_0001225	cortex of kidney	kidney (cortex)	naive	UBERON:0002113	kidney	https://doi.org/10.1126/science.aaz1776
CAP	LCL_naive	EFO_0005292	lymphoblastoid cell line	LCL	naive	EFO_0005292	lymphoblastoid cell line	https://doi.org/10.1186/s12864-020-06966-4
CAP	LCL_statin	EFO_0005292	lymphoblastoid cell line	LCL	statin	EFO_0005292	lymphoblastoid cell line	https://doi.org/10.1186/s12864-020-06966-4
GENCORD	LCL	EFO_0005292	lymphoblastoid cell line	LCL	naive	EFO_0005292	lymphoblastoid cell line	https://doi.org/10.7554/eLife.00523
GEUVADIS	LCL	EFO_0005292	lymphoblastoid cell line	LCL	naive	EFO_0005292	lymphoblastoid cell line	https://doi.org/10.1038/nature12531
GTEx	LCL	EFO_0005292	lymphoblastoid cell line	LCL	naive	EFO_0005292	lymphoblastoid cell line	https://doi.org/10.1126/science.aaz1776
TwinsUK	LCL	EFO_0005292	lymphoblastoid cell line	LCL	naive	EFO_0005292	lymphoblastoid cell line	http://dx.doi.org/10.1038/ng.3162
PhLiPS	HLC	CL_0000182	HLC	hepatocyte	naive	UBERON:0002107	liver	https://doi.org/10.1016/j.stem.2017.03.017
GTEx	liver	UBERON_0001114	right lobe of liver	liver	naive	UBERON:0002107	liver	https://doi.org/10.1126/science.aaz1776
GTEx	lung	UBERON_0008952	upper lobe of left lung	lung	naive	UBERON:0002048	lung	https://doi.org/10.1126/science.aaz1776
FUSION	muscle_naive	UBERON_0001134	skeletal muscle tissue	muscle	naive	UBERON_0001134	skeletal muscle tissue	https://doi.org/10.1073/pnas.1814263116
GTEx	muscle	UBERON_0001134	skeletal muscle tissue	muscle	naive	UBERON_0001134	skeletal muscle tissue	https://doi.org/10.1126/science.aaz1776
Schwartzentruber_2018	sensory_neuron	CL_0000101	sensory neuron	sensory neuron	naive	CL:0000540	neuron	http://dx.doi.org/10.1038/s41588-017-0005-8
GTEx	nerve_tibial	UBERON_0001323	tibial nerve	tibial nerve	naive	CL:0000540	neuron	https://doi.org/10.1126/science.aaz1776
GTEx	ovary	UBERON_0000992	female gonad	ovary	naive	UBERON_0000992	female gonad	https://doi.org/10.1126/science.aaz1776
GTEx	pancreas	UBERON_0001150	body of pancreas	pancreas	naive	UBERON:0001264	pancreas	https://doi.org/10.1126/science.aaz1776
van_de_Bunt_2015	pancreatic_islet	UBERON_0000006	islet of Langerhans	pancreatic islet	naive	UBERON:0001264	pancreas	https://doi.org/10.1371/journal.pgen.1005694
GTEx	pituitary	UBERON_0000007	pituitary gland	pituitary	naive	UBERON_0000007	pituitary gland	https://doi.org/10.1126/science.aaz1776
Peng_2018	placenta_naive	UBERON_0001987	placenta	placenta	naive	UBERON_0001987	placenta	https://doi.org/10.1371/journal.pgen.1007799
GTEx	prostate	UBERON_0002367	prostate gland	prostate	naive	UBERON_0002367	prostate gland	https://doi.org/10.1126/science.aaz1776
CEDAR	rectum	UBERON_0001052	rectum	rectum	naive	UBERON_0001052	rectum	http://dx.doi.org/10.1038/s41467-018-04365-8
GTEx	minor_salivary_gland	UBERON_0006330	anterior lingual gland	minor salivary gland	naive	UBERON:0001044	saliva-secreting gland	https://doi.org/10.1126/science.aaz1776
GTEx	skin_sun_exposed	UBERON_0002097	skin of body	skin	naive	UBERON_0002097	skin of body	https://doi.org/10.1126/science.aaz1776
TwinsUK	skin	UBERON_0002097	skin of body	skin	naive	UBERON_0002097	skin of body	http://dx.doi.org/10.1038/ng.3162
GTEx	skin_not_sun_exposed	UBERON_0036149	suprapubic skin	skin (suprapubic)	naive	UBERON_0002097	skin of body	https://doi.org/10.1126/science.aaz1776
CEDAR	ileum	UBERON_0002116	ileum	ileum	naive	UBERON:0002108	small intestine	http://dx.doi.org/10.1038/s41467-018-04365-8
GTEx	small_intestine	UBERON_0001211	Peyer's patch	small intestine	naive	UBERON:0002108	small intestine	https://doi.org/10.1126/science.aaz1776
GTEx	spleen	UBERON_0002106	spleen	spleen	naive	UBERON_0002106	spleen	https://doi.org/10.1126/science.aaz1776
GTEx	stomach	UBERON_0000945	stomach	stomach	naive	UBERON_0000945	stomach	https://doi.org/10.1126/science.aaz1776
Steinberg_2020	synovium_naive	UBERON_0007616	layer of synovial tissue	synovium	naive	UBERON_0007616	layer of synovial tissue	https://doi.org/10.1038/s41467-021-21593-7
GTEx	testis	UBERON_0000473	testis	testis	naive	UBERON_0000473	testis	https://doi.org/10.1126/science.aaz1776
GTEx	thyroid	UBERON_0002046	thyroid gland	thyroid	naive	UBERON_0002046	thyroid gland	https://doi.org/10.1126/science.aaz1776
GTEx	uterus	UBERON_0000995	uterus	uterus	naive	UBERON_0000995	uterus	https://doi.org/10.1126/science.aaz1776
GTEx	vagina	UBERON_0000996	vagina	vagina	naive	UBERON_0000996	vagina	https://doi.org/10.1126/science.aaz1776
