# Supplementary material for: Pleiotropic expression quantitative trait loci are enriched in enhancers and transcription factor binding sites and impact more genes
Source: Comput Struct Biotechnol J. 2024 Nov 17;23:4260–70. doi: 10.1016/j.csbj.2024.11.019 (PMC11635986; doi:10.1016/j.csbj.2024.11.019)
Supplement: Supplementary file 3 — Supplementary material [file mmc3.xlsx]

## Sheet: Sheet1
gwas_id	gwas_trait	gwas_trait_ontology_id	gwas_trait_ontology_term	gwas_category_ontology_id	gwas_category_ontology_term
ebi-a-GCST000612	Celiac disease	EFO:0001060	celiac disease	EFO:0000540	immune system disease
ebi-a-GCST000679	Rheumatoid arthritis	EFO:0000685	rheumatoid arthritis	EFO:0005140	autoimmune disease
ebi-a-GCST000964	Ulcerative colitis	EFO:0000729	ulcerative colitis	EFO:0005140	autoimmune disease
ebi-a-GCST000998	Coronary heart disease	NCIT:C26732	coronary artery disease	EFO:0000319	cardiovascular disease
ebi-a-GCST001198	Multiple sclerosis	MONDO:0005301	multiple sclerosis	EFO:0005140	autoimmune disease
ebi-a-GCST001475	Obesity	EFO:0001073	obesity	EFO:0000589	metabolic disease
ebi-a-GCST001592	Osteoarthritis	MONDO:0005178	osteoarthritis	EFO:1000999	joint disease
ebi-a-GCST001790	Gout	EFO:0004274	gout	EFO:0000589	metabolic disease
ebi-a-GCST002245	Alzheimer's disease (late onset)	EFO:1001870	late-onset alzheimers disease	EFO:0000677	mental or behavioural disorder
ebi-a-GCST002318	Rheumatoid arthritis	EFO:0000685	rheumatoid arthritis	EFO:0005140	autoimmune disease
ebi-a-GCST003043	Inflammatory bowel disease	EFO:0003767	inflammatory bowel disease	EFO:0005140	autoimmune disease
ebi-a-GCST003044	Crohn's disease	EFO:0000384	crohn's disease	EFO:0005140	autoimmune disease
ebi-a-GCST003045	Ulcerative colitis	EFO:0000729	ulcerative colitis	EFO:0005140	autoimmune disease
ebi-a-GCST003374	Chronic kidney disease	EFO:0003884	chronic kidney disease	EFO:0009663	disease of genitourinary system
ebi-a-GCST003724	Bipolar disorder	MONDO:0004985	bipolar disorder	EFO:0000677	mental or behavioural disorder
ebi-a-GCST003769	Depression	NCIT:C2982	depression	EFO:0000677	mental or behavioural disorder
ebi-a-GCST004131	Inflammatory bowel disease	EFO:0003767	inflammatory bowel disease	EFO:0005140	autoimmune disease
ebi-a-GCST004132	Crohn's disease	EFO:0000384	crohn's disease	EFO:0005140	autoimmune disease
ebi-a-GCST004133	Ulcerative colitis	EFO:0000729	ulcerative colitis	EFO:0005140	autoimmune disease
ebi-a-GCST004692	Amyotrophic lateral sclerosis	MONDO:0004976	amyotrophic lateral sclerosis	EFO:0000618	nervous system disease
ebi-a-GCST004695	Insomnia complaints	EFO:0004698	insomnia	EFO:0008568	sleep disorder
ebi-a-GCST004988	Breast cancer	MONDO:0007254	breast cancer	MONDO:0007254	breast cancer
ebi-a-GCST005038	Allergic disease (asthma, hay fever or eczema)	MONDO:0005271	allergic disease	MONDO:0005271	allergic disease
ebi-a-GCST005047	Type 2 diabetes	MONDO:0005148	type 2 diabetes mellitus	EFO:0000589	metabolic disease
ebi-a-GCST005212	Asthma	HP:0002099	asthma	MONDO:0005271	allergic disease
ebi-a-GCST005413	Type 2 diabetes	MONDO:0005148	type 2 diabetes mellitus	EFO:0000589	metabolic disease
ebi-a-GCST005527	Psoriasis	EFO:0000676	psoriasis	EFO:0000701	skin disease
ebi-a-GCST005528	Juvenile idiopathic arthritis (oligoarticular or rheumatoid factor-negative polyarticular)	EFO:0002609	juvenile idiopathic arthritis	EFO:0005140	autoimmune disease
ebi-a-GCST005531	Multiple sclerosis	MONDO:0005301	multiple sclerosis	EFO:0005140	autoimmune disease
ebi-a-GCST005536	Type 1 diabetes	MONDO:0005147	type 1 diabetes mellitus	EFO:0000589	metabolic disease
ebi-a-GCST005569	Rheumatoid arthritis	EFO:0000685	rheumatoid arthritis	EFO:0005140	autoimmune disease
ebi-a-GCST005647	Amyotrophic lateral sclerosis	MONDO:0004976	amyotrophic lateral sclerosis	EFO:0000618	nervous system disease
ebi-a-GCST005810	Osteoarthritis of the hip (hospital diagnosed)	EFO:1000786	osteoarthritis, hip	EFO:1000999	joint disease
ebi-a-GCST005812	Osteoarthritis of the hip or knee (hospital diagnosed)	EFO:1000786	osteoarthritis, hip	EFO:1000999	joint disease
ebi-a-GCST005814	Osteoarthritis (hospital diagnosed)	MONDO:0005178	osteoarthritis	EFO:1000999	joint disease
ebi-a-GCST005838	Stroke	EFO:0000712	stroke	EFO:0000319	cardiovascular disease
ebi-a-GCST005840	Ischemic stroke (large artery atherosclerosis)	HP:0002140	ischemic stroke	EFO:0000319	cardiovascular disease
ebi-a-GCST005841	Ischemic stroke (small-vessel)	HP:0002140	ischemic stroke	EFO:0000319	cardiovascular disease
ebi-a-GCST005842	Ischemic stroke (cardioembolic)	HP:0002140	ischemic stroke	EFO:0000319	cardiovascular disease
ebi-a-GCST005843	Ischemic stroke	HP:0002140	ischemic stroke	EFO:0000319	cardiovascular disease
ebi-a-GCST005898	Type 2 diabetes	MONDO:0005148	type 2 diabetes mellitus	EFO:0000589	metabolic disease
ebi-a-GCST005902	Depression (broad)	NCIT:C2982	depression	EFO:0000677	mental or behavioural disorder
ebi-a-GCST005903	Major depressive disorder (ICD-10 coded)	MONDO:0002009	major depressive disorder	EFO:0000677	mental or behavioural disorder
ebi-a-GCST005904	Major depressive disorder (probable)	MONDO:0002009	major depressive disorder	EFO:0000677	mental or behavioural disorder
ebi-a-GCST006061	Atrial fibrillation	EFO:0000275	atrial fibrillation	EFO:0000319	cardiovascular disease
ebi-a-GCST006085	Prostate cancer	MONDO:0008315	prostate cancer	EFO:0007355	male reproductive organ cancer
ebi-a-GCST006414	Atrial fibrillation	EFO:0000275	atrial fibrillation	EFO:0000319	cardiovascular disease
ebi-a-GCST006464	Endometrial cancer	MONDO:0011962	endometrial cancer	EFO:1001331	genital neoplasm, female
ebi-a-GCST006487	Insomnia complaints	EFO:0004698	insomnia	EFO:0008568	sleep disorder
ebi-a-GCST006488	Insomnia complaints	EFO:0004698	insomnia	EFO:0008568	sleep disorder
ebi-a-GCST006685	Sleep duration (oversleepers)	EFO:0005271	sleep duration	EFO:0008568	sleep disorder
ebi-a-GCST006686	Sleep duration (undersleepers)	EFO:0005271	sleep duration	EFO:0008568	sleep disorder
ebi-a-GCST006698	Parental longevity (both parents in top 10%)	EFO:0004300	longevity	EFO:0004300	longevity
ebi-a-GCST006802	Body mass index	EFO:0004340	body mass index	EFO:0000589	metabolic disease
ebi-a-GCST006862	Asthma	HP:0002099	asthma	MONDO:0005271	allergic disease
ebi-a-GCST006906	Stroke	EFO:0000712	stroke	EFO:0000319	cardiovascular disease
ebi-a-GCST006907	Ischemic stroke (large artery atherosclerosis)	HP:0002140	ischemic stroke	EFO:0000319	cardiovascular disease
ebi-a-GCST006908	Ischemic stroke	HP:0002140	ischemic stroke	EFO:0000319	cardiovascular disease
ebi-a-GCST006909	Ischemic stroke (small-vessel)	HP:0002140	ischemic stroke	EFO:0000319	cardiovascular disease
ebi-a-GCST006910	Ischemic stroke (cardioembolic)	HP:0002140	ischemic stroke	EFO:0000319	cardiovascular disease
ebi-a-GCST007090	Knee osteoarthritis	EFO:0004616	osteoarthritis, knee	EFO:1000999	joint disease
ebi-a-GCST007091	Osteoarthritis (hip)	EFO:1000786	osteoarthritis, hip	EFO:1000999	joint disease
ebi-a-GCST007092	Osteoarthritis of the hip or knee	MONDO:0005178	osteoarthritis	EFO:1000999	joint disease
ebi-a-GCST007236	Breast cancer	MONDO:0007254	breast cancer	MONDO:0007254	breast cancer
ebi-a-GCST007515	Type 2 diabetes	MONDO:0005148	type 2 diabetes mellitus	EFO:0000589	metabolic disease
ebi-a-GCST007516	Type 2 diabetes (adjusted for BMI)	MONDO:0005148	type 2 diabetes mellitus	EFO:0000589	metabolic disease
ebi-a-GCST007517	Type 2 diabetes	MONDO:0005148	type 2 diabetes mellitus	EFO:0000589	metabolic disease
ebi-a-GCST007518	Type 2 diabetes (adjusted for BMI)	MONDO:0005148	type 2 diabetes mellitus	EFO:0000589	metabolic disease
ebi-a-GCST007799	Asthma (adult onset)	EFO:1002011	adult onset asthma	MONDO:0005271	allergic disease
ebi-a-GCST007800	Asthma (childhood onset)	OBA:2001015	age of onset of childhood onset asthma	MONDO:0005271	allergic disease
ebi-a-GCST009541	Heart failure	EFO:0003144	heart failure	EFO:0000319	cardiovascular disease
ebi-a-GCST009722	Glaucoma (multi-trait analysis)	NCIT:C26782	glaucoma	EFO:0003966	eye disease
ebi-a-GCST009760	Snoring	HP:0025267	snoring	EFO:0000684	respiratory system disease
ebi-a-GCST009761	Snoring	HP:0025267	snoring	EFO:0000684	respiratory system disease
ebi-a-GCST009762	Snoring	HP:0025267	snoring	EFO:0000684	respiratory system disease
ebi-a-GCST009763	Snoring	HP:0025267	snoring	EFO:0000684	respiratory system disease
ebi-a-GCST009979	Major depressive disorder	MONDO:0002009	major depressive disorder	EFO:0000677	mental or behavioural disorder
ebi-a-GCST009980	Major depressive disorder in trauma exposed individuals	MONDO:0002009	major depressive disorder	EFO:0000677	mental or behavioural disorder
ebi-a-GCST009981	Major depressive disorder in trauma-unexposed individuals	MONDO:0002009	major depressive disorder	EFO:0000677	mental or behavioural disorder
ebi-a-GCST010723	Early age-related macular degeneration	EFO:0001365	age-related macular degeneration	EFO:0003966	eye disease
ebi-a-GCST010776	COVID-19 (RELEASE 4)	MONDO:0100096	covid-19	EFO:0005741	infectious disease
ebi-a-GCST010777	COVID-19 (hospitalized vs population) RELEASE 4	MONDO:0100096	covid-19	EFO:0005741	infectious disease
ebi-a-GCST010778	COVID-19 (covid vs lab/self reported negative) RELEASE 4	MONDO:0100096	covid-19	EFO:0005741	infectious disease
ebi-a-GCST010779	COVID-19 (hospitalized vs population) RELEASE 4	MONDO:0100096	covid-19	EFO:0005741	infectious disease
ebi-a-GCST010780	COVID-19 (RELEASE 4)	MONDO:0100096	covid-19	EFO:0005741	infectious disease
ebi-a-GCST010783	COVID-19 (very severe respiratory confirmed vs population) RELEASE 4	MONDO:0100096	covid-19	EFO:0005741	infectious disease
ieu-a-10	Crohn's disease	EFO:0000384	crohn's disease	EFO:0005140	autoimmune disease
ieu-a-1024	Multiple sclerosis	MONDO:0005301	multiple sclerosis	EFO:0005140	autoimmune disease
ieu-a-1025	Multiple sclerosis	MONDO:0005301	multiple sclerosis	EFO:0005140	autoimmune disease
ieu-a-1054	Gout	EFO:0004274	gout	EFO:0000589	metabolic disease
ieu-a-1058	Celiac disease	EFO:0001060	celiac disease	EFO:0000540	immune system disease
ieu-a-1059	Celiac disease	EFO:0001060	celiac disease	EFO:0000540	immune system disease
ieu-a-1060	Celiac disease	EFO:0001060	celiac disease	EFO:0000540	immune system disease
ieu-a-1085	Amyotrophic lateral sclerosis	MONDO:0004976	amyotrophic lateral sclerosis	EFO:0000618	nervous system disease
ieu-a-1090	Type 2 diabetes	MONDO:0005148	type 2 diabetes mellitus	EFO:0000589	metabolic disease
ieu-a-1096	Childhood obesity	NCIT:C84449	childhood obesity	EFO:0000589	metabolic disease
ieu-a-1120	Ovarian cancer	MONDO:0008170	ovarian cancer	EFO:1001331	genital neoplasm, female
ieu-a-1121	High grade serous ovarian cancer	MONDO:0008170	ovarian cancer	EFO:1001331	genital neoplasm, female
ieu-a-1125	Endometrioid ovarian cancer	EFO:1000416	ovarian endometrioid adenocarcinoma	EFO:1001331	genital neoplasm, female
ieu-a-1126	Breast cancer (Combined Oncoarray; iCOGS; GWAS meta analysis)	MONDO:0007254	breast cancer	MONDO:0007254	breast cancer
ieu-a-1127	ER+ Breast cancer (Combined Oncoarray; iCOGS; GWAS meta analysis)	EFO:1000649	estrogen-receptor positive breast cancer	MONDO:0007254	breast cancer
ieu-a-1128	ER- Breast cancer (Combined Oncoarray; iCOGS; GWAS meta analysis)	EFO:1000650	estrogen-receptor negative breast cancer	MONDO:0007254	breast cancer
ieu-a-1129	Breast cancer (Oncoarray)	MONDO:0007254	breast cancer	MONDO:0007254	breast cancer
ieu-a-1130	Breast cancer (iCOGS)	MONDO:0007254	breast cancer	MONDO:0007254	breast cancer
ieu-a-1131	Breast cancer (GWAS)	MONDO:0007254	breast cancer	MONDO:0007254	breast cancer
ieu-a-1132	ER+ Breast cancer (Oncoarray)	EFO:1000649	estrogen-receptor positive breast cancer	MONDO:0007254	breast cancer
ieu-a-1133	ER+ Breast cancer (iCOGS)	EFO:1000649	estrogen-receptor positive breast cancer	MONDO:0007254	breast cancer
ieu-a-1134	ER+ Breast cancer (GWAS)	EFO:1000649	estrogen-receptor positive breast cancer	MONDO:0007254	breast cancer
ieu-a-1135	ER- Breast cancer (Oncoarray)	EFO:1000650	estrogen-receptor negative breast cancer	MONDO:0007254	breast cancer
ieu-a-1136	ER- Breast cancer (iCOGS)	EFO:1000650	estrogen-receptor negative breast cancer	MONDO:0007254	breast cancer
ieu-a-1137	ER- Breast cancer (GWAS)	EFO:1000650	estrogen-receptor negative breast cancer	MONDO:0007254	breast cancer
ieu-a-1160	ER- Breast cancer (iCOGS)	EFO:1000650	estrogen-receptor negative breast cancer	MONDO:0007254	breast cancer
ieu-a-1161	ER+ Breast cancer (iCOGS)	EFO:1000649	estrogen-receptor positive breast cancer	MONDO:0007254	breast cancer
ieu-a-1162	Breast cancer (iCOGS)	MONDO:0007254	breast cancer	MONDO:0007254	breast cancer
ieu-a-1165	Breast cancer (Survival)	MONDO:0007254	breast cancer	MONDO:0007254	breast cancer
ieu-a-1166	ER- Breast cancer (GWAS)	EFO:1000650	estrogen-receptor negative breast cancer	MONDO:0007254	breast cancer
ieu-a-1167	ER+ Breast cancer (GWAS)	EFO:1000649	estrogen-receptor positive breast cancer	MONDO:0007254	breast cancer
ieu-a-1168	Breast cancer (GWAS)	MONDO:0007254	breast cancer	MONDO:0007254	breast cancer
ieu-a-1169	Hip osteoarthritis	EFO:1000786	osteoarthritis, hip	EFO:1000999	joint disease
ieu-a-1170	Knee and hip osteoarthritis	MONDO:0005178	osteoarthritis	EFO:1000999	joint disease
ieu-a-1183	ADHD	EFO:0003888	attention deficit hyperactivity disorder	EFO:0000677	mental or behavioural disorder
ieu-a-1184	Autism Spectrum Disorder	EFO:0003758	autism	EFO:0000677	mental or behavioural disorder
ieu-a-1185	Autism Spectrum Disorder	EFO:0003758	autism	EFO:0000677	mental or behavioural disorder
ieu-a-1186	Anorexia Nervosa	EFO:0004215	anorexia nervosa	EFO:0000677	mental or behavioural disorder
ieu-a-1187	Major Depressive Disorder	MONDO:0002009	major depressive disorder	EFO:0000677	mental or behavioural disorder
ieu-a-1188	Major Depressive Disorder	MONDO:0002009	major depressive disorder	EFO:0000677	mental or behavioural disorder
ieu-a-1189	Obsessive Compulsive Disorder	EFO:0004242	obsessive-compulsive disorder	EFO:0000677	mental or behavioural disorder
ieu-a-12	Crohn's disease	EFO:0000384	crohn's disease	EFO:0005140	autoimmune disease
ieu-a-1228	High grade and low grade serous ovarian cancer	EFO:0001075	ovarian carcinoma	EFO:1001331	genital neoplasm, female
ieu-a-1231	Mucinous ovarian cancer: invasive and low malignant potential	MONDO:0008170	ovarian cancer	EFO:1001331	genital neoplasm, female
ieu-a-26	Type 2 diabetes	MONDO:0005148	type 2 diabetes mellitus	EFO:0000589	metabolic disease
ieu-a-276	Celiac disease	EFO:0001060	celiac disease	EFO:0000540	immune system disease
ieu-a-294	Inflammatory bowel disease	EFO:0003767	inflammatory bowel disease	EFO:0005140	autoimmune disease
ieu-a-297	Alzheimer's disease	MONDO:0004975	alzheimer disease	EFO:0000677	mental or behavioural disorder
ieu-a-298	Alzheimer's disease	MONDO:0004975	alzheimer disease	EFO:0000677	mental or behavioural disorder
ieu-a-30	Crohn's disease	EFO:0000384	crohn's disease	EFO:0005140	autoimmune disease
ieu-a-31	Inflammatory bowel disease	EFO:0003767	inflammatory bowel disease	EFO:0005140	autoimmune disease
ieu-a-32	Ulcerative colitis	EFO:0000729	ulcerative colitis	EFO:0005140	autoimmune disease
ieu-a-44	Asthma	HP:0002099	asthma	MONDO:0005271	allergic disease
ieu-a-45	Anorexia nervosa	EFO:0004215	anorexia nervosa	EFO:0000677	mental or behavioural disorder
ieu-a-8	Coronary heart disease	NCIT:C26732	coronary artery disease	EFO:0000319	cardiovascular disease
ieu-a-800	Bipolar disorder	MONDO:0004985	bipolar disorder	EFO:0000677	mental or behavioural disorder
ieu-a-801	Bipolar disorder	MONDO:0004985	bipolar disorder	EFO:0000677	mental or behavioural disorder
ieu-a-802	Autism	EFO:0003758	autism	EFO:0000677	mental or behavioural disorder
ieu-a-803	PGC cross-disorder traits	EFO:0000677	mental or behavioural disorder	EFO:0000677	mental or behavioural disorder
ieu-a-804	Major depressive disorder	MONDO:0002009	major depressive disorder	EFO:0000677	mental or behavioural disorder
ieu-a-805	Major depressive disorder	MONDO:0002009	major depressive disorder	EFO:0000677	mental or behavioural disorder
ieu-a-806	Autism	EFO:0003758	autism	EFO:0000677	mental or behavioural disorder
ieu-a-832	Rheumatoid arthritis	EFO:0000685	rheumatoid arthritis	EFO:0005140	autoimmune disease
ieu-a-834	Rheumatoid arthritis	EFO:0000685	rheumatoid arthritis	EFO:0005140	autoimmune disease
ieu-a-85	Extreme body mass index	EFO:0004340	body mass index	EFO:0000589	metabolic disease
ieu-a-86	Extreme height	EFO:0004339	body height	EFO:0004339	body height
ieu-a-87	Extreme waist-to-hip ratio	EFO:0007788	bmi-adjusted waist-hip ratio	EFO:0000589	metabolic disease
ieu-a-90	Obesity class 1	EFO:0001073	obesity	EFO:0000589	metabolic disease
ieu-a-91	Obesity class 2	EFO:0001073	obesity	EFO:0000589	metabolic disease
ieu-a-92	Obesity class 3	EFO:0001073	obesity	EFO:0000589	metabolic disease
ieu-a-93	Overweight	HP:0025502	overweight	EFO:0000589	metabolic disease
ieu-a-965	Lung adenocarcinoma	EFO:0000571	lung adenocarcinoma	MONDO:0008903	lung cancer
ieu-a-966	Lung cancer	MONDO:0008903	lung cancer	MONDO:0008903	lung cancer
ieu-a-967	Squamous cell lung cancer	EFO:0000708	squamous cell lung carcinoma	MONDO:0008903	lung cancer
ieu-a-968	Ulcerative colitis	EFO:0000729	ulcerative colitis	EFO:0005140	autoimmune disease
ieu-a-970	Ulcerative colitis	EFO:0000729	ulcerative colitis	EFO:0005140	autoimmune disease
ieu-a-973	Ulcerative colitis	EFO:0000729	ulcerative colitis	EFO:0005140	autoimmune disease
ieu-a-996	Eczema	HP:0000964	eczema	EFO:0000701	skin disease
ieu-b-102	Major depression	MONDO:0002009	major depressive disorder	EFO:0000677	mental or behavioural disorder
ieu-b-106	FEV1/FVC < 0.7	EFO:0004713	fev/fec ratio	EFO:0000684	respiratory system disease
ieu-b-18	multiple sclerosis	MONDO:0005301	multiple sclerosis	EFO:0005140	autoimmune disease
ieu-b-2	Alzheimer's disease	MONDO:0004975	alzheimer disease	EFO:0000677	mental or behavioural disorder
ieu-b-41	bipolar disorder	MONDO:0004985	bipolar disorder	EFO:0000677	mental or behavioural disorder
ieu-b-42	schizophrenia	MONDO:0005090	schizophrenia	EFO:0000677	mental or behavioural disorder
ieu-b-4809	Prostate cancer	MONDO:0008315	prostate cancer	EFO:0007355	male reproductive organ cancer
ieu-b-4810	Breast cancer	MONDO:0007254	breast cancer	MONDO:0007254	breast cancer
ieu-b-4878	haemotological cancer	DOID:2531	hematologic cancer	DOID:2531	hematologic cancer
ieu-b-4954	Lung cancer	MONDO:0008903	lung cancer	MONDO:0008903	lung cancer
ieu-b-4955	Lung cancer	MONDO:0008903	lung cancer	MONDO:0008903	lung cancer
ieu-b-4959	Malignant non-melanoma skin cancer	NCIT:C2920	malignant skin neoplasm	MONDO:0002898	skin cancer
ieu-b-4964	Pan cancer	MONDO:0004992	cancer	MONDO:0004992	cancer
ieu-b-4965	Colorectal cancer	EFO:0005842	colorectal cancer	MONDO:0002516	digestive system cancer
ieu-b-4966	Pan cancer	MONDO:0004992	cancer	MONDO:0004992	cancer
ieu-b-4969	Melanoma skin cancer	DOID:8923	skin melanoma	MONDO:0002898	skin cancer
ieu-b-4970	Cellulitis	EFO:0003035	cellulitis	EFO:0005741	infectious disease
ieu-b-4973	LRTI	NCIT:C35158	lower respiratory tract infection	EFO:0000684	respiratory system disease
ieu-b-4976	Pneumonia	EFO:0003106	pneumonia	EFO:0000684	respiratory system disease
ieu-b-4978	Pneumonia (critical care)	EFO:0003106	pneumonia	EFO:0000684	respiratory system disease
ieu-b-4979	Pneumonia (death)	EFO:0003106	pneumonia	EFO:0000684	respiratory system disease
ieu-b-4980	Sepsis	HP:0100806	sepsis	EFO:0000540	immune system disease
ieu-b-5066	Sepsis (under 75)	HP:0100806	sepsis	EFO:0000540	immune system disease
ieu-b-69	sepsis	HP:0100806	sepsis	EFO:0000540	immune system disease
ieu-b-7	Parkinson's disease	MONDO:0005180	parkinson disease	EFO:0000618	nervous system disease
ieu-b-85	Prostate cancer	MONDO:0008315	prostate cancer	EFO:0007355	male reproductive organ cancer
ukb-a-14	Snoring	HP:0025267	snoring	EFO:0000684	respiratory system disease
ukb-a-253	Wears glasses or contact lenses	EFO:0003966	eye disease	EFO:0003966	eye disease
ukb-a-254	Doctor diagnosed hayfever or allergic rhinitis	EFO:0003956	seasonal allergic rhinitis	MONDO:0005271	allergic disease
ukb-a-255	Doctor diagnosed asthma	HP:0002099	asthma	MONDO:0005271	allergic disease
ukb-a-256	Other eye problems	EFO:0003966	eye disease	EFO:0003966	eye disease
ukb-a-257	Hearing difficulty/problems: Yes	EFO:0004238	hearing loss	MONDO:0021945	hearing disorder
ukb-a-258	Cough on most days	HP:0012735	cough	EFO:0000684	respiratory system disease
ukb-a-261	Hearing difficulty/problems with background noise	EFO:0004238	hearing loss	MONDO:0021945	hearing disorder
ukb-a-306	Diabetes diagnosed by doctor	EFO:0000400	diabetes mellitus	EFO:0000589	metabolic disease
ukb-a-307	Cancer diagnosed by doctor	MONDO:0004992	cancer	MONDO:0004992	cancer
ukb-a-340	Hearing aid user	EFO:0004238	hearing loss	MONDO:0021945	hearing disorder
ukb-a-373	Ever depressed for a whole week	NCIT:C2982	depression	EFO:0000677	mental or behavioural disorder
ukb-a-419	Reason for glasses/contact lenses: For short-sightedness i.e. only or mainly for distance viewing such as driving cinema etc (called 'myopia')	MONDO:0001384	myopia	EFO:0003966	eye disease
ukb-a-420	Reason for glasses/contact lenses: For long-sightedness i.e. for distance and near but particularly for near tasks like reading (called 'hypermetropia')	HP:0000540	hypermetropia	EFO:0003966	eye disease
ukb-a-421	Reason for glasses/contact lenses: For just reading/near work as you are getting older (called 'presbyopia')	MONDO:0001330	presbyopia	EFO:0003966	eye disease
ukb-a-422	Reason for glasses/contact lenses: For 'astigmatism'	HP:0000483	astigmatism	EFO:0003966	eye disease
ukb-a-424	Eye problems/disorders: Glaucoma	NCIT:C26782	glaucoma	EFO:0003966	eye disease
ukb-a-434	Vascular/heart problems diagnosed by doctor: Heart attack	EFO:0000612	myocardial infarction	EFO:0000319	cardiovascular disease
ukb-a-435	Vascular/heart problems diagnosed by doctor: None of the above	EFO:0000319	cardiovascular disease	EFO:0000319	cardiovascular disease
ukb-a-436	Vascular/heart problems diagnosed by doctor: Angina	EFO:0003913	angina pectoris	EFO:0000319	cardiovascular disease
ukb-a-437	Vascular/heart problems diagnosed by doctor: High blood pressure	MONDO:0005044	hypertensive disorder	MONDO:0005044	hypertensive disorder
ukb-a-443	Blood clot DVT bronchitis emphysema asthma rhinitis eczema allergy diagnosed by doctor: Blood clot in the leg (DVT)	NCIT:C27083	blood clot	EFO:0000319	cardiovascular disease
ukb-a-444	Blood clot DVT bronchitis emphysema asthma rhinitis eczema allergy diagnosed by doctor: Emphysema/chronic bronchitis	EFO:0000464	emphysema	EFO:0000684	respiratory system disease
ukb-a-445	Blood clot DVT bronchitis emphysema asthma rhinitis eczema allergy diagnosed by doctor: Blood clot in the lung	NCIT:C27083	blood clot	HP:0001871	abnormality of blood and blood-forming tissues
ukb-a-446	Blood clot DVT bronchitis emphysema asthma rhinitis eczema allergy diagnosed by doctor: Asthma	HP:0002099	asthma	MONDO:0005271	allergic disease
ukb-a-447	Blood clot DVT bronchitis emphysema asthma rhinitis eczema allergy diagnosed by doctor: Hayfever allergic rhinitis or eczema	MONDO:0005271	allergic disease	MONDO:0005271	allergic disease
ukb-a-518	Diagnoses - main ICD10: C44 Other malignant neoplasms of skin	MONDO:0002898	skin cancer	MONDO:0002898	skin cancer
ukb-a-519	Diagnoses - main ICD10: C50 Malignant neoplasm of breast	MONDO:0007254	breast cancer	MONDO:0007254	breast cancer
ukb-a-520	Diagnoses - main ICD10: C61 Malignant neoplasm of prostate	MONDO:0008315	prostate cancer	EFO:0007355	male reproductive organ cancer
ukb-a-527	Diagnoses - main ICD10: G47 Sleep disorders	EFO:0008568	sleep disorder	EFO:0000677	mental or behavioural disorder
ukb-a-529	Diagnoses - main ICD10: H25 Senile cataract	MONDO:0004847	senile cataract	EFO:0003966	eye disease
ukb-a-530	Diagnoses - main ICD10: H26 Other cataract	MONDO:0005129	cataract	EFO:0003966	eye disease
ukb-a-533	Diagnoses - main ICD10: I21 Acute myocardial infarction	EFO:0008583	acute myocardial infarction	EFO:0000319	cardiovascular disease
ukb-a-534	Diagnoses - main ICD10: I25 Chronic ischaemic heart disease	413838009	chronic ischemic heart disease (disorder)	EFO:0000319	cardiovascular disease
ukb-a-539	Diagnoses - main ICD10: I84 Haemorrhoids	EFO:0009552	hemorrhoid	HP:0001871	abnormality of blood and blood-forming tissues
ukb-a-544	Diagnoses - main ICD10: K20 Oesophagitis	MONDO:0001409	esophagitis	EFO:0000405	digestive system disease
ukb-a-545	Diagnoses - main ICD10: K21 Gastro-oesophageal reflux disease	EFO:0003948	gastroesophageal reflux disease	EFO:0000405	digestive system disease
ukb-a-546	Diagnoses - main ICD10: K22 Other diseases of oesophagus	EFO:0009544	esophageal disease	EFO:0000405	digestive system disease
ukb-a-547	Diagnoses - main ICD10: K29 Gastritis and duodenitis	EFO:0000405	digestive system disease	EFO:0000405	digestive system disease
ukb-a-554	Diagnoses - main ICD10: K52 Other non-infective gastro-enteritis and colitis	307418008	non-infective enteritis and colitis (disorder)	EFO:0000540	immune system disease
ukb-a-555	Diagnoses - main ICD10: K57 Diverticular disease of intestine	MONDO:0001674	diverticulitis of colon	EFO:0000405	digestive system disease
ukb-a-557	Diagnoses - main ICD10: K62 Other diseases of anus and rectum	EFO:0009685	rectal disease	EFO:0000405	digestive system disease
ukb-a-559	Diagnoses - main ICD10: K80 Cholelithiasis	EFO:0004799	cholelithiasis	EFO:0000405	digestive system disease
ukb-a-560	Diagnoses - main ICD10: L03 Cellulitis	EFO:0003035	cellulitis	EFO:0005741	infectious disease
ukb-a-562	Diagnoses - main ICD10: M16 Coxarthrosis [arthrosis of hip]	EFO:1000786	osteoarthritis, hip	EFO:1000999	joint disease
ukb-a-563	Diagnoses - main ICD10: M17 Gonarthrosis [arthrosis of knee]	EFO:0004616	osteoarthritis, knee	EFO:1000999	joint disease
ukb-a-568	Diagnoses - main ICD10: M25 Other joint disorders not elsewhere classified	EFO:1000999	joint disease	EFO:1000999	joint disease
ukb-a-574	Diagnoses - main ICD10: N20 Calculus of kidney and ureter	266556005	calculus of kidney and ureter (disorder)	EFO:0009663	disease of genitourinary system
ukb-a-575	Diagnoses - main ICD10: N32 Other disorders of bladder	EFO:1000018	bladder disease	EFO:0000405	digestive system disease
ukb-a-576	Diagnoses - main ICD10: N40 Hyperplasia of prostate	EFO:0000284	benign prostatic hyperplasia	EFO:0009555	male reproductive system disease
ukb-a-577	Diagnoses - main ICD10: N81 Female genital prolapse	MONDO:0001592	prolapse of female genital organ	EFO:0009549	female reproductive system disease
ukb-b-10066	Eye problems/disorders: Other serious eye condition	EFO:0003966	eye disease	EFO:0003966	eye disease
ukb-b-10623	Diagnoses - main ICD10: D12.5 Sigmoid colon	92343006	benign neoplasm of sigmoid colon (disorder)	EFO:0000405	digestive system disease
ukb-b-10753	Diabetes diagnosed by doctor	EFO:0000400	diabetes mellitus	EFO:0000589	metabolic disease
ukb-b-10859	Diagnoses - main ICD10: K57.3 Diverticular disease of large intestine without perforation or abscess	MONDO:0001674	diverticulitis of colon	EFO:0000405	digestive system disease
ukb-b-10937	Reason for glasses/contact lenses: For 'astigmatism'	HP:0000483	astigmatism	EFO:0003966	eye disease
ukb-b-11020	Diagnoses - main ICD10: K80.2 Calculus of gallbladder without cholecystitis	EFO:1000839	bladder calculus	EFO:0000405	digestive system disease
ukb-b-11261	Diagnoses - main ICD10: I84.9 Unspecified haemorrhoids without complication	EFO:0009552	hemorrhoid	HP:0001871	abnormality of blood and blood-forming tissues
ukb-b-11262	Blood sample #, note contents: Poor venous access/flow	301179007	poor venous access (finding)	EFO:0000319	cardiovascular disease
ukb-b-11297	Doctor diagnosed asthma	HP:0002099	asthma	MONDO:0005271	allergic disease
ukb-b-11298	Diagnoses - main ICD10: N81.1 Cystocele	HP:0100645	cystocele	EFO:0009690	urinary system disease
ukb-b-11411	Blood clot, DVT, bronchitis, emphysema, asthma, rhinitis, eczema, allergy diagnosed by doctor: Blood clot in the leg (DVT)	NCIT:C27083	blood clot	EFO:0000319	cardiovascular disease
ukb-b-11582	Diagnoses - main ICD10: K62.5 Haemorrhage of anus and rectum	MP:0003293	rectal hemorrhage	HP:0001871	abnormality of blood and blood-forming tissues
ukb-b-11590	Vascular/heart problems diagnosed by doctor: Heart attack	EFO:0000612	myocardial infarction	EFO:0000319	cardiovascular disease
ukb-b-11601	Diagnoses - main ICD10: N40 Hyperplasia of prostate	EFO:0000284	benign prostatic hyperplasia	EFO:0009555	male reproductive system disease
ukb-b-11908	Diagnoses - main ICD10: L03.1 Cellulitis of other parts of limb	EFO:0003035	cellulitis	EFO:0005741	infectious disease
ukb-b-12364	Diagnoses - main ICD10: M67.4 Ganglion	MONDO:0004874	ganglion or cyst of synovium/tendon/bursa	EFO:1000999	joint disease
ukb-b-12397	Diagnoses - main ICD10: H26.9 Cataract, unspecified	MONDO:0005129	cataract	EFO:0003966	eye disease
ukb-b-12944	Diagnoses - main ICD10: N84.0 Polyp of corpus uteri	EFO:0009484	uterine polyp	EFO:0009690	urinary system disease
ukb-b-13352	Vascular/heart problems diagnosed by doctor: None of the above	EFO:0000319	cardiovascular disease	EFO:0000319	cardiovascular disease
ukb-b-13704	Blood clot, DVT, bronchitis, emphysema, asthma, rhinitis, eczema, allergy diagnosed by doctor: Blood clot in the lung	NCIT:C27083	blood clot	HP:0001871	abnormality of blood and blood-forming tissues
ukb-b-13731	Diagnoses - main ICD10: K22.1 Ulcer of oesophagus	MONDO:0044782	esophageal ulcer	EFO:0000405	digestive system disease
ukb-b-1386	Diagnoses - main ICD10: K21.9 Gastro-oesophageal reflux disease without oesophagitis	EFO:0003948	gastroesophageal reflux disease	EFO:0000405	digestive system disease
ukb-b-14177	Vascular/heart problems diagnosed by doctor: High blood pressure	MONDO:0005044	hypertensive disorder	MONDO:0005044	hypertensive disorder
ukb-b-1418	Diagnoses - main ICD10: M75.4 Impingement syndrome of shoulder	EFO:1001178	shoulder impingement syndrome	EFO:0002461	skeletal system disease
ukb-b-14576	Wears glasses or contact lenses	EFO:0003966	eye disease	EFO:0003966	eye disease
ukb-b-14765	Diagnoses - main ICD10: D64.9 Anaemia, unspecified	MONDO:0002280	anemia	HP:0001871	abnormality of blood and blood-forming tissues
ukb-b-14814	Diagnoses - main ICD10: K30 Dyspepsia	EFO:0008533	dyspepsia	EFO:0000405	digestive system disease
ukb-b-1557	Diagnoses - main ICD10: M54.5 Low back pain	HP:0003419	low back pain	EFO:0002461	skeletal system disease
ukb-b-16207	Blood clot, DVT, bronchitis, emphysema, asthma, rhinitis, eczema, allergy diagnosed by doctor: Emphysema/chronic bronchitis	EFO:0000464	emphysema	EFO:0000684	respiratory system disease
ukb-b-16235	Reason for glasses/contact lenses: For just reading/near work as you are getting older (called 'presbyopia')	MONDO:0001330	presbyopia	EFO:0003966	eye disease
ukb-b-1668	Diagnoses - main ICD10: I25.1 Atherosclerotic heart disease	CVDO:0000293	atherosclerotic coronary heart disease	EFO:0000319	cardiovascular disease
ukb-b-16781	Diagnoses - main ICD10: G47.3 Sleep apnoea	EFO:0003877	sleep apnea	EFO:0000684	respiratory system disease
ukb-b-16855	Cancer diagnosed by doctor	MONDO:0004992	cancer	MONDO:0004992	cancer
ukb-b-16858	Cough on most days	HP:0012735	cough	EFO:0000684	respiratory system disease
ukb-b-17194	Eye problems/disorders: Macular degeneration	EFO:0009606	macular degeneration	EFO:0003966	eye disease
ukb-b-17241	Blood clot, DVT, bronchitis, emphysema, asthma, rhinitis, eczema, allergy diagnosed by doctor: Hayfever, allergic rhinitis or eczema	MONDO:0005271	allergic disease	MONDO:0005271	allergic disease
ukb-b-17324	Eye problems/disorders: Glaucoma	NCIT:C26782	glaucoma	EFO:0003966	eye disease
ukb-b-17400	Snoring	HP:0025267	snoring	EFO:0000684	respiratory system disease
ukb-b-17885	Diagnoses - main ICD10: R31 Unspecified haematuria	MP:0005161	hematuria	EFO:0009663	disease of genitourinary system
ukb-b-18189	Reason for glasses/contact lenses: For long-sightedness, i.e. for distance and near, but particularly for near tasks like reading (called 'hypermetropia')	HP:0000540	hypermetropia	EFO:0003966	eye disease
ukb-b-18275	Hearing difficulty/problems with background noise	EFO:0004238	hearing loss	MONDO:0021945	hearing disorder
ukb-b-18279	Diagnoses - main ICD10: M51.1 Lumbar and other intervertebral disk disorders with radiculopathy	EFO:1000787	osteoarthritis, spine	EFO:1000999	joint disease
ukb-b-18372	Diagnoses - main ICD10: N20.0 Calculus of kidney	95570007	kidney stone (disorder)	EFO:0009663	disease of genitourinary system
ukb-b-18379	Diagnoses - main ICD10: M17.9 Gonarthrosis, unspecified	EFO:0004616	osteoarthritis, knee	EFO:1000999	joint disease
ukb-b-18822	Diagnoses - main ICD10: K29.7 Gastritis, unspecified	EFO:0000217	gastritis	EFO:0000405	digestive system disease
ukb-b-19060	Hearing aid user	EFO:0004238	hearing loss	MONDO:0021945	hearing disorder
ukb-b-19097	Stomach/abdominal pain for 3+ months	EFO:1001484	pain agnosia	EFO:0000618	nervous system disease
ukb-b-19354	Diagnoses - main ICD10: K20 Oesophagitis	MONDO:0001409	esophagitis	EFO:0000405	digestive system disease
ukb-b-1968	Diagnoses - main ICD10: K63.5 Polyp of colon	MONDO:0021400	polyp of colon	EFO:0000405	digestive system disease
ukb-b-19805	Diagnoses - main ICD10: K62.1 Rectal polyp	39772007	rectal polyp (disorder)	EFO:0000405	digestive system disease
ukb-b-19829	Diagnoses - main ICD10: M16.9 Coxarthrosis, unspecified	MONDO:0005178	osteoarthritis	EFO:1000999	joint disease
ukb-b-20189	Diagnoses - main ICD10: K52.9 Non-infective gastro-enteritis and colitis, unspecified	307418008	non-infective enteritis and colitis (disorder)	EFO:0000540	immune system disease
ukb-b-20190	Diagnoses - main ICD10: L98.9 Disorder of skin and subcutaneous tissue, unspecified	EFO:0000701	skin disease	EFO:0000701	skin disease
ukb-b-20296	Blood clot, DVT, bronchitis, emphysema, asthma, rhinitis, eczema, allergy diagnosed by doctor: Asthma	HP:0002099	asthma	MONDO:0005271	allergic disease
ukb-b-2160	Diagnoses - main ICD10: C61 Malignant neoplasm of prostate	MONDO:0008315	prostate cancer	EFO:0007355	male reproductive organ cancer
ukb-b-2875	Diagnoses - main ICD10: M16.1 Other primary coxarthrosis	MONDO:0005178	osteoarthritis	EFO:1000999	joint disease
ukb-b-3355	Diagnoses - main ICD10: D50.9 Iron deficiency anaemia, unspecified	HP:0001891	iron deficiency anemia	HP:0001871	abnormality of blood and blood-forming tissues
ukb-b-3469	Diagnoses - main ICD10: I21.9 Acute myocardial infarction, unspecified	EFO:0008583	acute myocardial infarction	EFO:0000319	cardiovascular disease
ukb-b-373	Diagnoses - main ICD10: N32.8 Other specified disorders of bladder	EFO:1000018	bladder disease	EFO:0000405	digestive system disease
ukb-b-4141	Diagnoses - main ICD10: C44.3 Skin of other and unspecified parts of face	EFO:0004198	skin neoplasm	MONDO:0002898	skin cancer
ukb-b-5118	Diagnoses - main ICD10: N81.2 Incomplete uterovaginal prolapse	198268002	uterovaginal prolapse, incomplete (disorder)	EFO:0009690	urinary system disease
ukb-b-5253	Diagnoses - main ICD10: N83.2 Other and unspecified ovarian cysts	HP:0000138	ovarian cyst	EFO:0009549	female reproductive system disease
ukb-b-6353	Reason for glasses/contact lenses: For short-sightedness, i.e. only or mainly for distance viewing such as driving, cinema etc (called 'myopia')	MONDO:0001384	myopia	EFO:0003966	eye disease
ukb-b-6576	Diagnoses - main ICD10: J18.1 Lobar pneumonia, unspecified	EFO:0003106	pneumonia	EFO:0000684	respiratory system disease
ukb-b-6720	Diagnoses - main ICD10: I83.9 Varicose veins of lower extremities without ulcer or inflammation	HP:0002619	varicose veins	HP:0001871	abnormality of blood and blood-forming tissues
ukb-b-6779	Diagnoses - main ICD10: K59.0 Constipation	MONDO:0002203	constipation disorder	EFO:0000405	digestive system disease
ukb-b-6848	Ever depressed for a whole week	NCIT:C2982	depression	EFO:0000677	mental or behavioural disorder
ukb-b-7007	Other eye problems	EFO:0003966	eye disease	EFO:0003966	eye disease
ukb-b-7118	Diagnoses - main ICD10: M23.23 Derangement of meniscus due to old tear or injury (Medial collateral ligament or Other and unspecified medial meniscus)	EFO:1000999	joint disease	EFO:1000999	joint disease
ukb-b-7166	Diagnoses - main ICD10: K57.9 Diverticular disease of intestine, part unspecified, without perforation or abscess	MONDO:0001674	diverticulitis of colon	EFO:0000405	digestive system disease
ukb-b-7178	Doctor diagnosed hayfever or allergic rhinitis	EFO:0003956	seasonal allergic rhinitis	MONDO:0005271	allergic disease
ukb-b-7444	Diagnoses - main ICD10: I84.8 Unspecified haemorrhoids with other complications	EFO:0009552	hemorrhoid	HP:0001871	abnormality of blood and blood-forming tissues
ukb-b-7700	Diagnoses - main ICD10: M17.1 Other primary gonarthrosis	EFO:0004616	osteoarthritis, knee	EFO:1000999	joint disease
ukb-b-8329	Ophthalmology problems/disorders: Cataract	MONDO:0005129	cataract	EFO:0003966	eye disease
ukb-b-8468	Vascular/heart problems diagnosed by doctor: Angina	EFO:0003913	angina pectoris	EFO:0000319	cardiovascular disease
ukb-b-8707	Diagnoses - main ICD10: J22 Unspecified acute lower respiratory infection	NCIT:C35158	lower respiratory tract infection	EFO:0000684	respiratory system disease
ukb-b-8714	Vascular/heart problems diagnosed by doctor: Stroke	EFO:0000712	stroke	EFO:0000319	cardiovascular disease
ukb-b-8814	Diagnoses - main ICD10: N39.0 Urinary tract infection, site not specified	EFO:0003103	urinary tract infection	EFO:0009690	urinary system disease
ukb-b-8988	Diagnoses - main ICD10: K80.1 Calculus of gallbladder with other cholecystitis	25924004	calculus of gallbladder with cholecystitis (disorder)	EFO:0000405	digestive system disease
ukb-b-9074	Diagnoses - main ICD10: N35.9 Urethral stricture, unspecified	HP:0012227	urethral stricture	EFO:0009690	urinary system disease
ukb-b-9139	Reason for glasses/contact lenses: For a 'lazy' eye or an eye with poor vision since childhood (called 'amblyopia')	MONDO:0001020	amblyopia	EFO:0003966	eye disease
ukb-b-9873	Diagnoses - main ICD10: N39.3 Stress incontinence	EFO:0009523	fecal incontinence	EFO:0000405	digestive system disease
ukb-d-20126_3	Bipolar and major depression status: Probable Recurrent major depression (severe)	NCIT:C2982	depression	EFO:0000677	mental or behavioural disorder
ukb-d-20126_4	Bipolar and major depression status: Probable Recurrent major depression (moderate)	NCIT:C2982	depression	EFO:0000677	mental or behavioural disorder
ukb-d-20126_5	Bipolar and major depression status: Single Probable major depression episode	NCIT:C2982	depression	EFO:0000677	mental or behavioural disorder
ukb-d-20445	Depression possibly related to childbirth	NCIT:C2982	depression	EFO:0000677	mental or behavioural disorder
ukb-d-20447	Depression possibly related to stressful or traumatic event	NCIT:C2982	depression	EFO:0000677	mental or behavioural disorder
ukb-d-20534	Sleeping too much	EFO:0005271	sleep duration	EFO:0000677	mental or behavioural disorder
ukb-d-20535	Waking too early	EFO:0005271	sleep duration	EFO:0000677	mental or behavioural disorder
ukb-d-20544_11	Mental health problems ever diagnosed by a professional: Depression	NCIT:C2982	depression	EFO:0000677	mental or behavioural disorder
ukb-d-20544_15	Mental health problems ever diagnosed by a professional: Anxiety, nerves or generalized anxiety disorder	EFO:1001892	generalized anxiety disorder	EFO:0000677	mental or behavioural disorder
ukb-d-20544_6	Mental health problems ever diagnosed by a professional: Panic attacks	EFO:0004262	panic disorder	EFO:0000677	mental or behavioural disorder
ukb-d-2247_0	Hearing difficulty/problems: No	EFO:0004238	hearing loss	MONDO:0021945	hearing disorder
ukb-d-ASTHMA_PNEUMONIA	Asthma-related pneumonia	EFO:0003106	pneumonia	EFO:0000684	respiratory system disease
ukb-d-C18	Diagnoses - main ICD10: C18 Malignant neoplasm of colon	MONDO:0021063	malignant colon neoplasm	MONDO:0002516	digestive system cancer
ukb-d-C3_BREAST_3	Malignant neoplasm of breast	NCIT:C9335	malignant breast neoplasm	MONDO:0007254	breast cancer
ukb-d-C3_COLON	Malignant neoplasm of colon	MONDO:0021063	malignant colon neoplasm	MONDO:0002516	digestive system cancer
ukb-d-C3_DIGESTIVE_ORGANS	Malignant neoplasm of digestive organs	MONDO:0002516	digestive system cancer	MONDO:0002516	digestive system cancer
ukb-d-C3_FEMALE_GENITAL	malignant neoplasm of female genital organs	EFO:1001331	genital neoplasm, female	EFO:1001331	genital neoplasm, female
ukb-d-C3_MALE_GENITAL	malignant neoplasm of male genital organs	EFO:0007355	male reproductive organ cancer	EFO:0007355	male reproductive organ cancer
ukb-d-C3_MELANOMA_SKIN	Malignant melanoma of skin	DOID:8923	skin melanoma	MONDO:0002898	skin cancer
ukb-d-C3_PROSTATE	Malignant neoplasm of prostate	MONDO:0008315	prostate cancer	EFO:0007355	male reproductive organ cancer
ukb-d-C3_SKIN	Malignant neoplasm of skin	MONDO:0002898	skin cancer	MONDO:0002898	skin cancer
ukb-d-COPD_EXCL	COPD differential diagnosis	EFO:0000341	chronic obstructive pulmonary disease	EFO:0000684	respiratory system disease
ukb-d-COX_ARTHROSIS	Coxarthrosis [arthrosis of hip](FG)	EFO:1000786	osteoarthritis, hip	EFO:1000999	joint disease
ukb-d-C_DIGESTIVE_ORGANS	Cancer of digestive organs	MONDO:0002516	digestive system cancer	MONDO:0002516	digestive system cancer
ukb-d-C_FEMALE_GENITAL	Cancer of female genital	EFO:1001331	genital neoplasm, female	EFO:1001331	genital neoplasm, female
ukb-d-C_MALE_GENITAL	Cancer of male genital	EFO:0007355	male reproductive organ cancer	EFO:0007355	male reproductive organ cancer
ukb-d-C_OTHER_SKIN	Other malignant neoplasms of skin	MONDO:0002898	skin cancer	MONDO:0002898	skin cancer
ukb-d-C_PRIMARY_LYMPHOID_HEMATOPOIETIC	Cancer of primary lymphoid hematopoietic	MONDO:0044881	hematopoietic and lymphoid cell neoplasm	EFO:0000540	immune system disease
ukb-d-C_SKIN	Cancer of skin	MONDO:0002898	skin cancer	MONDO:0002898	skin cancer
ukb-d-C_STROKE	STROKE	EFO:0000712	stroke	EFO:0000319	cardiovascular disease
ukb-d-D3_ANAEMIANAS	Other and unspecified anaemias	MONDO:0002280	anemia	HP:0001871	abnormality of blood and blood-forming tissues
ukb-d-D3_OTHERANAEMIA	Other anaemias	MONDO:0002280	anemia	HP:0001871	abnormality of blood and blood-forming tissues
ukb-d-D50	Diagnoses - main ICD10: D50 Iron deficiency anaemia	HP:0001891	iron deficiency anemia	HP:0001871	abnormality of blood and blood-forming tissues
ukb-d-D64	Diagnoses - main ICD10: D64 Other anaemias	MONDO:0002280	anemia	HP:0001871	abnormality of blood and blood-forming tissues
ukb-d-G6_NERPLEX	Nerve, nerve root and plexus disorders	EFO:0000618	nervous system disease	EFO:0000618	nervous system disease
ukb-d-G6_SLEEPAPNO	Sleep apnoea	EFO:0003877	sleep apnea	EFO:0000684	respiratory system disease
ukb-d-H33	Diagnoses - main ICD10: H33 Retinal detachments and breaks	EFO:0005773	retinal detachment	EFO:0003966	eye disease
ukb-d-H7_LENS	Disorders of lens	EFO:0009674	lens disease	EFO:0003966	eye disease
ukb-d-I9_CHD	Major coronary heart disease event	NCIT:C26732	coronary artery disease	EFO:0000319	cardiovascular disease
ukb-d-I9_CHD_NOREV	Major coronary heart disease event excluding revascularizations	NCIT:C26732	coronary artery disease	EFO:0000319	cardiovascular disease
ukb-d-I9_CORATHER	Coronary atherosclerosis	MONDO:0021661	coronary atherosclerosis	EFO:0000319	cardiovascular disease
ukb-d-I9_IHD	Ischaemic heart disease, wide definition	414545008	ischemic heart disease (disorder)	EFO:0000319	cardiovascular disease
ukb-d-I9_MI	Myocardial infarction	EFO:0000612	myocardial infarction	EFO:0000319	cardiovascular disease
ukb-d-I9_MI_STRICT	Myocardial infarction, strict	EFO:0000612	myocardial infarction	EFO:0000319	cardiovascular disease
ukb-d-I9_STR	Stroke, excluding SAH	EFO:0000712	stroke	EFO:0000319	cardiovascular disease
ukb-d-I9_STR_EXH	Ischaemic Stroke, excluding all haemorrhages	HP:0002140	ischemic stroke	EFO:0000319	cardiovascular disease
ukb-d-I9_STR_SAH	Stroke, including SAH	EFO:0000712	stroke	EFO:0000319	cardiovascular disease
ukb-d-III_BLOOD_IMMUN	Diseases of the blood and blood-forming organs and certain disorders involving the immune mechanism	HP:0001871	abnormality of blood and blood-forming tissues	HP:0001871	abnormality of blood and blood-forming tissues
ukb-d-II_NEOPLASM	Neoplasms	EFO:0000616	neoplasm	MONDO:0004992	cancer
ukb-d-IX_CIRCULATORY	Diseases of the circulatory system	MONDO:0005385	vascular disorder	EFO:0000319	cardiovascular disease
ukb-d-J18	Diagnoses - main ICD10: J18 Pneumonia, organism unspecified	EFO:0003106	pneumonia	EFO:0000684	respiratory system disease
ukb-d-K11_GALLBILPANC	Disorders of gallbladder, biliary tract and pancreas	EFO:0000405	digestive system disease	EFO:0000405	digestive system disease
ukb-d-K11_OTHDIG	Other diseases of the digestive system	EFO:0000405	digestive system disease	EFO:0000405	digestive system disease
ukb-d-K11_OTHGASTR	Other gastritis (incl. Duodenitis)	EFO:0000217	gastritis	EFO:0000405	digestive system disease
ukb-d-K31	Diagnoses - main ICD10: K31 Other diseases of stomach and duodenum	EFO:0010282	gastrointestinal disease	EFO:0000405	digestive system disease
ukb-d-K59	Diagnoses - main ICD10: K59 Other functional intestinal disorders	EFO:0009431	intestinal disease	EFO:0000405	digestive system disease
ukb-d-K63	Diagnoses - main ICD10: K63 Other diseases of intestine	EFO:0009431	intestinal disease	EFO:0000405	digestive system disease
ukb-d-K92	Diagnoses - main ICD10: K92 Other diseases of digestive system	EFO:0000405	digestive system disease	EFO:0000405	digestive system disease
ukb-d-KNEE_ARTHROSIS	Gonarthrosis [arthrosis of knee](FG)	EFO:0004616	osteoarthritis, knee	EFO:1000999	joint disease
ukb-d-KRA_PSY_ANYMENTAL	Any mental disorder	EFO:0000677	mental or behavioural disorder	EFO:0000677	mental or behavioural disorder
ukb-d-L72	Diagnoses - main ICD10: L72 Follicular cysts of skin and subcutaneous tissue	201294000	follicular cysts of skin and subcutaneous tissue (disorder)	EFO:0000701	skin disease
ukb-d-L98	Diagnoses - main ICD10: L98 Other disorders of skin and subcutaneous tissue, not elsewhere classified	EFO:0000701	skin disease	EFO:0000701	skin disease
ukb-d-LUNG_CANCER_MESOT	Lung cancer and mesothelioma	MONDO:0008903	lung cancer	MONDO:0008903	lung cancer
ukb-d-M13_ARTHROSIS	#Arthrosis	EFO:1000999	joint disease	EFO:1000999	joint disease
ukb-d-M13_ARTHROSIS_OTH	Other arthrosis	EFO:1000999	joint disease	EFO:1000999	joint disease
ukb-d-M13_JOINTOTH	Other specific joint derangements/joint disorders	EFO:1000999	joint disease	EFO:1000999	joint disease
ukb-d-M13_OTHERJOINT	#Other joint disorders	EFO:1000999	joint disease	EFO:1000999	joint disease
ukb-d-M13_POLYARTHROPATHIES	#Polyarthropathies	EFO:1000999	joint disease	EFO:1000999	joint disease
ukb-d-M13_SOFTTISSUEOTH	Other soft tissue disorders, not elsewhere classified	EFO:0009470	soft tissue disease	EFO:0009470	soft tissue disease
ukb-d-M13_SPONDYLOPATHY	#Spondylopathies	MONDO:0001434	inflammatory spondylopathy	EFO:0002461	skeletal system disease
ukb-d-M13_SYNOTEND	Disorders of synovium and tendon	EFO:1001986	connective tissue disease	EFO:1001986	connective tissue disease
ukb-d-M19	Diagnoses - main ICD10: M19 Other arthrosis	EFO:1000999	joint disease	EFO:1000999	joint disease
ukb-d-M25	Diagnoses - main ICD10: M25 Other joint disorders, not elsewhere classified	EFO:1000999	joint disease	EFO:1000999	joint disease
ukb-d-M47	Diagnoses - main ICD10: M47 Spondylosis	EFO:0009610	cervical spondylosis	EFO:0002461	skeletal system disease
ukb-d-M51	Diagnoses - main ICD10: M51 Other intervertebral disk disorders	UBERON:0001066	intervertebral disk	EFO:0002461	skeletal system disease
ukb-d-M65	Diagnoses - main ICD10: M65 Synovitis and tenosynovitis	EFO:1001986	connective tissue disease	EFO:1001986	connective tissue disease
ukb-d-N35	Diagnoses - main ICD10: N35 Urethral stricture	HP:0012227	urethral stricture	EFO:0009690	urinary system disease
ukb-d-N39	Diagnoses - main ICD10: N39 Other disorders of urinary system	EFO:0009690	urinary system disease	EFO:0009690	urinary system disease
ukb-d-N83	Diagnoses - main ICD10: N83 Noninflammatory disorders of ovary, Fallopian tube and broad ligament	EFO:1000418	ovarian endometriosis	EFO:0009549	female reproductive system disease
ukb-d-N84	Diagnoses - main ICD10: N84 Polyp of female genital tract	EFO:0008622	female genital tract polyp	EFO:0009549	female reproductive system disease
ukb-d-PNEUMONIA	Pneumonias (Asthma/COPD co-morbidities)	EFO:0003106	pneumonia	EFO:0000684	respiratory system disease
ukb-d-PULMONARYDG	Other pulmonary diagnosis	EFO:0003818	lung disease	EFO:0000684	respiratory system disease
ukb-d-R00	Diagnoses - main ICD10: R00 Abnormalities of heart beat	MP:0001629	abnormal heart rate	EFO:0000319	cardiovascular disease
ukb-d-R06	Diagnoses - main ICD10: R06 Abnormalities of breathing	HP:0005957	breathing dysregulation	EFO:0000684	respiratory system disease
ukb-d-SLEEP	Sleep disorders (combined)	EFO:0008568	sleep disorder	EFO:0008568	sleep disorder
ukb-d-VIII_EAR_MASTOID	Diseases of the ear and mastoid process	MONDO:0037940	inherited auditory system disease	MONDO:0021945	hearing disorder
ukb-d-VII_EYE_ADNEXA	Eye and adnexa dis.	EFO:0009546	eye adnexa disease	EFO:0003966	eye disease
ukb-d-VI_NERVOUS	Diseases of the nervous system	EFO:0000618	nervous system disease	EFO:0000618	nervous system disease
ukb-d-V_MENTAL_BEHAV	Mental and behavioural disorders	EFO:0000677	mental or behavioural disorder	EFO:0000677	mental or behavioural disorder
ukb-d-XIII_MUSCULOSKELET	Diseases of the musculoskeletal system and connective tissue	NCIT:C12754	musculoskeletal system	NCIT:C12754	musculoskeletal system
ukb-d-XII_SKIN_SUBCUTAN	Diseases of the skin and subcutaneous tissue	EFO:0000701	skin disease	EFO:0000701	skin disease
ukb-d-XIV_GENITOURINARY	Diseases of the genitourinary system	EFO:0009663	disease of genitourinary system	EFO:0009663	disease of genitourinary system
ukb-d-XI_DIGESTIVE	Diseases of the digestive system	EFO:0000405	digestive system disease	EFO:0000405	digestive system disease
ukb-d-X_RESPIRATORY	Diseases of the respiratory system	EFO:0000684	respiratory system disease	EFO:0000684	respiratory system disease
