# Supplementary material for: Pleiotropic expression quantitative trait loci are enriched in enhancers and transcription factor binding sites and impact more genes
Source: Comput Struct Biotechnol J. 2024 Nov 17;23:4260–70. doi: 10.1016/j.csbj.2024.11.019 (PMC11635986; doi:10.1016/j.csbj.2024.11.019)
Supplement: Supplementary file 4 — Supplementary material [file mmc4.xlsx]

## Sheet: Sheet1
gwas_id	gwas_trait	gwas_trait_ontology_term	gwas_category_ontology_term	loci_cnt	explained_cnt	loci_explained_perc
ebi-a-GCST000612	Celiac disease	celiac disease	immune system disease	12	11	91
ebi-a-GCST000679	Rheumatoid arthritis	rheumatoid arthritis	autoimmune disease	9	3	33
ebi-a-GCST000964	Ulcerative colitis	ulcerative colitis	autoimmune disease	132	62	46
ebi-a-GCST000998	Coronary heart disease	coronary artery disease	cardiovascular disease	17	15	88
ebi-a-GCST001198	Multiple sclerosis	multiple sclerosis	autoimmune disease	24	21	87
ebi-a-GCST001475	Obesity	obesity	metabolic disease	6	2	33
ebi-a-GCST001592	Osteoarthritis	osteoarthritis	joint disease	1	0	0
ebi-a-GCST001790	Gout	gout	metabolic disease	5	3	60
ebi-a-GCST002245	Alzheimer's disease (late onset)	late-onset alzheimers disease	mental or behavioural disorder	42	9	21
ebi-a-GCST002318	Rheumatoid arthritis	rheumatoid arthritis	autoimmune disease	76	38	50
ebi-a-GCST003043	Inflammatory bowel disease	inflammatory bowel disease	autoimmune disease	285	176	61
ebi-a-GCST003044	Crohn's disease	crohn's disease	autoimmune disease	251	147	58
ebi-a-GCST003045	Ulcerative colitis	ulcerative colitis	autoimmune disease	147	99	67
ebi-a-GCST003374	Chronic kidney disease	chronic kidney disease	disease of genitourinary system	4	2	50
ebi-a-GCST003724	Bipolar disorder	bipolar disorder	mental or behavioural disorder	7	4	57
ebi-a-GCST003769	Depression	depression	mental or behavioural disorder	2	2	100
ebi-a-GCST004131	Inflammatory bowel disease	inflammatory bowel disease	autoimmune disease	217	91	41
ebi-a-GCST004132	Crohn's disease	crohn's disease	autoimmune disease	181	68	37
ebi-a-GCST004133	Ulcerative colitis	ulcerative colitis	autoimmune disease	85	46	54
ebi-a-GCST004692	Amyotrophic lateral sclerosis	amyotrophic lateral sclerosis	nervous system disease	5	3	60
ebi-a-GCST004988	Breast cancer	breast cancer	breast cancer	364	86	23
ebi-a-GCST005038	Allergic disease (asthma, hay fever or eczema)	allergic disease	allergic disease	120	48	40
ebi-a-GCST005047	Type 2 diabetes	type 2 diabetes mellitus	metabolic disease	39	24	61
ebi-a-GCST005212	Asthma	asthma	allergic disease	24	17	70
ebi-a-GCST005413	Type 2 diabetes	type 2 diabetes mellitus	metabolic disease	22	3	13
ebi-a-GCST005527	Psoriasis	psoriasis	skin disease	86	37	43
ebi-a-GCST005528	Juvenile idiopathic arthritis (oligoarticular or rheumatoid factor-negative polyarticular)	juvenile idiopathic arthritis	autoimmune disease	1	1	100
ebi-a-GCST005531	Multiple sclerosis	multiple sclerosis	autoimmune disease	51	39	76
ebi-a-GCST005536	Type 1 diabetes	type 1 diabetes mellitus	metabolic disease	61	32	52
ebi-a-GCST005569	Rheumatoid arthritis	rheumatoid arthritis	autoimmune disease	16	5	31
ebi-a-GCST005647	Amyotrophic lateral sclerosis	amyotrophic lateral sclerosis	nervous system disease	11	4	36
ebi-a-GCST005838	Stroke	stroke	cardiovascular disease	18	11	61
ebi-a-GCST005840	Ischemic stroke (large artery atherosclerosis)	ischemic stroke	cardiovascular disease	4	1	25
ebi-a-GCST005841	Ischemic stroke (small-vessel)	ischemic stroke	cardiovascular disease	1	1	100
ebi-a-GCST005843	Ischemic stroke	ischemic stroke	cardiovascular disease	19	11	57
ebi-a-GCST005902	Depression (broad)	depression	mental or behavioural disorder	13	8	61
ebi-a-GCST005903	Major depressive disorder (ICD-10 coded)	major depressive disorder	mental or behavioural disorder	1	1	100
ebi-a-GCST005904	Major depressive disorder (probable)	major depressive disorder	mental or behavioural disorder	2	1	50
ebi-a-GCST006061	Atrial fibrillation	atrial fibrillation	cardiovascular disease	214	73	34
ebi-a-GCST006085	Prostate cancer	prostate cancer	male reproductive organ cancer	340	94	27
ebi-a-GCST006414	Atrial fibrillation	atrial fibrillation	cardiovascular disease	231	79	34
ebi-a-GCST006464	Endometrial cancer	endometrial cancer	genital neoplasm, female	16	6	37
ebi-a-GCST006488	Insomnia complaints	insomnia	sleep disorder	1	1	100
ebi-a-GCST006698	Parental longevity (both parents in top 10%)	longevity	longevity	7	3	42
ebi-a-GCST006802	Body mass index	body mass index	metabolic disease	1	0	0
ebi-a-GCST006862	Asthma	asthma	allergic disease	23	19	82
ebi-a-GCST006906	Stroke	stroke	cardiovascular disease	9	5	55
ebi-a-GCST006907	Ischemic stroke (large artery atherosclerosis)	ischemic stroke	cardiovascular disease	5	1	20
ebi-a-GCST006908	Ischemic stroke	ischemic stroke	cardiovascular disease	10	7	70
ebi-a-GCST007090	Knee osteoarthritis	osteoarthritis, knee	joint disease	10	5	50
ebi-a-GCST007091	Osteoarthritis (hip)	osteoarthritis, hip	joint disease	34	13	38
ebi-a-GCST007092	Osteoarthritis of the hip or knee	osteoarthritis	joint disease	29	15	51
ebi-a-GCST007236	Breast cancer	breast cancer	breast cancer	1108	510	46
ebi-a-GCST007515	Type 2 diabetes	type 2 diabetes mellitus	metabolic disease	75	60	80
ebi-a-GCST007516	Type 2 diabetes (adjusted for BMI)	type 2 diabetes mellitus	metabolic disease	69	54	78
ebi-a-GCST007517	Type 2 diabetes	type 2 diabetes mellitus	metabolic disease	59	49	83
ebi-a-GCST007518	Type 2 diabetes (adjusted for BMI)	type 2 diabetes mellitus	metabolic disease	69	54	78
ebi-a-GCST007799	Asthma (adult onset)	adult onset asthma	allergic disease	66	40	60
ebi-a-GCST007800	Asthma (childhood onset)	age of onset of childhood onset asthma	allergic disease	201	109	54
ebi-a-GCST009541	Heart failure	heart failure	cardiovascular disease	12	3	25
ebi-a-GCST009722	Glaucoma (multi-trait analysis)	glaucoma	eye disease	167	59	35
ebi-a-GCST009760	Snoring	snoring	respiratory system disease	51	20	39
ebi-a-GCST009761	Snoring	snoring	respiratory system disease	40	16	40
ebi-a-GCST009763	Snoring	snoring	respiratory system disease	14	8	57
ebi-a-GCST010723	Early age-related macular degeneration	age-related macular degeneration	eye disease	30	9	30
ebi-a-GCST010776	COVID-19 (RELEASE 4)	covid-19	infectious disease	5	3	60
ebi-a-GCST010777	COVID-19 (hospitalized vs population) RELEASE 4	covid-19	infectious disease	1	0	0
ebi-a-GCST010778	COVID-19 (covid vs lab/self reported negative) RELEASE 4	covid-19	infectious disease	1	0	0
ebi-a-GCST010779	COVID-19 (hospitalized vs population) RELEASE 4	covid-19	infectious disease	10	3	30
ebi-a-GCST010780	COVID-19 (RELEASE 4)	covid-19	infectious disease	3	1	33
ebi-a-GCST010783	COVID-19 (very severe respiratory confirmed vs population) RELEASE 4	covid-19	infectious disease	8	4	50
ieu-a-10	Crohn's disease	crohn's disease	autoimmune disease	178	109	61
ieu-a-1024	Multiple sclerosis	multiple sclerosis	autoimmune disease	24	22	91
ieu-a-1025	Multiple sclerosis	multiple sclerosis	autoimmune disease	52	40	76
ieu-a-1054	Gout	gout	metabolic disease	5	3	60
ieu-a-1058	Celiac disease	celiac disease	immune system disease	12	12	100
ieu-a-1059	Celiac disease	celiac disease	immune system disease	11	11	100
ieu-a-1060	Celiac disease	celiac disease	immune system disease	8	5	62
ieu-a-1085	Amyotrophic lateral sclerosis	amyotrophic lateral sclerosis	nervous system disease	8	6	75
ieu-a-1096	Childhood obesity	childhood obesity	metabolic disease	6	2	33
ieu-a-1120	Ovarian cancer	ovarian cancer	genital neoplasm, female	19	3	15
ieu-a-1121	High grade serous ovarian cancer	ovarian cancer	genital neoplasm, female	24	7	29
ieu-a-1126	Breast cancer (Combined Oncoarray; iCOGS; GWAS meta analysis)	breast cancer	breast cancer	338	85	25
ieu-a-1127	ER+ Breast cancer (Combined Oncoarray; iCOGS; GWAS meta analysis)	estrogen-receptor positive breast cancer	breast cancer	262	64	24
ieu-a-1128	ER- Breast cancer (Combined Oncoarray; iCOGS; GWAS meta analysis)	estrogen-receptor negative breast cancer	breast cancer	49	14	28
ieu-a-1129	Breast cancer (Oncoarray)	breast cancer	breast cancer	112	36	32
ieu-a-1130	Breast cancer (iCOGS)	breast cancer	breast cancer	97	20	20
ieu-a-1131	Breast cancer (GWAS)	breast cancer	breast cancer	22	4	18
ieu-a-1132	ER+ Breast cancer (Oncoarray)	estrogen-receptor positive breast cancer	breast cancer	111	33	29
ieu-a-1133	ER+ Breast cancer (iCOGS)	estrogen-receptor positive breast cancer	breast cancer	85	23	27
ieu-a-1134	ER+ Breast cancer (GWAS)	estrogen-receptor positive breast cancer	breast cancer	9	1	11
ieu-a-1135	ER- Breast cancer (Oncoarray)	estrogen-receptor negative breast cancer	breast cancer	17	4	23
ieu-a-1136	ER- Breast cancer (iCOGS)	estrogen-receptor negative breast cancer	breast cancer	10	3	30
ieu-a-1160	ER- Breast cancer (iCOGS)	estrogen-receptor negative breast cancer	breast cancer	10	5	50
ieu-a-1161	ER+ Breast cancer (iCOGS)	estrogen-receptor positive breast cancer	breast cancer	80	40	50
ieu-a-1162	Breast cancer (iCOGS)	breast cancer	breast cancer	94	38	40
ieu-a-1166	ER- Breast cancer (GWAS)	estrogen-receptor negative breast cancer	breast cancer	10	5	50
ieu-a-1167	ER+ Breast cancer (GWAS)	estrogen-receptor positive breast cancer	breast cancer	93	30	32
ieu-a-1168	Breast cancer (GWAS)	breast cancer	breast cancer	113	28	24
ieu-a-1169	Hip osteoarthritis	osteoarthritis, hip	joint disease	1	0	0
ieu-a-1170	Knee and hip osteoarthritis	osteoarthritis	joint disease	1	0	0
ieu-a-1183	ADHD	attention deficit hyperactivity disorder	mental or behavioural disorder	14	7	50
ieu-a-1184	Autism Spectrum Disorder	autism	mental or behavioural disorder	1	1	100
ieu-a-1185	Autism Spectrum Disorder	autism	mental or behavioural disorder	2	2	100
ieu-a-1186	Anorexia Nervosa	anorexia nervosa	mental or behavioural disorder	1	0	0
ieu-a-1187	Major Depressive Disorder	major depressive disorder	mental or behavioural disorder	43	28	65
ieu-a-1188	Major Depressive Disorder	major depressive disorder	mental or behavioural disorder	4	3	75
ieu-a-12	Crohn's disease	crohn's disease	autoimmune disease	256	136	53
ieu-a-1228	High grade and low grade serous ovarian cancer	ovarian carcinoma	genital neoplasm, female	22	7	31
ieu-a-1231	Mucinous ovarian cancer: invasive and low malignant potential	ovarian cancer	genital neoplasm, female	5	2	40
ieu-a-26	Type 2 diabetes	type 2 diabetes mellitus	metabolic disease	14	8	57
ieu-a-276	Celiac disease	celiac disease	immune system disease	12	11	91
ieu-a-294	Inflammatory bowel disease	inflammatory bowel disease	autoimmune disease	294	171	58
ieu-a-297	Alzheimer's disease	alzheimer disease	mental or behavioural disorder	42	9	21
ieu-a-298	Alzheimer's disease	alzheimer disease	mental or behavioural disorder	22	17	77
ieu-a-30	Crohn's disease	crohn's disease	autoimmune disease	92	41	44
ieu-a-31	Inflammatory bowel disease	inflammatory bowel disease	autoimmune disease	100	35	35
ieu-a-32	Ulcerative colitis	ulcerative colitis	autoimmune disease	44	24	54
ieu-a-44	Asthma	asthma	allergic disease	8	7	87
ieu-a-45	Anorexia nervosa	anorexia nervosa	mental or behavioural disorder	1	1	100
ieu-a-8	Coronary heart disease	coronary artery disease	cardiovascular disease	17	15	88
ieu-a-800	Bipolar disorder	bipolar disorder	mental or behavioural disorder	4	3	75
ieu-a-801	Bipolar disorder	bipolar disorder	mental or behavioural disorder	4	3	75
ieu-a-803	PGC cross-disorder traits	mental or behavioural disorder	mental or behavioural disorder	4	4	100
ieu-a-806	Autism	autism	mental or behavioural disorder	1	1	100
ieu-a-832	Rheumatoid arthritis	rheumatoid arthritis	autoimmune disease	59	29	49
ieu-a-834	Rheumatoid arthritis	rheumatoid arthritis	autoimmune disease	9	4	44
ieu-a-85	Extreme body mass index	body mass index	metabolic disease	7	4	57
ieu-a-86	Extreme height	body height	body height	58	38	65
ieu-a-87	Extreme waist-to-hip ratio	bmi-adjusted waist-hip ratio	metabolic disease	2	2	100
ieu-a-90	Obesity class 1	obesity	metabolic disease	22	7	31
ieu-a-91	Obesity class 2	obesity	metabolic disease	13	5	38
ieu-a-92	Obesity class 3	obesity	metabolic disease	2	1	50
ieu-a-93	Overweight	overweight	metabolic disease	19	7	36
ieu-a-965	Lung adenocarcinoma	lung adenocarcinoma	lung cancer	4	2	50
ieu-a-966	Lung cancer	lung cancer	lung cancer	10	2	20
ieu-a-967	Squamous cell lung cancer	squamous cell lung carcinoma	lung cancer	4	3	75
ieu-a-968	Ulcerative colitis	ulcerative colitis	autoimmune disease	112	77	68
ieu-a-970	Ulcerative colitis	ulcerative colitis	autoimmune disease	150	97	64
ieu-a-973	Ulcerative colitis	ulcerative colitis	autoimmune disease	112	57	50
ieu-a-996	Eczema	eczema	skin disease	19	11	57
ieu-b-106	FEV1/FVC < 0.7	fev/fec ratio	respiratory system disease	170	68	40
ieu-b-18	multiple sclerosis	multiple sclerosis	autoimmune disease	98	56	57
ieu-b-41	bipolar disorder	bipolar disorder	mental or behavioural disorder	16	10	62
ieu-b-42	schizophrenia	schizophrenia	mental or behavioural disorder	108	59	54
ieu-b-4809	Prostate cancer	prostate cancer	male reproductive organ cancer	65	23	35
ieu-b-4810	Breast cancer	breast cancer	breast cancer	53	15	28
ieu-b-4878	haemotological cancer	hematologic cancer	hematologic cancer	2	1	50
ieu-b-4954	Lung cancer	lung cancer	lung cancer	2	2	100
ieu-b-4955	Lung cancer	lung cancer	lung cancer	2	2	100
ieu-b-4959	Malignant non-melanoma skin cancer	malignant skin neoplasm	skin cancer	172	47	27
ieu-b-4964	Pan cancer	cancer	cancer	15	7	46
ieu-b-4965	Colorectal cancer	colorectal cancer	digestive system cancer	9	5	55
ieu-b-4966	Pan cancer	cancer	cancer	62	25	40
ieu-b-4969	Melanoma skin cancer	skin melanoma	skin cancer	24	9	37
ieu-b-4970	Cellulitis	cellulitis	infectious disease	2	2	100
ieu-b-7	Parkinson's disease	parkinson disease	nervous system disease	30	19	63
ieu-b-85	Prostate cancer	prostate cancer	male reproductive organ cancer	321	91	28
ukb-a-14	Snoring	snoring	respiratory system disease	30	16	53
ukb-a-254	Doctor diagnosed hayfever or allergic rhinitis	seasonal allergic rhinitis	allergic disease	20	9	45
ukb-a-255	Doctor diagnosed asthma	asthma	allergic disease	28	12	42
ukb-a-257	Hearing difficulty/problems: Yes	hearing loss	hearing disorder	26	12	46
ukb-a-258	Cough on most days	cough	respiratory system disease	1	0	0
ukb-a-261	Hearing difficulty/problems with background noise	hearing loss	hearing disorder	15	8	53
ukb-a-306	Diabetes diagnosed by doctor	diabetes mellitus	metabolic disease	73	28	38
ukb-a-307	Cancer diagnosed by doctor	cancer	cancer	6	3	50
ukb-a-340	Hearing aid user	hearing loss	hearing disorder	3	1	33
ukb-a-373	Ever depressed for a whole week	depression	mental or behavioural disorder	3	1	33
ukb-a-419	Reason for glasses/contact lenses: For short-sightedness i.e. only or mainly for distance viewing such as driving cinema etc (called 'myopia')	myopia	eye disease	17	7	41
ukb-a-422	Reason for glasses/contact lenses: For 'astigmatism'	astigmatism	eye disease	1	1	100
ukb-a-424	Eye problems/disorders: Glaucoma	glaucoma	eye disease	12	4	33
ukb-a-434	Vascular/heart problems diagnosed by doctor: Heart attack	myocardial infarction	cardiovascular disease	15	7	46
ukb-a-435	Vascular/heart problems diagnosed by doctor: None of the above	cardiovascular disease	cardiovascular disease	255	109	42
ukb-a-436	Vascular/heart problems diagnosed by doctor: Angina	angina pectoris	cardiovascular disease	16	8	50
ukb-a-437	Vascular/heart problems diagnosed by doctor: High blood pressure	hypertensive disorder	hypertensive disorder	276	118	42
ukb-a-443	Blood clot DVT bronchitis emphysema asthma rhinitis eczema allergy diagnosed by doctor: Blood clot in the leg (DVT)	blood clot	cardiovascular disease	26	7	26
ukb-a-445	Blood clot DVT bronchitis emphysema asthma rhinitis eczema allergy diagnosed by doctor: Blood clot in the lung	blood clot	abnormality of blood and blood-forming tissues	10	5	50
ukb-a-446	Blood clot DVT bronchitis emphysema asthma rhinitis eczema allergy diagnosed by doctor: Asthma	asthma	allergic disease	135	41	30
ukb-a-447	Blood clot DVT bronchitis emphysema asthma rhinitis eczema allergy diagnosed by doctor: Hayfever allergic rhinitis or eczema	allergic disease	allergic disease	193	80	41
ukb-a-518	Diagnoses - main ICD10: C44 Other malignant neoplasms of skin	skin cancer	skin cancer	30	10	33
ukb-a-519	Diagnoses - main ICD10: C50 Malignant neoplasm of breast	breast cancer	breast cancer	8	3	37
ukb-a-520	Diagnoses - main ICD10: C61 Malignant neoplasm of prostate	prostate cancer	male reproductive organ cancer	10	2	20
ukb-a-529	Diagnoses - main ICD10: H25 Senile cataract	senile cataract	eye disease	2	1	50
ukb-a-530	Diagnoses - main ICD10: H26 Other cataract	cataract	eye disease	4	3	75
ukb-a-533	Diagnoses - main ICD10: I21 Acute myocardial infarction	acute myocardial infarction	cardiovascular disease	5	2	40
ukb-a-534	Diagnoses - main ICD10: I25 Chronic ischaemic heart disease	chronic ischemic heart disease (disorder)	cardiovascular disease	28	8	28
ukb-a-555	Diagnoses - main ICD10: K57 Diverticular disease of intestine	diverticulitis of colon	digestive system disease	4	1	25
ukb-a-559	Diagnoses - main ICD10: K80 Cholelithiasis	cholelithiasis	digestive system disease	19	4	21
ukb-a-560	Diagnoses - main ICD10: L03 Cellulitis	cellulitis	infectious disease	4	2	50
ukb-a-574	Diagnoses - main ICD10: N20 Calculus of kidney and ureter	calculus of kidney and ureter (disorder)	disease of genitourinary system	3	2	66
ukb-a-576	Diagnoses - main ICD10: N40 Hyperplasia of prostate	benign prostatic hyperplasia	male reproductive system disease	7	2	28
ukb-a-577	Diagnoses - main ICD10: N81 Female genital prolapse	prolapse of female genital organ	female reproductive system disease	3	3	100
ukb-b-10623	Diagnoses - main ICD10: D12.5 Sigmoid colon	benign neoplasm of sigmoid colon (disorder)	digestive system disease	1	0	0
ukb-b-10753	Diabetes diagnosed by doctor	diabetes mellitus	metabolic disease	111	41	36
ukb-b-10859	Diagnoses - main ICD10: K57.3 Diverticular disease of large intestine without perforation or abscess	diverticulitis of colon	digestive system disease	5	1	20
ukb-b-10937	Reason for glasses/contact lenses: For 'astigmatism'	astigmatism	eye disease	1	1	100
ukb-b-11020	Diagnoses - main ICD10: K80.2 Calculus of gallbladder without cholecystitis	bladder calculus	digestive system disease	11	3	27
ukb-b-11297	Doctor diagnosed asthma	asthma	allergic disease	39	12	30
ukb-b-11298	Diagnoses - main ICD10: N81.1 Cystocele	cystocele	urinary system disease	2	1	50
ukb-b-11411	Blood clot, DVT, bronchitis, emphysema, asthma, rhinitis, eczema, allergy diagnosed by doctor: Blood clot in the leg (DVT)	blood clot	cardiovascular disease	35	8	22
ukb-b-11582	Diagnoses - main ICD10: K62.5 Haemorrhage of anus and rectum	rectal hemorrhage	abnormality of blood and blood-forming tissues	1	0	0
ukb-b-11590	Vascular/heart problems diagnosed by doctor: Heart attack	myocardial infarction	cardiovascular disease	21	7	33
ukb-b-11601	Diagnoses - main ICD10: N40 Hyperplasia of prostate	benign prostatic hyperplasia	male reproductive system disease	10	2	20
ukb-b-11908	Diagnoses - main ICD10: L03.1 Cellulitis of other parts of limb	cellulitis	infectious disease	1	1	100
ukb-b-12364	Diagnoses - main ICD10: M67.4 Ganglion	ganglion or cyst of synovium/tendon/bursa	joint disease	1	0	0
ukb-b-12397	Diagnoses - main ICD10: H26.9 Cataract, unspecified	cataract	eye disease	9	4	44
ukb-b-13352	Vascular/heart problems diagnosed by doctor: None of the above	cardiovascular disease	cardiovascular disease	437	175	40
ukb-b-13704	Blood clot, DVT, bronchitis, emphysema, asthma, rhinitis, eczema, allergy diagnosed by doctor: Blood clot in the lung	blood clot	abnormality of blood and blood-forming tissues	10	3	30
ukb-b-1386	Diagnoses - main ICD10: K21.9 Gastro-oesophageal reflux disease without oesophagitis	gastroesophageal reflux disease	digestive system disease	1	1	100
ukb-b-14177	Vascular/heart problems diagnosed by doctor: High blood pressure	hypertensive disorder	hypertensive disorder	464	193	41
ukb-b-16235	Reason for glasses/contact lenses: For just reading/near work as you are getting older (called 'presbyopia')	presbyopia	eye disease	6	2	33
ukb-b-1668	Diagnoses - main ICD10: I25.1 Atherosclerotic heart disease	atherosclerotic coronary heart disease	cardiovascular disease	42	14	33
ukb-b-16855	Cancer diagnosed by doctor	cancer	cancer	12	7	58
ukb-b-16858	Cough on most days	cough	respiratory system disease	3	2	66
ukb-b-17194	Eye problems/disorders: Macular degeneration	macular degeneration	eye disease	2	1	50
ukb-b-17241	Blood clot, DVT, bronchitis, emphysema, asthma, rhinitis, eczema, allergy diagnosed by doctor: Hayfever, allergic rhinitis or eczema	allergic disease	allergic disease	291	108	37
ukb-b-17324	Eye problems/disorders: Glaucoma	glaucoma	eye disease	21	9	42
ukb-b-17400	Snoring	snoring	respiratory system disease	60	22	36
ukb-b-17885	Diagnoses - main ICD10: R31 Unspecified haematuria	hematuria	disease of genitourinary system	4	3	75
ukb-b-18189	Reason for glasses/contact lenses: For long-sightedness, i.e. for distance and near, but particularly for near tasks like reading (called 'hypermetropia')	hypermetropia	eye disease	5	2	40
ukb-b-18275	Hearing difficulty/problems with background noise	hearing loss	hearing disorder	37	20	54
ukb-b-18372	Diagnoses - main ICD10: N20.0 Calculus of kidney	kidney stone (disorder)	disease of genitourinary system	3	1	33
ukb-b-19060	Hearing aid user	hearing loss	hearing disorder	9	7	77
ukb-b-1968	Diagnoses - main ICD10: K63.5 Polyp of colon	polyp of colon	digestive system disease	2	1	50
ukb-b-19805	Diagnoses - main ICD10: K62.1 Rectal polyp	rectal polyp (disorder)	digestive system disease	3	3	100
ukb-b-20296	Blood clot, DVT, bronchitis, emphysema, asthma, rhinitis, eczema, allergy diagnosed by doctor: Asthma	asthma	allergic disease	217	64	29
ukb-b-2160	Diagnoses - main ICD10: C61 Malignant neoplasm of prostate	prostate cancer	male reproductive organ cancer	12	5	41
ukb-b-4141	Diagnoses - main ICD10: C44.3 Skin of other and unspecified parts of face	skin neoplasm	skin cancer	12	5	41
ukb-b-5118	Diagnoses - main ICD10: N81.2 Incomplete uterovaginal prolapse	uterovaginal prolapse, incomplete (disorder)	urinary system disease	1	1	100
ukb-b-6353	Reason for glasses/contact lenses: For short-sightedness, i.e. only or mainly for distance viewing such as driving, cinema etc (called 'myopia')	myopia	eye disease	38	16	42
ukb-b-6720	Diagnoses - main ICD10: I83.9 Varicose veins of lower extremities without ulcer or inflammation	varicose veins	abnormality of blood and blood-forming tissues	39	15	38
ukb-b-6848	Ever depressed for a whole week	depression	mental or behavioural disorder	5	3	60
ukb-b-7178	Doctor diagnosed hayfever or allergic rhinitis	seasonal allergic rhinitis	allergic disease	33	14	42
ukb-b-8329	Ophthalmology problems/disorders: Cataract	cataract	eye disease	2	1	50
ukb-b-8468	Vascular/heart problems diagnosed by doctor: Angina	angina pectoris	cardiovascular disease	29	12	41
ukb-b-8988	Diagnoses - main ICD10: K80.1 Calculus of gallbladder with other cholecystitis	calculus of gallbladder with cholecystitis (disorder)	digestive system disease	8	4	50
ukb-b-9139	Reason for glasses/contact lenses: For a 'lazy' eye or an eye with poor vision since childhood (called 'amblyopia')	amblyopia	eye disease	1	0	0
ukb-d-20544_11	Mental health problems ever diagnosed by a professional: Depression	depression	mental or behavioural disorder	1	1	100
ukb-d-20544_6	Mental health problems ever diagnosed by a professional: Panic attacks	panic disorder	mental or behavioural disorder	1	0	0
ukb-d-2247_0	Hearing difficulty/problems: No	hearing loss	hearing disorder	34	17	50
ukb-d-C18	Diagnoses - main ICD10: C18 Malignant neoplasm of colon	malignant colon neoplasm	digestive system cancer	1	1	100
ukb-d-C3_BREAST_3	Malignant neoplasm of breast	malignant breast neoplasm	breast cancer	32	8	25
ukb-d-C3_MALE_GENITAL	malignant neoplasm of male genital organs	male reproductive organ cancer	male reproductive organ cancer	36	13	36
ukb-d-C3_MELANOMA_SKIN	Malignant melanoma of skin	skin melanoma	skin cancer	15	8	53
ukb-d-C3_PROSTATE	Malignant neoplasm of prostate	prostate cancer	male reproductive organ cancer	40	12	30
ukb-d-C3_SKIN	Malignant neoplasm of skin	skin cancer	skin cancer	93	27	29
ukb-d-COX_ARTHROSIS	Coxarthrosis [arthrosis of hip](FG)	osteoarthritis, hip	joint disease	15	6	40
ukb-d-C_MALE_GENITAL	Cancer of male genital	male reproductive organ cancer	male reproductive organ cancer	36	13	36
ukb-d-C_OTHER_SKIN	Other malignant neoplasms of skin	skin cancer	skin cancer	97	29	29
ukb-d-C_PRIMARY_LYMPHOID_HEMATOPOIETIC	Cancer of primary lymphoid hematopoietic	hematopoietic and lymphoid cell neoplasm	immune system disease	2	1	50
ukb-d-C_SKIN	Cancer of skin	skin cancer	skin cancer	93	27	29
ukb-d-G6_NERPLEX	Nerve, nerve root and plexus disorders	nervous system disease	nervous system disease	7	3	42
ukb-d-H7_LENS	Disorders of lens	lens disease	eye disease	21	8	38
ukb-d-I9_CHD	Major coronary heart disease event	coronary artery disease	cardiovascular disease	16	5	31
ukb-d-I9_CHD_NOREV	Major coronary heart disease event excluding revascularizations	coronary artery disease	cardiovascular disease	16	5	31
ukb-d-I9_CORATHER	Coronary atherosclerosis	coronary atherosclerosis	cardiovascular disease	49	17	34
ukb-d-I9_IHD	Ischaemic heart disease, wide definition	ischemic heart disease (disorder)	cardiovascular disease	49	17	34
ukb-d-I9_MI	Myocardial infarction	myocardial infarction	cardiovascular disease	11	5	45
ukb-d-I9_MI_STRICT	Myocardial infarction, strict	myocardial infarction	cardiovascular disease	11	5	45
ukb-d-I9_STR_SAH	Stroke, including SAH	stroke	cardiovascular disease	1	0	0
ukb-d-II_NEOPLASM	Neoplasms	neoplasm	cancer	17	12	70
ukb-d-IX_CIRCULATORY	Diseases of the circulatory system	vascular disorder	cardiovascular disease	15	4	26
ukb-d-K11_GALLBILPANC	Disorders of gallbladder, biliary tract and pancreas	digestive system disease	digestive system disease	30	11	36
ukb-d-K63	Diagnoses - main ICD10: K63 Other diseases of intestine	intestinal disease	digestive system disease	3	1	33
ukb-d-KNEE_ARTHROSIS	Gonarthrosis [arthrosis of knee](FG)	osteoarthritis, knee	joint disease	6	3	50
ukb-d-L72	Diagnoses - main ICD10: L72 Follicular cysts of skin and subcutaneous tissue	follicular cysts of skin and subcutaneous tissue (disorder)	skin disease	24	4	16
ukb-d-LUNG_CANCER_MESOT	Lung cancer and mesothelioma	lung cancer	lung cancer	2	1	50
ukb-d-M13_ARTHROSIS	#Arthrosis	joint disease	joint disease	11	8	72
ukb-d-M13_OTHERJOINT	#Other joint disorders	joint disease	joint disease	1	1	100
ukb-d-M13_SPONDYLOPATHY	#Spondylopathies	inflammatory spondylopathy	skeletal system disease	1	0	0
ukb-d-M47	Diagnoses - main ICD10: M47 Spondylosis	cervical spondylosis	skeletal system disease	1	1	100
ukb-d-VII_EYE_ADNEXA	Eye and adnexa dis.	eye adnexa disease	eye disease	6	2	33
ukb-d-XIII_MUSCULOSKELET	Diseases of the musculoskeletal system and connective tissue	musculoskeletal system	musculoskeletal system	8	6	75
ukb-d-XII_SKIN_SUBCUTAN	Diseases of the skin and subcutaneous tissue	skin disease	skin disease	7	2	28
ukb-d-XIV_GENITOURINARY	Diseases of the genitourinary system	disease of genitourinary system	disease of genitourinary system	1	1	100
