# Supplementary material for: Pleiotropic expression quantitative trait loci are enriched in enhancers and transcription factor binding sites and impact more genes
Source: Comput Struct Biotechnol J. 2024 Nov 17;23:4260–70. doi: 10.1016/j.csbj.2024.11.019 (PMC11635986; doi:10.1016/j.csbj.2024.11.019)
Supplement: Supplementary file 5 — Supplementary material [file mmc5.xlsx]

## Sheet: Sheet1
chrom	pos19	pos38	cytoband	rsid	ref	alt	eqtl_gene_marker_symbol	pubmed_count	gwas_category_count	gwas_trait_count	gwas_category_lst	gwas_trait_ontology_term	egene_lst	eqtl_gene_symbol_lst	egene_count	etissue_category_term_lst	etissue_category_term_count	eqtl_gene_marker_id	domains_watanabe2019
12	112059557	111621753	12q24.12	11065979	C	T	ALDH2	781	4	7	allergic disease;cardiovascular disease;eye disease;longevity	age of onset of childhood onset asthma;allergic disease;atherosclerotic coronary heart disease;glaucoma;ischemic stroke;longevity;stroke	ENSG00000111252;ENSG00000111275;ENSG00000173064;ENSG00000198270;ENSG00000234608;ENSG00000257595	ALDH2;HECTD4;MAPKAPK5-AS1;SH2B3;TMEM116	6	adipose tissue;blood;brain;colon;esophagus;fibroblast;heart;immune system;skin of body	9	ENSG00000111275
1	8497307	8437247	1p36.23	301802	T	A	ENO1	416	4	6	allergic disease;cardiovascular disease;hypertensive disorder;mental or behavioural disorder	adult onset asthma;allergic disease;asthma;cardiovascular disease;hypertensive disorder;major depressive disorder	ENSG00000049247;ENSG00000074800;ENSG00000142599;ENSG00000162426;ENSG00000232912	ENO1;RERE;RERE-AS1;SLC45A1;UTS2	5	adipose tissue;aorta;blood;brain;breast;esophagus;heart;immune system;lung;lymphoblastoid cell line;neuron;pancreas;skeletal muscle tissue;skin of body;thyroid gland	15	ENSG00000074800
17	38051348	39895095	17q21.1	8067378	A	G	ORMDL3	126	4	6	allergic disease;autoimmune disease;cardiovascular disease;metabolic disease	allergic disease;asthma;atrial fibrillation;rheumatoid arthritis;type 1 diabetes mellitus;ulcerative colitis	ENSG00000073605;ENSG00000161405;ENSG00000172057;ENSG00000186075	GSDMB;IKZF3;ORMDL3;ZPBP2	4	blood;immune system;lymphoblastoid cell line;placenta;spleen	5	ENSG00000172057	6
5	131797578	132461886	5q31.1	2522051	T	C	IL4	1261	4	5	breast cancer;cardiovascular disease;hypertensive disorder;respiratory system disease	breast cancer;cardiovascular disease;fev/fec ratio;hypertensive disorder;malignant breast neoplasm	ENSG00000072682;ENSG00000113520;ENSG00000113522;ENSG00000125347;ENSG00000131435;ENSG00000131437;ENSG00000197208;ENSG00000197375;ENSG00000197536;ENSG00000233006;ENSG00000234290;ENSG00000237714	IL4;IRF1;IRF1-AS1;KIF3A;MIR3936HG;P4HA2;P4HA2-AS1;PDLIM4;RAD50;SLC22A4;SLC22A5	12	adipose tissue;aorta;blood;brain;breast;colon;esophagus;female gonad;fibroblast;heart;immune system;induced pluripotent stem cell;lung;lymphoblastoid cell line;neuron;pancreas;placenta;rectum;skeletal muscle tissue;skin of body;small intestine;spleen;stomach;testis;thyroid gland	25	ENSG00000113520
5	131820997	132485305	5q31.1	17622656	G	A	IL4	1261	4	5	allergic disease;autoimmune disease;cardiovascular disease;hypertensive disorder	allergic disease;asthma;cardiovascular disease;hypertensive disorder;ulcerative colitis	ENSG00000113520;ENSG00000125347;ENSG00000131435;ENSG00000197375;ENSG00000197536;ENSG00000233006;ENSG00000234290;ENSG00000238160	IL4;IRF1;IRF1-AS1;MIR3936HG;PDLIM4;SLC22A5	8	blood;brain;immune system;skin of body	4	ENSG00000113520
6	90976768	90267049	6q15	72928038	G	A	BACH2	112	4	5	allergic disease;autoimmune disease;metabolic disease;skin cancer	asthma;malignant skin neoplasm;multiple sclerosis;skin cancer;type 1 diabetes mellitus	ENSG00000112182	BACH2	1	immune system	1	ENSG00000112182
19	49206674	48703417	19q13.33	601338	G	A	FUT2	166	4	5	autoimmune disease;cardiovascular disease;digestive system disease;hypertensive disorder	calculus of gallbladder with cholecystitis (disorder);cardiovascular disease;crohn's disease;digestive system disease;hypertensive disorder	ENSG00000176920	FUT2	1	induced pluripotent stem cell	1	ENSG00000176920
4	103188709	102267552	4q24	13107325	C	T	SLC39A8	71	4	4	autoimmune disease;cardiovascular disease;hypertensive disorder;musculoskeletal system	cardiovascular disease;crohn's disease;hypertensive disorder;musculoskeletal system	ENSG00000138821	SLC39A8	1	immune system	1	ENSG00000138821	12
15	75062397	74770056	15q24.1	11072508	C	T	CYP1A1	1107	4	4	cardiovascular disease;hypertensive disorder;immune system disease;joint disease	cardiovascular disease;celiac disease;hypertensive disorder;osteoarthritis	ENSG00000103653;ENSG00000138621;ENSG00000140465;ENSG00000140474;ENSG00000140497;ENSG00000178718;ENSG00000178802;ENSG00000179151;ENSG00000198794	CSK;CYP1A1;EDC3;MPI;PPCDC;RPP25;SCAMP2;SCAMP5;ULK3	9	adipose tissue;aorta;blood;brain;colon;esophagus;fibroblast;heart;immune system;lymphoblastoid cell line;pancreas;skeletal muscle tissue;skin of body;thyroid gland	14	ENSG00000140465	4
15	91428197	90884967	15q26.1	2071382	T	C	FES	93	3	8	cardiovascular disease;hypertensive disorder;mental or behavioural disorder	angina pectoris;atherosclerotic coronary heart disease;cardiovascular disease;coronary artery disease;coronary atherosclerosis;hypertensive disorder;ischemic heart disease (disorder);schizophrenia	ENSG00000182511	FES	1	fibroblast;immune system	2	ENSG00000182511
1	114377568	113834946	1p13.2	2476601	A	G	PTPN22	571	3	6	autoimmune disease;metabolic disease;skin cancer	crohn's disease;diabetes mellitus;juvenile idiopathic arthritis;malignant skin neoplasm;skin cancer;type 1 diabetes mellitus	ENSG00000081026;ENSG00000116793;ENSG00000118655;ENSG00000134242;ENSG00000134262;ENSG00000188761;ENSG00000226167	AP4B1;AP4B1-AS1;BCL2L15;DCLRE1B;MAGI3;PHTF1;PTPN22	7	adipose tissue;brain;colon;fibroblast;immune system;induced pluripotent stem cell;lymphoblastoid cell line	7	ENSG00000134242	4
19	45411941	44908684	19q13.32	429358	T	C	APOC1	206	3	6	cardiovascular disease;longevity;metabolic disease	atherosclerotic coronary heart disease;chronic ischemic heart disease (disorder);coronary atherosclerosis;diabetes mellitus;ischemic heart disease (disorder);longevity	ENSG00000130208;ENSG00000266903	APOC1	2	esophagus;thyroid gland	2	ENSG00000130208
2	27730940	27508073	2p23.3	1260326	T	C	CAD	226	3	5	autoimmune disease;digestive system disease;metabolic disease	crohn's disease;diabetes mellitus;digestive system disease;inflammatory bowel disease;type 2 diabetes mellitus	ENSG00000084774;ENSG00000115216;ENSG00000115234;ENSG00000115241;ENSG00000138002;ENSG00000138074;ENSG00000138085;ENSG00000157992;ENSG00000163798;ENSG00000234072	ATRAID;CAD;IFT172;KRTCAP3;NRBP1;PPM1G;SLC4A1AP;SLC5A6;SNX17	10	adipose tissue;adrenal gland;aorta;blood;brain;colon;esophagus;fibroblast;immune system;induced pluripotent stem cell;lung;lymphoblastoid cell line;pancreas;pituitary gland;placenta;prostate gland;rectum;skeletal muscle tissue;skin of body;spleen;testis;thyroid gland	22	ENSG00000084774
2	27741237	27518370	2p23.3	780094	T	C	CAD	226	3	5	autoimmune disease;digestive system disease;metabolic disease	crohn's disease;diabetes mellitus;digestive system disease;inflammatory bowel disease;type 2 diabetes mellitus	ENSG00000084734;ENSG00000084774;ENSG00000115216;ENSG00000115226;ENSG00000115234;ENSG00000115241;ENSG00000138002;ENSG00000138074;ENSG00000138085;ENSG00000157992;ENSG00000163798;ENSG00000198522;ENSG00000234072	ATRAID;CAD;FNDC4;GCKR;GPN1;IFT172;KRTCAP3;NRBP1;PPM1G;SLC4A1AP;SLC5A6;SNX17	13	adipose tissue;adrenal gland;aorta;blood;brain;colon;esophagus;fibroblast;immune system;lymphoblastoid cell line;pituitary gland;placenta;rectum;skeletal muscle tissue;skin of body;spleen;testis;thyroid gland	18	ENSG00000084774
1	8481016	8420956	1p36.23	301805	T	G	RERE	63	3	4	allergic disease;cardiovascular disease;hypertensive disorder	allergic disease;asthma;cardiovascular disease;hypertensive disorder	ENSG00000142599;ENSG00000232912	RERE;RERE-AS1	2	adipose tissue;immune system	2	ENSG00000142599
1	149906413	149934520	1q21.2	11205303	T	C	H4C14	168	3	4	body height;breast cancer;respiratory system disease	body height;breast cancer;estrogen-receptor positive breast cancer;fev/fec ratio	ENSG00000014914;ENSG00000233030;ENSG00000264522;ENSG00000270882	H4C14;MTMR11;OTUD7B	4	adipose tissue;immune system;skin of body;testis	4	ENSG00000270882
2	28629892	28407025	2p23.2	9309662	T	C		0	3	4	allergic disease;autoimmune disease;hypertensive disorder	allergic disease;crohn's disease;hypertensive disorder;inflammatory bowel disease	ENSG00000270210		1	esophagus;heart	2	ENSG00000270210
2	61638952	61411817	2p15	4672441	T	C	C2orf74	7	3	4	autoimmune disease;cardiovascular disease;hypertensive disorder	cardiovascular disease;crohn's disease;hypertensive disorder;inflammatory bowel disease	ENSG00000212978;ENSG00000237651;ENSG00000270820;ENSG00000273302	C2orf74;C2orf74-DT	4	brain;esophagus;immune system	3	ENSG00000237651
2	204738919	203874196	2q33.2	3087243	G	A	CTLA4	1285	3	4	autoimmune disease;metabolic disease;skin cancer	malignant skin neoplasm;rheumatoid arthritis;skin cancer;type 1 diabetes mellitus	ENSG00000163599;ENSG00000178562	CD28;CTLA4	2	adipose tissue;immune system;testis	3	ENSG00000163599
5	176799992	177372991	5q35.3	10051765	T	C	FGFR4	256	3	4	allergic disease;autoimmune disease;disease of genitourinary system	allergic disease;calculus of kidney and ureter (disorder);inflammatory bowel disease;kidney stone (disorder)	ENSG00000160867;ENSG00000169220;ENSG00000196923;ENSG00000213347	FGFR4;MXD3;PDLIM7;RGS14	4	adipose tissue;adrenal gland;aorta;blood;brain;breast;cartilage element;colon;esophagus;fibroblast;heart;immune system;induced pluripotent stem cell;neuron;pancreas;pituitary gland;prostate gland;saliva-secreting gland;skeletal muscle tissue;skin of body;stomach;testis;thyroid gland	23	ENSG00000160867
6	396321	396321	6p25.3	12203592	C	T	IRF4	237	3	4	abnormality of blood and blood-forming tissues;cancer;skin cancer	cancer;malignant skin neoplasm;rectal hemorrhage;skin neoplasm	ENSG00000137265;ENSG00000285578	IRF4	2	blood;brain	2	ENSG00000137265
11	1887068	1865838	11p15.5	569550	T	G	LSP1	79	3	4	breast cancer;cardiovascular disease;hypertensive disorder	breast cancer;cardiovascular disease;estrogen-receptor positive breast cancer;hypertensive disorder	ENSG00000130592;ENSG00000130595;ENSG00000226416;ENSG00000283787	LSP1;MRPL23-AS1;PRR33;TNNT3	4	adipose tissue;fibroblast;immune system;lymphoblastoid cell line;skeletal muscle tissue;skin of body	6	ENSG00000130592
11	1891722	1870492	11p15.5	686722	C	T	TNNT3	46	3	4	breast cancer;cardiovascular disease;hypertensive disorder	breast cancer;cardiovascular disease;estrogen-receptor positive breast cancer;hypertensive disorder	ENSG00000130595;ENSG00000226416;ENSG00000232987	LINC01219;MRPL23-AS1;TNNT3	3	adipose tissue;aorta;colon;esophagus;immune system;skin of body;spleen;testis	8	ENSG00000130595
11	1896957	1875727	11p15.5	588321	G	C	TNNT3	46	3	4	breast cancer;cardiovascular disease;hypertensive disorder	breast cancer;cardiovascular disease;estrogen-receptor positive breast cancer;hypertensive disorder	ENSG00000130595	TNNT3	1	skin of body	1	ENSG00000130595
12	111884608	111446804	12q24.12	3184504	T	C	ALDH2	781	3	4	autoimmune disease;cardiovascular disease;immune system disease	celiac disease;crohn's disease;inflammatory bowel disease;ischemic stroke	ENSG00000089022;ENSG00000111252;ENSG00000111275;ENSG00000185847;ENSG00000198270	ALDH2;LINC01405;MAPKAPK5;SH2B3;TMEM116	5	aorta;blood;colon;fibroblast;immune system;induced pluripotent stem cell;rectum;saliva-secreting gland;skin of body	9	ENSG00000111275
16	28508069	28496748	16p12.1	151174	C	T	SULT1A1	245	3	4	abnormality of blood and blood-forming tissues;autoimmune disease;metabolic disease	crohn's disease;inflammatory bowel disease;type 1 diabetes mellitus;varicose veins	ENSG00000196502;ENSG00000197165;ENSG00000198156;ENSG00000251417	NPIPB6;SULT1A1;SULT1A2	4	adipose tissue;brain;esophagus;immune system	4	ENSG00000196502
16	28526897	28515576	16p11.2	153106	T	C	IL27	314	3	4	abnormality of blood and blood-forming tissues;autoimmune disease;metabolic disease	crohn's disease;inflammatory bowel disease;type 1 diabetes mellitus;varicose veins	ENSG00000197165;ENSG00000197272	IL27;SULT1A2	2	adrenal gland;blood;testis	3	ENSG00000197272
17	38042777	39886524	17q21.1	9908132	T	A	ORMDL3	126	3	4	allergic disease;autoimmune disease;cardiovascular disease	allergic disease;atrial fibrillation;crohn's disease;rheumatoid arthritis	ENSG00000172057	ORMDL3	1	blood	1	ENSG00000172057
1	8504421	8444361	1p36.23	159963	C	A	ENO1	416	3	3	cardiovascular disease;hypertensive disorder;mental or behavioural disorder	cardiovascular disease;hypertensive disorder;major depressive disorder	ENSG00000049247;ENSG00000074800;ENSG00000142599;ENSG00000162426;ENSG00000232912	ENO1;RERE;RERE-AS1;SLC45A1;UTS2	5	adipose tissue;blood;brain;esophagus;heart;immune system;lung;lymphoblastoid cell line;skeletal muscle tissue;skin of body	10	ENSG00000074800
1	205723572	205754444	1q32.1	823118	C	T	RAB29	56	3	3	hearing disorder;male reproductive organ cancer;nervous system disease	hearing loss;parkinson disease;prostate cancer	ENSG00000117280	RAB29	1	adipose tissue;aorta;thyroid gland	3	ENSG00000117280
1	205739266	205770138	1q32.1	708723	C	T	RAB29	56	3	3	hearing disorder;male reproductive organ cancer;nervous system disease	hearing loss;parkinson disease;prostate cancer	ENSG00000117280;ENSG00000133065;ENSG00000158715;ENSG00000162877	PM20D1;RAB29;SLC41A1;SLC45A3	4	adipose tissue;aorta;blood;colon;fibroblast;heart;immune system;lymphoblastoid cell line;neuron;pancreas;skeletal muscle tissue;skin of body;spleen;stomach;testis;thyroid gland	16	ENSG00000117280	3
2	27598097	27375230	2p23.3	4665972	T	C	SNX17	69	3	3	autoimmune disease;digestive system disease;metabolic disease	crohn's disease;diabetes mellitus;digestive system disease	ENSG00000115216;ENSG00000115234;ENSG00000138085;ENSG00000234072	ATRAID;NRBP1;SNX17	4	adipose tissue;fibroblast;immune system;lymphoblastoid cell line;skin of body	5	ENSG00000115234
3	141125186	141406344	3q23	1344674	A	G	ZBTB38	55	3	3	autoimmune disease;body height;male reproductive organ cancer	body height;crohn's disease;prostate cancer	ENSG00000177311	ZBTB38	1	esophagus;immune system	2	ENSG00000177311	7
4	25408838	25407216	4p15.2	34811474	G	A	ANAPC4	112	3	3	cardiovascular disease;hypertensive disorder;respiratory system disease	cardiovascular disease;hypertensive disorder;snoring	ENSG00000038210;ENSG00000053900;ENSG00000168228;ENSG00000281501	ANAPC4;PI4K2B;SEPSECS-AS1;ZCCHC4	4	adipose tissue;adrenal gland;aorta;blood;brain;breast;colon;esophagus;fibroblast;heart;immune system;induced pluripotent stem cell;lung;lymphoblastoid cell line;neuron;pancreas;placenta;prostate gland;skeletal muscle tissue;skin of body;stomach;testis;thyroid gland;vagina	24	ENSG00000053900
5	32831939	32831833	5p13.3	12656497	T	C	NPR3	83	3	3	body height;cardiovascular disease;hypertensive disorder	body height;cardiovascular disease;hypertensive disorder	ENSG00000113389	NPR3	1	adrenal gland;neuron;testis	3	ENSG00000113389
5	131717050	132381358	5q31.1	17622208	G	A	SLC22A5	193	3	3	body height;cardiovascular disease;hypertensive disorder	body height;cardiovascular disease;hypertensive disorder	ENSG00000072682;ENSG00000131435;ENSG00000197375;ENSG00000233006	MIR3936HG;P4HA2;PDLIM4;SLC22A5	4	aorta;heart;immune system;lymphoblastoid cell line;placenta;skin of body;testis;thyroid gland	8	ENSG00000197375
8	95960855	94948627	8q22.1	896853	G	C	TP53INP1	68	3	3	cardiovascular disease;hypertensive disorder;metabolic disease	cardiovascular disease;diabetes mellitus;hypertensive disorder	ENSG00000164938	TP53INP1	1	immune system	1	ENSG00000164938
8	95960947	94948719	8q22.1	2879813	A	G	TP53INP1	68	3	3	cardiovascular disease;hypertensive disorder;metabolic disease	cardiovascular disease;diabetes mellitus;hypertensive disorder	ENSG00000164938	TP53INP1	1	immune system	1	ENSG00000164938
11	1888614	1867384	11p15.5	4980379	C	T	TNNT3	46	3	3	breast cancer;cardiovascular disease;hypertensive disorder	breast cancer;cardiovascular disease;hypertensive disorder	ENSG00000130595;ENSG00000226416	MRPL23-AS1;TNNT3	2	adipose tissue;immune system;skin of body	3	ENSG00000130595	2
11	1892930	1871700	11p15.5	562434	G	A	TNNT3	46	3	3	breast cancer;cardiovascular disease;hypertensive disorder	cardiovascular disease;estrogen-receptor positive breast cancer;hypertensive disorder	ENSG00000130595	TNNT3	1	blood	1	ENSG00000130595
17	37976469	39820216	17q21.1	9303277	C	T	ORMDL3	126	3	3	allergic disease;autoimmune disease;cardiovascular disease	asthma;atrial fibrillation;rheumatoid arthritis	ENSG00000073605;ENSG00000172057	GSDMB;ORMDL3	2	lymphoblastoid cell line	1	ENSG00000172057
17	38029120	39872867	17q21.1	12936231	C	G	ORMDL3	126	3	3	allergic disease;autoimmune disease;cardiovascular disease	allergic disease;atrial fibrillation;rheumatoid arthritis	ENSG00000073605;ENSG00000172057	GSDMB;ORMDL3	2	immune system;lymphoblastoid cell line;spleen	3	ENSG00000172057
17	47461433	49384071	17q21.33	17637472	G	A	ZNF652	29	3	3	allergic disease;cardiovascular disease;hypertensive disorder	asthma;cardiovascular disease;hypertensive disorder	ENSG00000167083;ENSG00000198740	GNGT2;ZNF652	2	adipose tissue;blood;fibroblast;lymphoblastoid cell line;thyroid gland	5	ENSG00000198740
20	62461572	63830219	20q13.33	8118848	G	A	TPD52L2	76	3	3	cardiovascular disease;hypertensive disorder;metabolic disease	cardiovascular disease;diabetes mellitus;hypertensive disorder	ENSG00000101150;ENSG00000130584	TPD52L2;ZBTB46	2	brain;immune system	2	ENSG00000101150
20	32665748	34077942	20q11.22	6059655	A	G	E2F1	923	2	6	cancer;skin cancer	cancer;malignant skin neoplasm;neoplasm;skin cancer;skin melanoma;skin neoplasm	ENSG00000101412;ENSG00000101421;ENSG00000101440;ENSG00000250917;ENSG00000285230	ASIP;CHMP4B;E2F1;RALY-AS1	5	adipose tissue;aorta;blood;brain;breast;immune system;induced pluripotent stem cell;lung;lymphoblastoid cell line;neuron;pituitary gland;skin of body;thyroid gland	13	ENSG00000101412
2	25097644	24874775	2p23.3	13407913	A	G	POMC	318	2	5	autoimmune disease;metabolic disease	childhood obesity;crohn's disease;inflammatory bowel disease;obesity;overweight	ENSG00000115137;ENSG00000115138;ENSG00000138031;ENSG00000138092;ENSG00000224165;ENSG00000271936	ADCY3;CENPO;DNAJC27;DNAJC27-AS1;POMC	6	adipose tissue;aorta;blood;brain;colon;esophagus;immune system;lymphoblastoid cell line;neuron;pituitary gland;placenta;rectum;skin of body;small intestine;thyroid gland	15	ENSG00000115138	5
2	85767735	85540612	2p11.2	2028900	C	T	MAT2A	155	2	5	cardiovascular disease;male reproductive organ cancer	atherosclerotic coronary heart disease;chronic ischemic heart disease (disorder);coronary atherosclerosis;ischemic heart disease (disorder);prostate cancer	ENSG00000115486;ENSG00000115523;ENSG00000118640;ENSG00000168883;ENSG00000168899;ENSG00000168906	GGCX;GNLY;MAT2A;USP39;VAMP5;VAMP8	6	blood;brain;colon;esophagus;fibroblast;immune system;lymphoblastoid cell line;rectum;skeletal muscle tissue;skin of body;small intestine;stomach	12	ENSG00000168906	1
6	134209837	133888699	6q23.2	2327429	T	C	TCF21	75	2	5	cardiovascular disease;hypertensive disorder	angina pectoris;cardiovascular disease;coronary atherosclerosis;hypertensive disorder;ischemic heart disease (disorder)	ENSG00000118526;ENSG00000223542;ENSG00000227954;ENSG00000234567	TARID;TCF21	4	aorta;lung	2	ENSG00000118526
15	91427872	90884642	15q26.1	35346340	G	C	FES	93	2	5	cardiovascular disease;hypertensive disorder	angina pectoris;cardiovascular disease;coronary artery disease;hypertensive disorder;ischemic heart disease (disorder)	ENSG00000182511	FES	1	lymphoblastoid cell line	1	ENSG00000182511
15	91429287	90886057	15q26.1	4932373	A	C	FES	93	2	5	cardiovascular disease;hypertensive disorder	angina pectoris;cardiovascular disease;coronary artery disease;hypertensive disorder;ischemic heart disease (disorder)	ENSG00000182511	FES	1	aorta;neuron;pancreas	3	ENSG00000182511
16	52599188	52565276	16q12.1	4784227	C	T		1	2	5	breast cancer;cancer	breast cancer;cancer;estrogen-receptor negative breast cancer;estrogen-receptor positive breast cancer;malignant breast neoplasm	ENSG00000260963;ENSG00000285800		2	brain;testis	2	ENSG00000260963	2
16	89986117	89919709	16q24.3	1805007	C	T	FANCA	223	2	5	cancer;skin cancer	cancer;malignant skin neoplasm;skin cancer;skin melanoma;skin neoplasm	ENSG00000003249;ENSG00000131165;ENSG00000141013;ENSG00000158805;ENSG00000167523;ENSG00000187741;ENSG00000204991;ENSG00000221819;ENSG00000275734	CHMP1A;DBNDD1;FANCA;GAS8;GAS8-AS1;SPATA33;SPIRE2;ZNF276	9	aorta;blood;brain;breast;colon;esophagus;fibroblast;immune system;induced pluripotent stem cell;lung;lymphoblastoid cell line;prostate gland;rectum;skin of body;testis	15	ENSG00000187741
20	33389660	34801857	20q11.22	62211613	T	C	PROCR	227	2	5	cancer;skin cancer	cancer;malignant skin neoplasm;neoplasm;skin cancer;skin melanoma	ENSG00000100991;ENSG00000101000;ENSG00000198646	NCOA6;PROCR;TRPC4AP	3	colon;heart;immune system	3	ENSG00000101000
1	10796866	10736809	1p36.22	880315	T	C	PEX14	87	2	4	cardiovascular disease;hypertensive disorder	atrial fibrillation;cardiovascular disease;hypertensive disorder;stroke	ENSG00000142655	PEX14	1	adipose tissue	1	ENSG00000142655
1	72837239	72371556	1p31.1	7531118	T	C	NEGR1	69	2	4	mental or behavioural disorder;metabolic disease	body mass index;major depressive disorder;obesity;overweight	ENSG00000172260	NEGR1	1	brain;immune system	2	ENSG00000172260
2	85796101	85568978	2p11.2	11891260	G	C	GGCX	126	2	4	cardiovascular disease;male reproductive organ cancer	atherosclerotic coronary heart disease;coronary atherosclerosis;ischemic heart disease (disorder);prostate cancer	ENSG00000115486	GGCX	1	aorta;immune system;skin of body	3	ENSG00000115486
5	33951693	33951588	5p13.2	16891982	C	G	AMACR	128	2	4	cancer;skin cancer	cancer;malignant skin neoplasm;skin cancer;skin melanoma	ENSG00000242110	AMACR	1	adipose tissue;brain;heart;neuron	4	ENSG00000242110
5	131770805	132435113	5q31.1	2188962	C	T	IL4	1261	2	4	autoimmune disease;cardiovascular disease	cardiovascular disease;crohn's disease;inflammatory bowel disease;ulcerative colitis	ENSG00000113520;ENSG00000125347;ENSG00000164398;ENSG00000169194;ENSG00000197375;ENSG00000197536;ENSG00000238160	ACSL6;IL13;IL4;IRF1;IRF1-AS1;SLC22A5	7	adipose tissue;brain;breast;colon;immune system;induced pluripotent stem cell;lymphoblastoid cell line;pancreas;placenta;skin of body;small intestine;testis	12	ENSG00000113520	6
17	7571752	7668434	17p13.1	78378222	T	G	TP53	11167	2	4	cancer;skin cancer	cancer;malignant skin neoplasm;neoplasm;skin cancer	ENSG00000141510	TP53	1	blood	1	ENSG00000141510
18	12778715	12778716	18p11.21	2847278	C	T		0	2	4	autoimmune disease;metabolic disease	crohn's disease;inflammatory bowel disease;type 1 diabetes mellitus;ulcerative colitis	ENSG00000260302		1	aorta;colon;esophagus;immune system;stomach	5	ENSG00000260302
19	1106477	1106478	19p13.3	8178977	G	C	POLR2E	233	2	4	autoimmune disease;skin cancer	crohn's disease;inflammatory bowel disease;malignant skin neoplasm;skin cancer	ENSG00000064666;ENSG00000099817;ENSG00000167468;ENSG00000180448;ENSG00000282393	ARHGAP45;CNN2;GPX4;POLR2E	5	blood;esophagus;immune system;lung;prostate gland;rectum;skeletal muscle tissue;skin of body;stomach	9	ENSG00000099817
19	1109215	1109216	19p13.3	11669443	G	A	POLR2E	233	2	4	autoimmune disease;skin cancer	crohn's disease;inflammatory bowel disease;malignant skin neoplasm;skin cancer	ENSG00000099817;ENSG00000167468	GPX4;POLR2E	2	adipose tissue;aorta;blood;brain;colon;esophagus;fibroblast;immune system;liver;lymphoblastoid cell line;neuron;pancreas;prostate gland;rectum;skeletal muscle tissue;skin of body;small intestine;stomach	18	ENSG00000099817
19	45410002	44906745	19q13.32	769449	G	A	APOC1	206	2	4	cardiovascular disease;metabolic disease	atherosclerotic coronary heart disease;chronic ischemic heart disease (disorder);coronary atherosclerosis;type 2 diabetes mellitus	ENSG00000130208;ENSG00000266903	APOC1	2	esophagus;lung;thyroid gland	3	ENSG00000130208
1	8505058	8444998	1p36.23	301816	G	A	RERE	63	2	3	allergic disease;hypertensive disorder	allergic disease;asthma;hypertensive disorder	ENSG00000142599;ENSG00000232912	RERE;RERE-AS1	2	adipose tissue;esophagus;immune system	3	ENSG00000142599
1	114303808	113761186	1p13.2	6679677	C	A	MAGI3	54	2	3	autoimmune disease;skin cancer	crohn's disease;juvenile idiopathic arthritis;skin cancer	ENSG00000081026;ENSG00000116793;ENSG00000118655;ENSG00000134262;ENSG00000188761;ENSG00000226167	AP4B1;AP4B1-AS1;BCL2L15;DCLRE1B;MAGI3;PHTF1	6	adipose tissue;brain;colon;fibroblast;immune system;induced pluripotent stem cell	6	ENSG00000081026
1	149892872	149920979	1q21.2	11205277	A	G	H4C15	127	2	3	body height;breast cancer	body height;breast cancer;estrogen-receptor positive breast cancer	ENSG00000014914;ENSG00000233030;ENSG00000264522;ENSG00000270276	H4C15;MTMR11;OTUD7B	4	adipose tissue;immune system;skin of body;testis	4	ENSG00000270276
1	151801680	151829204	1q21.3	4845604	G	A	THEM4	38	2	3	allergic disease;autoimmune disease	allergic disease;inflammatory bowel disease;ulcerative colitis	ENSG00000159445	THEM4	1	brain;esophagus;neuron	3	ENSG00000159445
1	152179152	152206676	1q21.3	12123821	C	T	LINGO4	5	2	3	allergic disease;skin cancer	allergic disease;asthma;malignant skin neoplasm	ENSG00000213171	LINGO4	1	heart;pancreas;skeletal muscle tissue;skin of body;stomach;testis;thyroid gland	7	ENSG00000213171
2	25150296	24927427	2p23.3	10182181	A	G	POMC	318	2	3	autoimmune disease;metabolic disease	inflammatory bowel disease;obesity;ulcerative colitis	ENSG00000084710;ENSG00000115137;ENSG00000115138;ENSG00000138031;ENSG00000138092;ENSG00000224165;ENSG00000271936	ADCY3;CENPO;DNAJC27;DNAJC27-AS1;EFR3B;POMC	7	adipose tissue;adrenal gland;aorta;blood;brain;colon;esophagus;immune system;lymphoblastoid cell line;neuron;pituitary gland;placenta;rectum;skin of body;small intestine;thyroid gland	16	ENSG00000115138	5
2	38298139	38070996	2p22.2	1800440	T	C	CYP1B1	572	2	3	allergic disease;skin cancer	asthma;malignant skin neoplasm;skin cancer	ENSG00000138061;ENSG00000229160;ENSG00000231367;ENSG00000232973;ENSG00000235848	CYP1B1;CYP1B1-AS1;LINC02613;RMDN2-AS1	5	adipose tissue;brain;immune system;neuron	4	ENSG00000138061
2	43461119	43233980	2p21	13399366	C	T		0	2	3	autoimmune disease;metabolic disease	diabetes mellitus;inflammatory bowel disease;ulcerative colitis	ENSG00000234936		1	immune system;lymphoblastoid cell line;thyroid gland	3	ENSG00000234936	5
2	202122995	201258272	2q33.1	3769823	A	G	CASP8	941	2	3	breast cancer;cancer	breast cancer;cancer;estrogen-receptor negative breast cancer	ENSG00000003400;ENSG00000003402;ENSG00000064012;ENSG00000082153;ENSG00000115993;ENSG00000155749;ENSG00000240344	BZW1;CASP10;CASP8;CFLAR;FLACC1;PPIL3;TRAK2	7	adipose tissue;aorta;blood;brain;breast;colon;esophagus;fibroblast;heart;immune system;lung;lymphoblastoid cell line;neuron;pancreas;pituitary gland;prostate gland;skeletal muscle tissue;skin of body;spleen;stomach;testis;thyroid gland;uterus	23	ENSG00000064012	2
2	202123430	201258707	2q33.1	3769821	C	T	CASP8	941	2	3	breast cancer;cancer	breast cancer;cancer;estrogen-receptor positive breast cancer	ENSG00000003400;ENSG00000003402;ENSG00000064012;ENSG00000082153;ENSG00000115993;ENSG00000155749;ENSG00000240344	BZW1;CASP10;CASP8;CFLAR;FLACC1;PPIL3;TRAK2	7	adipose tissue;adrenal gland;aorta;blood;brain;breast;colon;esophagus;fibroblast;heart;immune system;lung;lymphoblastoid cell line;neuron;pancreas;pituitary gland;prostate gland;saliva-secreting gland;skeletal muscle tissue;skin of body;small intestine;spleen;stomach;testis;thyroid gland;uterus	26	ENSG00000064012	2
2	202186986	201322263	2q33.1	2349073	C	A	CASP8	941	2	3	breast cancer;skin cancer	breast cancer;estrogen-receptor positive breast cancer;skin cancer	ENSG00000064012	CASP8	1	brain	1	ENSG00000064012
3	46457412	46415921	3p21.31	113010081	T	C	LTF	377	2	3	autoimmune disease;metabolic disease	inflammatory bowel disease;type 1 diabetes mellitus;ulcerative colitis	ENSG00000012223;ENSG00000121797;ENSG00000163825;ENSG00000163827;ENSG00000172215;ENSG00000178038;ENSG00000183625;ENSG00000241186;ENSG00000268324	ALS2CL;CCR3;CCRL2;CXCR6;LRRC2;LRRC2-AS1;LTF;RTP3;TDGF1	9	adipose tissue;blood;brain;fibroblast;immune system;skeletal muscle tissue;skin of body;testis;thyroid gland	9	ENSG00000012223
3	138052754	138333912	3q22.3	6807945	C	T	MRAS	52	2	3	cardiovascular disease;hypertensive disorder	cardiovascular disease;hypertensive disorder;ischemic heart disease (disorder)	ENSG00000158186	MRAS	1	aorta	1	ENSG00000158186
3	138070901	138352059	3q22.3	13324341	C	T	MRAS	52	2	3	cardiovascular disease;hypertensive disorder	cardiovascular disease;hypertensive disorder;ischemic heart disease (disorder)	ENSG00000118017;ENSG00000158186	A4GNT;MRAS	2	aorta;heart;skeletal muscle tissue;thyroid gland	4	ENSG00000158186
3	138121509	138402667	3q22.3	9851766	A	G	A4GNT	15	2	3	cardiovascular disease;hypertensive disorder	cardiovascular disease;hypertensive disorder;ischemic heart disease (disorder)	ENSG00000118017	A4GNT	1	neuron	1	ENSG00000118017
3	141147414	141428572	3q23	7650602	T	C	ZBTB38	55	2	3	allergic disease;breast cancer	allergic disease;breast cancer;estrogen-receptor positive breast cancer	ENSG00000177311	ZBTB38	1	blood	1	ENSG00000177311
4	123560939	122639784	4q27	62324212	C	A	FGF2	855	2	3	allergic disease;autoimmune disease	crohn's disease;inflammatory bowel disease;seasonal allergic rhinitis	ENSG00000138685;ENSG00000138688	FGF2;KIAA1109	2	esophagus;lymphoblastoid cell line	2	ENSG00000138685
4	155502869	154581717	4q31.3	56010410	T	C	FGG	332	2	3	abnormality of blood and blood-forming tissues;cardiovascular disease	blood clot;ischemic stroke;stroke	ENSG00000171557;ENSG00000171566	FGG;PLRG1	2	esophagus;lung	2	ENSG00000171557
5	1280028	1279913	5p15.33	2242652	G	A	SLC6A3	859	2	3	breast cancer;male reproductive organ cancer	estrogen-receptor negative breast cancer;male reproductive organ cancer;prostate cancer	ENSG00000142319	SLC6A3	1	induced pluripotent stem cell	1	ENSG00000142319
5	1287194	1287079	5p15.33	2853677	G	A		0	2	3	cancer;skin cancer	cancer;neoplasm;skin cancer	ENSG00000271119		1	adipose tissue	1	ENSG00000271119
5	71693899	72398072	5q13.2	4703855	C	T	TNPO1	206	2	3	autoimmune disease;eye disease	crohn's disease;glaucoma;inflammatory bowel disease	ENSG00000083312;ENSG00000113048;ENSG00000178175;ENSG00000249085	MRPS27;TNPO1;ZNF366	4	brain;immune system;skeletal muscle tissue	3	ENSG00000083312
5	75003678	75707853	5q13.3	2307111	T	C	POLK	113	2	3	metabolic disease;respiratory system disease	obesity;snoring;type 2 diabetes mellitus	ENSG00000113163;ENSG00000122008;ENSG00000152359;ENSG00000189045;ENSG00000271815;ENSG00000272040	ANKDD1B;CERT1;POC5;POLK	6	adipose tissue;blood;brain;colon;immune system;induced pluripotent stem cell;liver;lymphoblastoid cell line;neuron;pancreas;prostate gland;skin of body;small intestine;spleen;stomach;thyroid gland	16	ENSG00000122008
5	75015242	75719417	5q13.3	2112347	T	G	POLK	113	2	3	metabolic disease;respiratory system disease	obesity;snoring;type 2 diabetes mellitus	ENSG00000113163;ENSG00000122008;ENSG00000122012;ENSG00000152359;ENSG00000189045;ENSG00000271815;ENSG00000272040	ANKDD1B;CERT1;POC5;POLK;SV2C	7	adipose tissue;blood;brain;breast;colon;esophagus;fibroblast;immune system;induced pluripotent stem cell;lymphoblastoid cell line;neuron;pancreas;prostate gland;skin of body;small intestine;spleen;stomach;thyroid gland	18	ENSG00000122008
5	141533062	142153497	5q31.3	449454	A	G	NDFIP1	58	2	3	allergic disease;autoimmune disease	asthma;crohn's disease;inflammatory bowel disease	ENSG00000131507	NDFIP1	1	blood	1	ENSG00000131507	3
5	176784512	177357511	5q35.3	4075958	G	A	RGS14	50	2	3	autoimmune disease;disease of genitourinary system	inflammatory bowel disease;kidney stone (disorder);multiple sclerosis	ENSG00000169220	RGS14	1	blood	1	ENSG00000169220
6	135739355	135418217	6q23.3	11154801	C	A	AHI1	85	2	3	allergic disease;autoimmune disease	allergic disease;asthma;multiple sclerosis	ENSG00000135541;ENSG00000231028;ENSG00000233534;ENSG00000234084	AHI1;AHI1-DT	4	adipose tissue;adrenal gland;aorta;blood;brain;breast;colon;esophagus;fibroblast;heart;immune system;induced pluripotent stem cell;liver;lung;lymphoblastoid cell line;neuron;pancreas;pituitary gland;saliva-secreting gland;skeletal muscle tissue;skin of body;small intestine;spleen;stomach;testis;thyroid gland;vagina	27	ENSG00000135541
6	135793706	135472568	6q23.3	6908428	A	G	AHI1	85	2	3	allergic disease;autoimmune disease	allergic disease;asthma;multiple sclerosis	ENSG00000135541	AHI1	1	immune system;induced pluripotent stem cell;lymphoblastoid cell line;testis	4	ENSG00000135541	2
6	135798845	135477707	6q23.3	11154803	C	T	AHI1	85	2	3	allergic disease;autoimmune disease	allergic disease;asthma;multiple sclerosis	ENSG00000135541	AHI1	1	esophagus;immune system;lymphoblastoid cell line;spleen;testis	5	ENSG00000135541
6	135818897	135497759	6q23.3	13197384	C	A	AHI1	85	2	3	allergic disease;autoimmune disease	allergic disease;asthma;multiple sclerosis	ENSG00000135541;ENSG00000231028;ENSG00000234084	AHI1;AHI1-DT	3	blood;fibroblast;immune system;induced pluripotent stem cell;liver;lymphoblastoid cell line;pancreas;skin of body;thyroid gland	9	ENSG00000135541
6	135841056	135519918	6q23.3	9647635	C	A	AHI1	85	2	3	allergic disease;autoimmune disease	allergic disease;asthma;multiple sclerosis	ENSG00000135541	AHI1	1	immune system	1	ENSG00000135541
6	159465977	159044945	6q25.3	1738074	T	C	TAGAP	43	2	3	autoimmune disease;immune system disease	celiac disease;crohn's disease;multiple sclerosis	ENSG00000130363;ENSG00000164691;ENSG00000271913;ENSG00000285492	RSPH3;TAGAP	4	adrenal gland;brain;immune system;testis	4	ENSG00000164691
6	167370230	166956742	6q27	2247314	T	C	RNASET2	68	2	3	autoimmune disease;skin cancer	crohn's disease;malignant skin neoplasm;skin cancer	ENSG00000026297	RNASET2	1	esophagus;immune system	2	ENSG00000026297
6	167370353	166956865	6q27	2757039	G	T	RNASET2	68	2	3	autoimmune disease;skin cancer	crohn's disease;malignant skin neoplasm;skin cancer	ENSG00000026297	RNASET2	1	blood;immune system	2	ENSG00000026297
7	129663496	130023656	7q32.2	11556924	C	T	ZC3HC1	54	2	3	cardiovascular disease;hypertensive disorder	cardiovascular disease;coronary artery disease;hypertensive disorder	ENSG00000091732;ENSG00000128607;ENSG00000158525	CPA5;KLHDC10;ZC3HC1	3	adipose tissue;blood;brain;colon;immune system;lung	6	ENSG00000091732	3
8	10809726	10952216	8p23.1	7821006	C	G	XKR6	20	2	3	joint disease;musculoskeletal system	musculoskeletal system;osteoarthritis;osteoarthritis, hip	ENSG00000171044;ENSG00000177710;ENSG00000254936;ENSG00000255020;ENSG00000255310;ENSG00000269918	SLC35G5;TDH-AS1;XKR6	6	aorta;blood;brain;colon;esophagus;fibroblast;heart;immune system;induced pluripotent stem cell;lymphoblastoid cell line;neuron;pancreas;pituitary gland;skeletal muscle tissue;skin of body;small intestine	16	ENSG00000171044
9	123691469	120929191	9q33.2	1930786	C	G	TRAF1	228	2	3	allergic disease;autoimmune disease	allergic disease;rheumatoid arthritis;seasonal allergic rhinitis	ENSG00000056558	TRAF1	1	brain	1	ENSG00000056558
10	94432000	92672243	10q23.33	2497318	C	T	HHEX	182	2	3	allergic disease;autoimmune disease	asthma;inflammatory bowel disease;ulcerative colitis	ENSG00000152804	HHEX	1	blood;cartilage element;fibroblast;immune system;testis	5	ENSG00000152804
10	105687632	103927874	10q24.33	11591710	A	C	SLK	73	2	3	cancer;skin cancer	cancer;neoplasm;skin melanoma	ENSG00000065613;ENSG00000107957	SH3PXD2A;SLK	2	aorta;colon	2	ENSG00000065613	2
11	17372443	17350896	11p15.1	7928810	C	A	KCNJ11	415	2	3	hypertensive disorder;metabolic disease	diabetes mellitus;hypertensive disorder;type 2 diabetes mellitus	ENSG00000011405;ENSG00000070081;ENSG00000187486;ENSG00000188211;ENSG00000260196	KCNJ11;NCR3LG1;NUCB2;PIK3C2A	5	colon;esophagus;immune system;lymphoblastoid cell line;neuron	5	ENSG00000187486
11	61551356	61783884	11q12.2	174535	T	C	FADS1	236	2	3	allergic disease;autoimmune disease	asthma;crohn's disease;inflammatory bowel disease	ENSG00000134824;ENSG00000149485	FADS1;FADS2	2	colon;esophagus;heart;immune system;lymphoblastoid cell line;neuron	6	ENSG00000149485
11	65551957	65784486	11q13.1	479844	A	G	BANF1	166	2	3	allergic disease;skin disease	allergic disease;asthma;eczema	ENSG00000172500;ENSG00000172638;ENSG00000172803;ENSG00000172818;ENSG00000173327;ENSG00000175315;ENSG00000175334;ENSG00000175376;ENSG00000213445;ENSG00000254470;ENSG00000254855;ENSG00000255120;ENSG00000255320;ENSG00000255557	AP5B1;BANF1;CST6;EFEMP2;EIF1AD;FIBP;MAP3K11;OVOL1;OVOL1-AS1;SIPA1;SNX32	14	adipose tissue;aorta;blood;brain;breast;esophagus;fibroblast;heart;immune system;induced pluripotent stem cell;lung;lymphoblastoid cell line;neuron;pancreas;prostate gland;saliva-secreting gland;skeletal muscle tissue;skin of body;small intestine;spleen;stomach;testis;thyroid gland	23	ENSG00000175334	4
11	65559266	65791795	11q13.1	10791824	A	G	BANF1	166	2	3	allergic disease;skin disease	allergic disease;asthma;eczema	ENSG00000172638;ENSG00000172818;ENSG00000175315;ENSG00000175334;ENSG00000254470;ENSG00000254855;ENSG00000254986;ENSG00000255120;ENSG00000255557	AP5B1;BANF1;CST6;DPP3;EFEMP2;OVOL1;OVOL1-AS1	9	adipose tissue;brain;esophagus;immune system;lymphoblastoid cell line;testis;thyroid gland	7	ENSG00000175334
11	65664346	65896875	11q13.1	637571	T	C	CFL1	414	2	3	allergic disease;breast cancer	age of onset of childhood onset asthma;breast cancer;estrogen-receptor positive breast cancer	ENSG00000172500;ENSG00000172543;ENSG00000172638;ENSG00000172732;ENSG00000172757;ENSG00000172803;ENSG00000173338;ENSG00000175315;ENSG00000175334;ENSG00000175376;ENSG00000175467;ENSG00000213445;ENSG00000254461;ENSG00000254855;ENSG00000255320	BANF1;CFL1;CST6;CTSW;EFEMP2;EIF1AD;FIBP;KCNK7;MUS81;SART1;SIPA1;SNX32	15	adipose tissue;aorta;blood;brain;colon;esophagus;female gonad;fibroblast;heart;immune system;induced pluripotent stem cell;liver;lung;lymphoblastoid cell line;neuron;pituitary gland;rectum;skeletal muscle tissue;skin of body;small intestine;testis;thyroid gland	22	ENSG00000172757
11	76299194	76588150	11q13.5	2155219	G	T	GVQW3	6	2	3	allergic disease;autoimmune disease	asthma;crohn's disease;ulcerative colitis	ENSG00000179240;ENSG00000271757	GVQW3	2	thyroid gland	1	ENSG00000179240	4
12	56384804	55991020	12q13.2	705699	G	A	RAB5B	81	2	3	allergic disease;autoimmune disease	allergic disease;asthma;rheumatoid arthritis	ENSG00000111540;ENSG00000123411;ENSG00000139531;ENSG00000257449	IKZF4;RAB5B;SUOX	4	aorta;brain;esophagus;heart;immune system;liver;pituitary gland;prostate gland;skeletal muscle tissue;skin of body;spleen;stomach;testis	13	ENSG00000111540
12	56393337	55999553	12q13.2	1081975	C	G	ERBB3	553	2	3	allergic disease;autoimmune disease	allergic disease;asthma;rheumatoid arthritis	ENSG00000065361;ENSG00000111540;ENSG00000123411;ENSG00000139531;ENSG00000185664;ENSG00000197728;ENSG00000273890	ERBB3;IKZF4;PMEL;RAB5B;RPS26;SUOX	7	adipose tissue;adrenal gland;aorta;blood;brain;breast;colon;esophagus;heart;immune system;lung;lymphoblastoid cell line;neuron;pancreas;pituitary gland;saliva-secreting gland;skeletal muscle tissue;small intestine;thyroid gland	19	ENSG00000065361
14	103235012	102768675	14q32.32	9989163	G	A	TRAF3	323	2	3	allergic disease;autoimmune disease	age of onset of childhood onset asthma;allergic disease;multiple sclerosis	ENSG00000131323;ENSG00000166126;ENSG00000259230	AMN;LINC02323;TRAF3	3	colon;esophagus;immune system;lymphoblastoid cell line	4	ENSG00000131323
15	67442596	67150258	15q22.33	17293632	C	T	SMAD3	957	2	3	allergic disease;autoimmune disease	asthma;crohn's disease;inflammatory bowel disease	ENSG00000103591;ENSG00000166949	AAGAB;SMAD3	2	immune system;skeletal muscle tissue;thyroid gland	3	ENSG00000166949	4
15	91425232	90882002	15q26.1	6227	C	T	FES	93	2	3	cardiovascular disease;hypertensive disorder	angina pectoris;cardiovascular disease;hypertensive disorder	ENSG00000182511	FES	1	immune system;induced pluripotent stem cell	2	ENSG00000182511	6
15	91429176	90885946	15q26.1	7497304	G	T	FES	93	2	3	cardiovascular disease;hypertensive disorder	angina pectoris;cardiovascular disease;hypertensive disorder	ENSG00000182511	FES	1	adipose tissue;aorta;fibroblast;immune system;thyroid gland	5	ENSG00000182511
15	91509215	90965985	15q26.1	77554484	C	A	PRC1	139	2	3	breast cancer;genital neoplasm, female	breast cancer;estrogen-receptor positive breast cancer;ovarian cancer	ENSG00000166965;ENSG00000198901;ENSG00000258725;ENSG00000284946	PRC1;PRC1-AS1;RCCD1	4	adipose tissue;aorta;blood;brain;breast;colon;esophagus;heart;immune system;neuron;pancreas;saliva-secreting gland;skin of body;small intestine;testis;thyroid gland	16	ENSG00000198901
15	91520131	90976901	15q26.1	12595025	C	T	RCCD1	18	2	3	breast cancer;genital neoplasm, female	breast cancer;estrogen-receptor positive breast cancer;ovarian cancer	ENSG00000166965	RCCD1	1	adipose tissue;skin of body	2	ENSG00000166965
15	91522092	90978862	15q26.1	113343095	G	A		0	2	3	breast cancer;genital neoplasm, female	breast cancer;estrogen-receptor positive breast cancer;ovarian cancer	ENSG00000284946		1	esophagus;neuron	2	ENSG00000284946
15	91538920	90995690	15q26.1	78029804	C	T	RCCD1	18	2	3	breast cancer;genital neoplasm, female	breast cancer;estrogen-receptor positive breast cancer;ovarian cancer	ENSG00000166965	RCCD1	1	skin of body	1	ENSG00000166965
16	28494350	28483029	16p12.1	34838	A	G	SULT1A1	245	2	3	autoimmune disease;respiratory system disease	crohn's disease;inflammatory bowel disease;snoring	ENSG00000178952;ENSG00000196502;ENSG00000196993;ENSG00000197165;ENSG00000198156;ENSG00000205609;ENSG00000251417	EIF3CL;NPIPB6;NPIPB9;SULT1A1;SULT1A2;TUFM	7	adipose tissue;aorta;blood;brain;esophagus;immune system;neuron;skeletal muscle tissue;skin of body;testis;thyroid gland	11	ENSG00000196502
16	28499291	28487970	16p12.1	34835	A	G	TUFM	239	2	3	autoimmune disease;metabolic disease	crohn's disease;inflammatory bowel disease;type 1 diabetes mellitus	ENSG00000169682;ENSG00000176476;ENSG00000178952;ENSG00000184110;ENSG00000196296;ENSG00000197165;ENSG00000198156;ENSG00000205609;ENSG00000251417	ATP2A1;EIF3C;EIF3CL;NPIPB6;SGF29;SPNS1;SULT1A2;TUFM	9	aorta;blood;brain;colon;heart;immune system;lymphoblastoid cell line;pancreas;pituitary gland;prostate gland;saliva-secreting gland;skin of body;stomach;testis;thyroid gland	15	ENSG00000178952
16	28506872	28495551	16p12.1	149271	A	G	CLN3	124	2	3	autoimmune disease;metabolic disease	crohn's disease;inflammatory bowel disease;type 1 diabetes mellitus	ENSG00000188603	CLN3	1	blood;immune system	2	ENSG00000188603
16	28508447	28497126	16p12.1	40831	A	G	CLN3	124	2	3	abnormality of blood and blood-forming tissues;autoimmune disease	crohn's disease;inflammatory bowel disease;varicose veins	ENSG00000169682;ENSG00000188603	CLN3;SPNS1	2	blood;immune system	2	ENSG00000188603
16	28543381	28532060	16p11.2	12446550	G	A	TUFM	239	2	3	autoimmune disease;metabolic disease	crohn's disease;inflammatory bowel disease;type 1 diabetes mellitus	ENSG00000178952;ENSG00000197165	SULT1A2;TUFM	2	blood;immune system	2	ENSG00000178952
17	38043343	39887090	17q21.1	9901146	G	A	ORMDL3	126	2	3	autoimmune disease;metabolic disease	rheumatoid arthritis;type 1 diabetes mellitus;ulcerative colitis	ENSG00000073605;ENSG00000172057	GSDMB;ORMDL3	2	blood;immune system;lymphoblastoid cell line	3	ENSG00000172057
17	38066240	39909987	17q21.1	2290400	T	C	ORMDL3	126	2	3	allergic disease;metabolic disease	allergic disease;asthma;type 1 diabetes mellitus	ENSG00000073605;ENSG00000161405;ENSG00000167914;ENSG00000172057;ENSG00000264968	GSDMA;GSDMB;IKZF3;ORMDL3	5	blood;brain;esophagus;fibroblast;immune system;lung;lymphoblastoid cell line;pituitary gland;placenta;skin of body;stomach;thyroid gland	12	ENSG00000172057
17	45013271	46935905	17q21.32	17608766	T	C	NSF	152	2	3	cardiovascular disease;hypertensive disorder	atrial fibrillation;cardiovascular disease;hypertensive disorder	ENSG00000073969;ENSG00000108379;ENSG00000108433;ENSG00000176681;ENSG00000179673;ENSG00000185829;ENSG00000238083;ENSG00000262031;ENSG00000262879	ARL17A;GOSR2;LRRC37A;LRRC37A2;NSF;RPRML;WNT3	9	adipose tissue;brain;immune system;lymphoblastoid cell line;skeletal muscle tissue;testis	6	ENSG00000073969
17	76757296	78761214	17q25.3	8076588	C	A	USP36	86	2	3	cardiovascular disease;hypertensive disorder	atrial fibrillation;cardiovascular disease;hypertensive disorder	ENSG00000055483;ENSG00000108669	CYTH1;USP36	2	esophagus;heart;immune system;pancreas;skeletal muscle tissue	5	ENSG00000055483
19	1106845	1106846	19p13.3	2075710	C	T	POLR2E	233	2	3	autoimmune disease;skin cancer	crohn's disease;inflammatory bowel disease;skin cancer	ENSG00000064666;ENSG00000099817;ENSG00000167468	CNN2;GPX4;POLR2E	3	blood;immune system;lung;rectum	4	ENSG00000099817
19	45412079	44908822	19q13.32	7412	C	T	APOE	4932	2	3	cardiovascular disease;hypertensive disorder	angina pectoris;cardiovascular disease;hypertensive disorder	ENSG00000007047;ENSG00000130202;ENSG00000130203	APOE;MARK4;NECTIN2	3	adipose tissue;blood	2	ENSG00000130203
19	49206172	48702915	19q13.33	516246	C	T	FUT2	166	2	3	autoimmune disease;metabolic disease	crohn's disease;inflammatory bowel disease;type 1 diabetes mellitus	ENSG00000088002;ENSG00000104804;ENSG00000105523;ENSG00000105538;ENSG00000142233;ENSG00000174951;ENSG00000176909;ENSG00000176920;ENSG00000182264;ENSG00000268001	CARD8-AS1;FAM83E;FUT1;FUT2;IZUMO1;MAMSTR;NTN5;RASIP1;SULT2B1;TULP2	10	adipose tissue;adrenal gland;aorta;blood;brain;cartilage element;colon;esophagus;female gonad;fibroblast;heart;immune system;induced pluripotent stem cell;lung;neuron;pancreas;pituitary gland;rectum;saliva-secreting gland;skeletal muscle tissue;skin of body;small intestine;spleen;stomach;testis;thyroid gland;vagina	27	ENSG00000176920
20	62337406	63706054	20q13.33	6011040	A	G	ZGPAT	56	2	3	autoimmune disease;male reproductive organ cancer	crohn's disease;prostate cancer;ulcerative colitis	ENSG00000101246;ENSG00000197114;ENSG00000203896	ARFRP1;LIME1;ZGPAT	3	blood;immune system	2	ENSG00000197114	4
20	62356627	63725275	20q13.33	6011058	C	T	ARFRP1	31	2	3	autoimmune disease;male reproductive organ cancer	crohn's disease;prostate cancer;ulcerative colitis	ENSG00000101246	ARFRP1	1	immune system	1	ENSG00000101246
22	21958872	21604583	22q11.21	11089629	T	G	CCDC116	16	2	3	allergic disease;autoimmune disease	allergic disease;crohn's disease;inflammatory bowel disease	ENSG00000161180	CCDC116	1	skin of body	1	ENSG00000161180
22	21976934	21622645	22q11.21	7444	T	C	UBE2L3	347	2	3	allergic disease;autoimmune disease	allergic disease;crohn's disease;inflammatory bowel disease	ENSG00000161180;ENSG00000185651	CCDC116;UBE2L3	2	immune system;skin of body	2	ENSG00000185651
1	1687152	1755713	1p36.33	4648815	G	A	CDK11B	118	2	2	cardiovascular disease;hypertensive disorder	cardiovascular disease;hypertensive disorder	ENSG00000008128;ENSG00000008130;ENSG00000142609;ENSG00000169885;ENSG00000178821;ENSG00000189339;ENSG00000215790;ENSG00000231050;ENSG00000240731;ENSG00000248333;ENSG00000268575	CALML6;CDK11A;CDK11B;CFAP74;GNB1-DT;NADK;SLC35E2A;SLC35E2B;TMEM52	11	adipose tissue;adrenal gland;aorta;blood;brain;breast;colon;esophagus;female gonad;fibroblast;heart;immune system;induced pluripotent stem cell;liver;lung;lymphoblastoid cell line;neuron;pancreas;pituitary gland;placenta;prostate gland;saliva-secreting gland;skeletal muscle tissue;skin of body;small intestine;spleen;stomach;testis;thyroid gland;uterus;vagina	31	ENSG00000248333
1	6676485	6616425	1p36.31	12731208	T	G	DNAJC11	77	2	2	cardiovascular disease;hypertensive disorder	cardiovascular disease;hypertensive disorder	ENSG00000007923;ENSG00000041988;ENSG00000069812;ENSG00000116273;ENSG00000162413;ENSG00000171680;ENSG00000204859;ENSG00000215788	DNAJC11;HES2;KLHL21;PHF13;PLEKHG5;THAP3;TNFRSF25;ZBTB48	8	adipose tissue;blood;brain;immune system;testis	5	ENSG00000007923
1	8489302	8429242	1p36.23	301799	C	T	RERE	63	2	2	cardiovascular disease;hypertensive disorder	cardiovascular disease;hypertensive disorder	ENSG00000142599;ENSG00000232912	RERE;RERE-AS1	2	blood;esophagus;immune system	3	ENSG00000142599	7
1	10566215	10506158	1p36.22	616488	A	G	KIF1B	114	2	2	allergic disease;breast cancer	asthma;breast cancer	ENSG00000054523;ENSG00000142655;ENSG00000142657;ENSG00000160049;ENSG00000175279;ENSG00000271989	CENPS;DFFA;KIF1B;PEX14;PGD	6	adipose tissue;blood;fibroblast;immune system;induced pluripotent stem cell;lung;lymphoblastoid cell line;placenta;skeletal muscle tissue;testis;thyroid gland	11	ENSG00000054523
1	11864586	11804529	1p36.22	3753584	T	C	MTHFR	3779	2	2	cardiovascular disease;hypertensive disorder	cardiovascular disease;hypertensive disorder	ENSG00000177000	MTHFR	1	lymphoblastoid cell line	1	ENSG00000177000
1	22450487	22123994	1p36.12	2235529	C	T	LINC00339	15	2	2	female reproductive system disease;urinary system disease	cystocele;prolapse of female genital organ	ENSG00000218510	LINC00339	1	blood;immune system;induced pluripotent stem cell	3	ENSG00000218510	3
1	25325837	24999346	1p36.11	4649042	A	G	RUNX3	416	2	2	cardiovascular disease;hypertensive disorder	cardiovascular disease;hypertensive disorder	ENSG00000020633	RUNX3	1	immune system	1	ENSG00000020633	1
1	25347711	25021220	1p36.11	11249244	G	A	RUNX3	416	2	2	cardiovascular disease;hypertensive disorder	cardiovascular disease;hypertensive disorder	ENSG00000020633	RUNX3	1	immune system	1	ENSG00000020633
1	25395133	25068642	1p36.11	448385	G	A	RHD	191	2	2	cardiovascular disease;hypertensive disorder	cardiovascular disease;hypertensive disorder	ENSG00000187010;ENSG00000285823	RHD	2	brain;lymphoblastoid cell line	2	ENSG00000187010
1	43294439	42828768	1p34.2	35245962	G	A	P3H1	84	2	2	cardiovascular disease;hypertensive disorder	cardiovascular disease;hypertensive disorder	ENSG00000117385;ENSG00000164007;ENSG00000164008;ENSG00000164010;ENSG00000177868;ENSG00000228452;ENSG00000274386	C1orf50;CLDN19;ERMAP;P3H1;SVBP;TMEM269	7	adipose tissue;adrenal gland;aorta;blood;brain;breast;colon;esophagus;fibroblast;immune system;lung;lymphoblastoid cell line;neuron;pancreas;skin of body;stomach;thyroid gland;uterus;vagina	19	ENSG00000117385
1	43296173	42830502	1p34.2	33950227	C	T	P3H1	84	2	2	cardiovascular disease;hypertensive disorder	cardiovascular disease;hypertensive disorder	ENSG00000066185;ENSG00000117385;ENSG00000164007;ENSG00000164008;ENSG00000164010;ENSG00000171960;ENSG00000177868;ENSG00000186409;ENSG00000227533;ENSG00000228192;ENSG00000228452;ENSG00000274386;ENSG00000285728	C1orf50;CCDC30;CLDN19;ERMAP;P3H1;PPIH;SLC2A1-DT;SVBP;TMEM269;ZMYND12	13	adipose tissue;adrenal gland;aorta;blood;brain;breast;colon;esophagus;female gonad;fibroblast;heart;immune system;induced pluripotent stem cell;lymphoblastoid cell line;neuron;pituitary gland;prostate gland;rectum;saliva-secreting gland;skeletal muscle tissue;small intestine;spleen;stomach;testis;thyroid gland	25	ENSG00000117385
1	43843000	43377329	1p34.2	4141741	C	T	MPL	239	2	2	cardiovascular disease;hypertensive disorder	cardiovascular disease;hypertensive disorder	ENSG00000117400	MPL	1	testis	1	ENSG00000117400	2
1	43844168	43378497	1p34.2	66559745	G	A	MED8	62	2	2	cardiovascular disease;hypertensive disorder	cardiovascular disease;hypertensive disorder	ENSG00000159479	MED8	1	thyroid gland	1	ENSG00000159479
1	43850473	43384802	1p34.2	11172	A	G	MED8	62	2	2	cardiovascular disease;hypertensive disorder	cardiovascular disease;hypertensive disorder	ENSG00000159479	MED8	1	skeletal muscle tissue	1	ENSG00000159479	2
1	150658287	150685811	1q21.3	17599629	A	G	ARNT	295	2	2	cancer;skin cancer	cancer;malignant skin neoplasm	ENSG00000143382;ENSG00000143387;ENSG00000143412;ENSG00000143418;ENSG00000143434;ENSG00000143437;ENSG00000143452;ENSG00000143457;ENSG00000163131;ENSG00000197622;ENSG00000203804;ENSG00000266472	ADAMTSL4;ANXA9;ARNT;CDC42SE1;CERS2;CTSK;CTSS;GOLPH3L;HORMAD1;MRPS21;SEMA6C	12	adipose tissue;aorta;blood;brain;breast;colon;esophagus;fibroblast;immune system;lymphoblastoid cell line;neuron;pancreas;pituitary gland;rectum;skeletal muscle tissue;skin of body;stomach;testis;thyroid gland	19	ENSG00000143437
1	153990890	154018414	1q21.3	11264871	A	C	UBAP2L	154	2	2	cardiovascular disease;hypertensive disorder	cardiovascular disease;hypertensive disorder	ENSG00000143569	UBAP2L	1	immune system	1	ENSG00000143569
1	154426970	154454494	1q21.3	2228145	A	C	IL6R	483	2	2	allergic disease;autoimmune disease	allergic disease;rheumatoid arthritis	ENSG00000143515;ENSG00000160712;ENSG00000163239;ENSG00000169291	ATP8B2;IL6R;SHE;TDRD10	4	adipose tissue;adrenal gland;blood;brain;esophagus;immune system;induced pluripotent stem cell;testis	8	ENSG00000160712
1	155275727	155305936	1q22	10908461	C	T	PKLR	132	2	2	autoimmune disease;breast cancer	breast cancer;crohn's disease	ENSG00000143627;ENSG00000143630	HCN3;PKLR	2	neuron	1	ENSG00000143627
1	155722506	155752715	1q22	12134456	C	G	GBA	499	2	2	allergic disease;autoimmune disease	allergic disease;crohn's disease	ENSG00000169231;ENSG00000173171;ENSG00000177628;ENSG00000231064	GBA;MTX1;THBS3	4	blood;brain;colon;esophagus;immune system;lymphoblastoid cell line;skeletal muscle tissue;skin of body;spleen	9	ENSG00000177628
1	192536813	192567683	1q31.2	2816316	C	A	UCHL5	149	2	2	autoimmune disease;immune system disease	celiac disease;multiple sclerosis	ENSG00000023572;ENSG00000090104;ENSG00000116747;ENSG00000116750;ENSG00000127074	GLRX2;RGS1;RGS13;RO60;UCHL5	5	esophagus;immune system	2	ENSG00000116750
1	192541021	192571891	1q31.2	1323292	G	A	UCHL5	149	2	2	autoimmune disease;immune system disease	celiac disease;multiple sclerosis	ENSG00000023572;ENSG00000090104;ENSG00000116747;ENSG00000116750	GLRX2;RGS1;RO60;UCHL5	4	esophagus;immune system	2	ENSG00000116750
1	201783682	201814554	1q32.1	2820290	A	G	LMOD1	31	2	2	cardiovascular disease;hypertensive disorder	cardiovascular disease;hypertensive disorder	ENSG00000163431;ENSG00000198892;ENSG00000223774	LMOD1;SHISA4	3	adipose tissue;brain;colon;esophagus;immune system;lung;skin of body;spleen	8	ENSG00000163431	1
1	205670369	205701241	1q32.1	6673687	A	T	RAB29	56	2	2	cardiovascular disease;male reproductive organ cancer	atrial fibrillation;prostate cancer	ENSG00000117280;ENSG00000162877	PM20D1;RAB29	2	aorta;blood;fibroblast;immune system	4	ENSG00000117280
1	205689807	205720679	1q32.1	823094	T	G	NUCKS1	94	2	2	hearing disorder;male reproductive organ cancer	hearing loss;prostate cancer	ENSG00000069275;ENSG00000117280;ENSG00000133065;ENSG00000162877;ENSG00000276600	NUCKS1;PM20D1;RAB29;RAB7B;SLC41A1	5	adipose tissue;aorta;blood;brain;breast;colon;esophagus;female gonad;heart;immune system;lung;neuron;pancreas;pituitary gland;stomach	15	ENSG00000069275
1	205719532	205750404	1q32.1	823114	G	A	RAB29	56	2	2	hearing disorder;nervous system disease	hearing loss;parkinson disease	ENSG00000117280	RAB29	1	blood	1	ENSG00000117280
1	221346974	221173632	1q41	17517959	T	C	HLX-AS1	3	2	2	cardiovascular disease;hypertensive disorder	cardiovascular disease;hypertensive disorder	ENSG00000238078;ENSG00000257551;ENSG00000272823	HLX-AS1;LINC01352	3	adipose tissue;adrenal gland;esophagus;lung;thyroid gland	5	ENSG00000257551
1	221352843	221179501	1q41	12032422	A	G	C1orf115	13	2	2	cardiovascular disease;hypertensive disorder	cardiovascular disease;hypertensive disorder	ENSG00000162817;ENSG00000238078;ENSG00000257551;ENSG00000272823	C1orf115;HLX-AS1;LINC01352	4	adipose tissue;esophagus;lung;neuron;skin of body;thyroid gland	6	ENSG00000162817	2
1	228191075	228003374	1q42.13	2760061	T	A	OBSCN	78	2	2	cardiovascular disease;hypertensive disorder	cardiovascular disease;hypertensive disorder	ENSG00000154358;ENSG00000168159;ENSG00000181218;ENSG00000181873;ENSG00000269890	H2AW;IBA57;OBSCN;RNF187	5	adipose tissue;aorta;blood;brain;esophagus;heart;immune system;skin of body	8	ENSG00000154358
1	228212159	228024458	1q42.13	1745414	T	A	OBSCN	78	2	2	cardiovascular disease;hypertensive disorder	cardiovascular disease;hypertensive disorder	ENSG00000154358	OBSCN	1	esophagus;fibroblast;skin of body	3	ENSG00000154358
1	230849799	230714053	1q42.2	2148582	A	G	AGT	1126	2	2	cardiovascular disease;hypertensive disorder	cardiovascular disease;hypertensive disorder	ENSG00000135744	AGT	1	brain	1	ENSG00000135744	2
1	230852551	230716805	1q42.2	1977414	C	T	AGT	1126	2	2	cardiovascular disease;hypertensive disorder	cardiovascular disease;hypertensive disorder	ENSG00000135744	AGT	1	adipose tissue;adrenal gland;breast;colon;esophagus;fibroblast;lung;pancreas;skin of body;spleen	10	ENSG00000135744
1	243420388	243257086	1q43	3897821	A	G	CEP170	134	2	2	cardiovascular disease;hypertensive disorder	cardiovascular disease;hypertensive disorder	ENSG00000054282;ENSG00000143702	CEP170;SDCCAG8	2	adipose tissue;aorta;blood;brain;breast;colon;esophagus;fibroblast;heart;immune system;layer of synovial tissue;lung;lymphoblastoid cell line;neuron;pancreas;prostate gland;skeletal muscle tissue;skin of body;spleen;stomach	20	ENSG00000143702	4
1	243472801	243309499	1q43	6429422	T	G	SDCCAG8	56	2	2	cardiovascular disease;hypertensive disorder	cardiovascular disease;hypertensive disorder	ENSG00000054282	SDCCAG8	1	aorta;colon;esophagus;female gonad;heart;neuron;skeletal muscle tissue;thyroid gland;uterus	9	ENSG00000054282
2	20878153	20678393	2p24.1	9306895	T	C	LDAH	16	2	2	male reproductive organ cancer;urinary system disease	prostate cancer;uterovaginal prolapse, incomplete (disorder)	ENSG00000118961	LDAH	1	blood;immune system	2	ENSG00000118961
2	20881840	20682080	2p24.1	2289081	G	C	LDAH	16	2	2	female reproductive system disease;urinary system disease	prolapse of female genital organ;uterovaginal prolapse, incomplete (disorder)	ENSG00000118961;ENSG00000270100	LDAH	2	adipose tissue;adrenal gland;aorta;blood;brain;breast;colon;esophagus;fibroblast;heart;immune system;induced pluripotent stem cell;liver;lung;lymphoblastoid cell line;neuron;pancreas;placenta;skeletal muscle tissue;skin of body;small intestine;spleen;stomach;testis;thyroid gland	25	ENSG00000118961
2	27734972	27512105	2p23.3	6547692	G	A	PPM1G	131	2	2	autoimmune disease;digestive system disease	crohn's disease;digestive system disease	ENSG00000115226;ENSG00000115234;ENSG00000115241;ENSG00000138002;ENSG00000138074;ENSG00000157992;ENSG00000198522;ENSG00000234072	FNDC4;GPN1;IFT172;KRTCAP3;PPM1G;SLC5A6;SNX17	8	adipose tissue;blood;brain;esophagus;immune system;induced pluripotent stem cell;pancreas;prostate gland;skeletal muscle tissue;spleen;thyroid gland	11	ENSG00000115241
2	27742603	27519736	2p23.3	780093	T	C	NRBP1	61	2	2	autoimmune disease;metabolic disease	crohn's disease;diabetes mellitus	ENSG00000115216;ENSG00000138002;ENSG00000138085;ENSG00000198522;ENSG00000234072	ATRAID;GPN1;IFT172;NRBP1	5	adipose tissue;adrenal gland;blood;lymphoblastoid cell line;skeletal muscle tissue;skin of body;spleen	7	ENSG00000115216
2	28623159	28400292	2p23.2	1039823	G	A		0	2	2	allergic disease;autoimmune disease	allergic disease;crohn's disease	ENSG00000270210		1	colon	1	ENSG00000270210
2	28629343	28406476	2p23.2	6547850	G	T		0	2	2	allergic disease;hypertensive disorder	allergic disease;hypertensive disorder	ENSG00000270210		1	breast;neuron	2	ENSG00000270210	5
2	37517566	37290423	2p22.2	13420463	A	G	CEBPZ	99	2	2	cardiovascular disease;hypertensive disorder	cardiovascular disease;hypertensive disorder	ENSG00000003509;ENSG00000115816;ENSG00000115825;ENSG00000115828;ENSG00000272054	CEBPZ;NDUFAF7;PRKD3;QPCT	5	adipose tissue;brain;esophagus;immune system;induced pluripotent stem cell;lymphoblastoid cell line;skeletal muscle tissue;spleen;stomach;thyroid gland	10	ENSG00000115816
2	37528311	37301168	2p22.2	57361399	C	T	PRKD3	82	2	2	cardiovascular disease;hypertensive disorder	cardiovascular disease;hypertensive disorder	ENSG00000115825	PRKD3	1	aorta	1	ENSG00000115825
2	43464818	43237679	2p21	113542380	G	A	THADA	109	2	2	autoimmune disease;eye disease	glaucoma;inflammatory bowel disease	ENSG00000115970;ENSG00000234936;ENSG00000279873	LINC01126;THADA	3	adipose tissue;blood;esophagus;immune system;lung;neuron;spleen;testis;thyroid gland	9	ENSG00000115970
2	43537892	43310753	2p21	10195132	T	C		0	2	2	autoimmune disease;metabolic disease	diabetes mellitus;inflammatory bowel disease	ENSG00000234936		1	adipose tissue	1	ENSG00000234936
2	56111309	55884174	2p16.1	3791675	C	T	EFEMP1	185	2	2	body height;respiratory system disease	body height;fev/fec ratio	ENSG00000115380	EFEMP1	1	brain;skin of body	2	ENSG00000115380	4
2	61662555	61435420	2p15	1186699	C	A		0	2	2	cardiovascular disease;hypertensive disorder	cardiovascular disease;hypertensive disorder	ENSG00000273302		1	neuron	1	ENSG00000273302
2	61704451	61477316	2p15	11692449	T	C	REL	202	2	2	cardiovascular disease;hypertensive disorder	cardiovascular disease;hypertensive disorder	ENSG00000162924;ENSG00000162928;ENSG00000212978;ENSG00000237651;ENSG00000270820;ENSG00000271889;ENSG00000273302	C2orf74;C2orf74-DT;PEX13;REL	7	adipose tissue;blood;brain;esophagus;heart;immune system;prostate gland;skeletal muscle tissue;spleen	9	ENSG00000162924
2	65296280	65069146	2p14	2252867	T	C	CEP68	38	2	2	cardiovascular disease;hypertensive disorder	cardiovascular disease;hypertensive disorder	ENSG00000011523	CEP68	1	aorta;fibroblast;heart;immune system	4	ENSG00000011523
2	65315903	65088769	2p14	1420185	G	A	CEP68	38	2	2	cardiovascular disease;hypertensive disorder	cardiovascular disease;hypertensive disorder	ENSG00000011523	CEP68	1	immune system	1	ENSG00000011523
2	85788175	85561052	2p11.2	7568458	T	A	GGCX	126	2	2	cardiovascular disease;male reproductive organ cancer	atherosclerotic coronary heart disease;prostate cancer	ENSG00000115486;ENSG00000118640	GGCX;VAMP8	2	blood;brain;immune system;lymphoblastoid cell line;neuron;skin of body	6	ENSG00000115486
2	102957716	102341256	2q12.1	1420101	C	T	IL1RL1	280	2	2	allergic disease;autoimmune disease	asthma;crohn's disease	ENSG00000115602;ENSG00000115604;ENSG00000115607	IL18R1;IL18RAP;IL1RL1	3	brain;immune system	2	ENSG00000115602	3
2	121347612	120590036	2q14.2	11688682	G	C	INHBB	128	2	2	cardiovascular disease;hypertensive disorder	cardiovascular disease;hypertensive disorder	ENSG00000163083;ENSG00000237614	INHBB	2	adipose tissue;colon;esophagus;skin of body;small intestine	5	ENSG00000163083
2	175413833	174549105	2q31.1	13032076	C	T	OLA1	103	2	2	cardiovascular disease;hypertensive disorder	cardiovascular disease;hypertensive disorder	ENSG00000115935;ENSG00000138430;ENSG00000163328	GPR155;OLA1;WIPF1	3	adipose tissue;brain;esophagus;fibroblast;heart;immune system;skeletal muscle tissue;thyroid gland	8	ENSG00000138430
2	182996457	182131730	2q32.1	10930990	C	G	PPP1R1C	11	2	2	cardiovascular disease;hypertensive disorder	cardiovascular disease;hypertensive disorder	ENSG00000150722	PPP1R1C	1	brain	1	ENSG00000150722
2	188211610	187346883	2q32.1	10931284	C	T	ITGAV	663	2	2	cardiovascular disease;hypertensive disorder	cardiovascular disease;hypertensive disorder	ENSG00000003436;ENSG00000064989;ENSG00000138448;ENSG00000224063	CALCRL;ITGAV;TFPI	4	adipose tissue;aorta;blood;brain;esophagus;fibroblast;immune system;lymphoblastoid cell line;neuron;placenta;skin of body;testis	12	ENSG00000138448	2
2	202204741	201340018	2q33.1	10197246	T	C	CASP8	941	2	2	breast cancer;cancer	estrogen-receptor positive breast cancer;neoplasm	ENSG00000003400;ENSG00000003402;ENSG00000064012;ENSG00000115993;ENSG00000155749;ENSG00000155755;ENSG00000240344	CASP10;CASP8;CFLAR;FLACC1;PPIL3;TMEM237;TRAK2	7	adipose tissue;adrenal gland;aorta;blood;brain;breast;colon;esophagus;fibroblast;heart;immune system;lung;lymphoblastoid cell line;neuron;pancreas;pituitary gland;prostate gland;saliva-secreting gland;skeletal muscle tissue;skin of body;spleen;stomach;testis;thyroid gland;uterus	25	ENSG00000064012
2	208527538	207662814	2q33.3	12620663	C	T	LINC01857	8	2	2	cardiovascular disease;hypertensive disorder	cardiovascular disease;hypertensive disorder	ENSG00000224137	LINC01857	1	blood;spleen	2	ENSG00000224137
2	208536536	207671812	2q33.3	2551968	C	A	CCNYL1	23	2	2	cardiovascular disease;hypertensive disorder	cardiovascular disease;hypertensive disorder	ENSG00000144401;ENSG00000163249	CCNYL1;METTL21A	2	colon;immune system	2	ENSG00000163249
3	48187679	48146189	3p21.31	7429594	A	G	ZNF589	17	2	2	cardiovascular disease;hypertensive disorder	cardiovascular disease;hypertensive disorder	ENSG00000164048	ZNF589	1	blood;immune system	2	ENSG00000164048
3	48191998	48150508	3p21.31	1551629	T	C	ZNF589	17	2	2	cardiovascular disease;hypertensive disorder	cardiovascular disease;hypertensive disorder	ENSG00000164048	ZNF589	1	brain;immune system	2	ENSG00000164048
3	48193515	48152025	3p21.31	7617773	C	T	CDC25A	220	2	2	cardiovascular disease;hypertensive disorder	cardiovascular disease;hypertensive disorder	ENSG00000164045;ENSG00000164048	CDC25A;ZNF589	2	immune system;thyroid gland	2	ENSG00000164045	1
3	135876125	136157283	3q22.3	9865841	A	G	PCCB	97	2	2	cardiovascular disease;hypertensive disorder	cardiovascular disease;hypertensive disorder	ENSG00000114054	PCCB	1	brain	1	ENSG00000114054
3	138055136	138336294	3q22.3	6766859	C	T	ARMC8	55	2	2	cardiovascular disease;hypertensive disorder	cardiovascular disease;hypertensive disorder	ENSG00000114098;ENSG00000158186;ENSG00000158234;ENSG00000181322	ARMC8;FAIM;MRAS;NME9	4	brain;esophagus;immune system;testis	4	ENSG00000114098
3	141133450	141414608	3q23	1991431	G	A	ZBTB38	55	2	2	body height;male reproductive organ cancer	body height;prostate cancer	ENSG00000177311	ZBTB38	1	immune system	1	ENSG00000177311
3	150175996	150458209	3q25.1	4423794	G	A	EIF2A	100	2	2	cardiovascular disease;hypertensive disorder	cardiovascular disease;hypertensive disorder	ENSG00000144895;ENSG00000196428	EIF2A;TSC22D2	2	brain;colon;immune system;rectum	4	ENSG00000144895
3	158214203	158496414	3q25.32	67286798	G	A	GFM1	72	2	2	cardiovascular disease;hypertensive disorder	cardiovascular disease;hypertensive disorder	ENSG00000118849;ENSG00000168827;ENSG00000240207	ENSG00000240207;GFM1;RARRES1	3	adipose tissue;aorta;immune system;skin of body	4	ENSG00000168827
3	158258312	158540523	3q25.32	58363161	T	A	RSRC1	49	2	2	cardiovascular disease;hypertensive disorder	cardiovascular disease;hypertensive disorder	ENSG00000174891;ENSG00000174899;ENSG00000178053;ENSG00000243150;ENSG00000272087	MLF1;MLF1-DT;RSRC1;SLC66A1L	5	aorta;brain;lymphoblastoid cell line;neuron;skin of body;testis;uterus	7	ENSG00000174891
3	158282459	158564670	3q25.32	6441207	C	T	GFM1	72	2	2	cardiovascular disease;hypertensive disorder	cardiovascular disease;hypertensive disorder	ENSG00000079257;ENSG00000118849;ENSG00000118855;ENSG00000168779;ENSG00000168827;ENSG00000174891;ENSG00000178053;ENSG00000240207;ENSG00000272087	ENSG00000240207;GFM1;LXN;MFSD1;MLF1;RARRES1;RSRC1;SHOX2	9	adipose tissue;blood;brain;breast;colon;esophagus;heart;immune system;lung;neuron;skeletal muscle tissue;skin of body;testis;thyroid gland	14	ENSG00000168827
4	26785356	26783734	4p15.2	28667801	A	T	STIM2-AS1	0	2	2	cardiovascular disease;hypertensive disorder	cardiovascular disease;hypertensive disorder	ENSG00000240005	STIM2-AS1	1	esophagus	1	ENSG00000240005
4	77414988	76493835	4q21.1	5020545	C	T	SHROOM3	64	2	2	cardiovascular disease;hypertensive disorder	cardiovascular disease;hypertensive disorder	ENSG00000118804;ENSG00000138771;ENSG00000163749;ENSG00000189157	CCDC158;FAM47E;SHROOM3;STBD1	4	adipose tissue;aorta;brain;breast;colon;esophagus;immune system;liver;lung;neuron;pancreas;pituitary gland;placenta;prostate gland;rectum;skeletal muscle tissue;skin of body;small intestine;spleen;stomach;testis;thyroid gland;uterus	23	ENSG00000138771
4	81174592	80253438	4q21.21	13125101	G	A	FGF5	67	2	2	cardiovascular disease;hypertensive disorder	cardiovascular disease;hypertensive disorder	ENSG00000138675;ENSG00000152785	BMP3;FGF5	2	brain;kidney	2	ENSG00000138675
4	106910958	105989801	4q24	56388530	C	T	TBCK	35	2	2	cardiovascular disease;hypertensive disorder	cardiovascular disease;hypertensive disorder	ENSG00000145348;ENSG00000168743	NPNT;TBCK	2	adipose tissue;immune system;induced pluripotent stem cell	3	ENSG00000145348
4	106911742	105990585	4q24	13112725	G	C	NPNT	29	2	2	cardiovascular disease;hypertensive disorder	cardiovascular disease;hypertensive disorder	ENSG00000168743	NPNT	1	spleen	1	ENSG00000168743
5	32832474	32832368	5p13.3	10059884	C	A	NPR3	83	2	2	cardiovascular disease;hypertensive disorder	cardiovascular disease;hypertensive disorder	ENSG00000113389	NPR3	1	neuron;testis	2	ENSG00000113389
5	35852311	35852209	5p13.2	6890853	G	A	IL7R	329	2	2	allergic disease;autoimmune disease	allergic disease;multiple sclerosis	ENSG00000168685	IL7R	1	immune system	1	ENSG00000168685
5	68568858	69273031	5q13.2	34584424	C	T	SMN2	287	2	2	cardiovascular disease;hypertensive disorder	cardiovascular disease;hypertensive disorder	ENSG00000197822;ENSG00000205571	OCLN;SMN2	2	induced pluripotent stem cell;skin of body	2	ENSG00000205571
5	68851541	69555714	5q13.2	256925	G	A	SMN2	287	2	2	cardiovascular disease;hypertensive disorder	cardiovascular disease;hypertensive disorder	ENSG00000183474;ENSG00000197822;ENSG00000205571	GTF2H2C;OCLN;SMN2	3	adipose tissue;adrenal gland;aorta;blood;breast;colon;esophagus;female gonad;fibroblast;heart;immune system;lung;lymphoblastoid cell line;neuron;pancreas;pituitary gland;prostate gland;skeletal muscle tissue;skin of body;spleen;testis;thyroid gland;uterus	23	ENSG00000205571
5	96109935	96774231	5q15	27433	T	G	ERAP1	238	2	2	cardiovascular disease;hypertensive disorder	cardiovascular disease;hypertensive disorder	ENSG00000153113;ENSG00000164307;ENSG00000164308;ENSG00000247121;ENSG00000248734;ENSG00000272109	CAST;ERAP1;ERAP2	6	adipose tissue;adrenal gland;blood;brain;breast;colon;esophagus;fibroblast;immune system;induced pluripotent stem cell;lung;neuron;pancreas;prostate gland;skeletal muscle tissue;skin of body;small intestine;spleen;testis;vagina	20	ENSG00000164307
5	96112954	96777250	5q15	27038	A	G	ERAP1	238	2	2	cardiovascular disease;hypertensive disorder	cardiovascular disease;hypertensive disorder	ENSG00000164307;ENSG00000248734;ENSG00000272109	ERAP1	3	adipose tissue;aorta;blood;colon;esophagus;immune system;lung;lymphoblastoid cell line;neuron;skeletal muscle tissue;skin of body;spleen;stomach;thyroid gland	14	ENSG00000164307
5	96115721	96780017	5q15	27041	C	T	ERAP1	238	2	2	cardiovascular disease;hypertensive disorder	cardiovascular disease;hypertensive disorder	ENSG00000164307;ENSG00000164308;ENSG00000272109	ERAP1;ERAP2	3	adipose tissue;blood;brain;esophagus;female gonad;fibroblast;heart;immune system;lymphoblastoid cell line;skin of body	10	ENSG00000164307
5	96117300	96781596	5q15	27043	G	A	ERAP1	238	2	2	cardiovascular disease;hypertensive disorder	cardiovascular disease;hypertensive disorder	ENSG00000164307;ENSG00000248734	ERAP1	2	blood;breast;immune system;lymphoblastoid cell line;skin of body	5	ENSG00000164307
5	96120054	96784350	5q15	39840	G	C	ERAP1	238	2	2	cardiovascular disease;hypertensive disorder	cardiovascular disease;hypertensive disorder	ENSG00000164307;ENSG00000248734;ENSG00000272109	ERAP1	3	adipose tissue;immune system;lymphoblastoid cell line;neuron;testis	5	ENSG00000164307
5	127406259	128070567	5q23.3	6888037	G	T	SLC12A2-DT	10	2	2	abnormality of blood and blood-forming tissues;infectious disease	cellulitis;varicose veins	ENSG00000245937	SLC12A2-DT	1	blood	1	ENSG00000245937
5	131575338	132239645	5q31.1	12521097	G	A	SLC22A5	193	2	2	allergic disease;body height	adult onset asthma;body height	ENSG00000072682;ENSG00000131435;ENSG00000131437;ENSG00000197208;ENSG00000197375;ENSG00000233006	KIF3A;MIR3936HG;P4HA2;PDLIM4;SLC22A4;SLC22A5	6	adipose tissue;aorta;brain;colon;female gonad;fibroblast;immune system;liver;lymphoblastoid cell line;neuron;pancreas;rectum;skeletal muscle tissue;skin of body;small intestine;thyroid gland	16	ENSG00000197375
5	131585958	132250265	5q31.1	7701414	A	G	SLC22A5	193	2	2	body height;cardiovascular disease	body height;cardiovascular disease	ENSG00000072682;ENSG00000131435;ENSG00000197375	P4HA2;PDLIM4;SLC22A5	3	immune system;skin of body;thyroid gland	3	ENSG00000197375	6
5	131652529	132316836	5q31.1	11950562	A	C	SLC22A5	193	2	2	body height;cardiovascular disease	body height;cardiovascular disease	ENSG00000072682;ENSG00000197375	P4HA2;SLC22A5	2	aorta;esophagus;fibroblast;immune system;lung;skin of body	6	ENSG00000197375	7
5	131677047	132341354	5q31.1	11242109	G	T	SLC22A5	193	2	2	allergic disease;cardiovascular disease	age of onset of childhood onset asthma;cardiovascular disease	ENSG00000072682;ENSG00000131435;ENSG00000197208;ENSG00000197375;ENSG00000233006;ENSG00000237714	MIR3936HG;P4HA2;P4HA2-AS1;PDLIM4;SLC22A4;SLC22A5	6	adipose tissue;aorta;blood;brain;breast;colon;esophagus;fibroblast;heart;immune system;induced pluripotent stem cell;lung;lymphoblastoid cell line;neuron;pancreas;placenta;prostate gland;rectum;skeletal muscle tissue;skin of body;small intestine;spleen;stomach;testis;thyroid gland	25	ENSG00000197375
5	131694077	132358384	5q31.1	4705938	T	C	SLC22A5	193	2	2	body height;cardiovascular disease	body height;cardiovascular disease	ENSG00000197375	SLC22A5	1	immune system	1	ENSG00000197375
5	131710399	132374707	5q31.1	200838	A	C	SLC22A5	193	2	2	cardiovascular disease;hypertensive disorder	cardiovascular disease;hypertensive disorder	ENSG00000072682;ENSG00000197375;ENSG00000233006	MIR3936HG;P4HA2;SLC22A5	3	blood;breast;esophagus;heart;immune system	5	ENSG00000197375
5	131722951	132387259	5q31.1	274555	C	T	SLC22A5	193	2	2	cardiovascular disease;hypertensive disorder	cardiovascular disease;hypertensive disorder	ENSG00000131435;ENSG00000197208;ENSG00000197375;ENSG00000233006	MIR3936HG;PDLIM4;SLC22A4;SLC22A5	4	adipose tissue;brain;colon;immune system;induced pluripotent stem cell;liver;lymphoblastoid cell line;placenta;rectum;skeletal muscle tissue;skin of body;small intestine	12	ENSG00000197375
5	131778452	132442760	5q31.1	17622378	A	G	IL4	1261	2	2	autoimmune disease;cardiovascular disease	cardiovascular disease;crohn's disease	ENSG00000072682;ENSG00000113520;ENSG00000125347;ENSG00000169194;ENSG00000197208;ENSG00000197375;ENSG00000197536;ENSG00000234290;ENSG00000237714;ENSG00000238160	IL13;IL4;IRF1;IRF1-AS1;P4HA2;P4HA2-AS1;SLC22A4;SLC22A5	10	adipose tissue;aorta;blood;brain;breast;colon;fibroblast;immune system;induced pluripotent stem cell;lymphoblastoid cell line;pancreas;placenta;small intestine;testis;thyroid gland	15	ENSG00000113520
5	131816903	132481211	5q31.1	10072700	A	C	IRF1-AS1	0	2	2	cardiovascular disease;hypertensive disorder	cardiovascular disease;hypertensive disorder	ENSG00000197536	IRF1-AS1	1	adipose tissue;aorta;brain;skeletal muscle tissue	4	ENSG00000197536	4
5	131826322	132490630	5q31.1	10900809	G	A		0	2	2	allergic disease;hypertensive disorder	asthma;hypertensive disorder	ENSG00000234290		1	blood	1	ENSG00000234290
5	132444128	133108436	5q31.1	72801474	G	A	HSPA4	860	2	2	cardiovascular disease;hypertensive disorder	cardiovascular disease;hypertensive disorder	ENSG00000164406;ENSG00000170606	HSPA4;LEAP2	2	adipose tissue;blood;immune system;lymphoblastoid cell line;pancreas;skin of body;small intestine	7	ENSG00000170606
5	137034169	137698480	5q31.2	41298968	C	T	KLHL3	55	2	2	cardiovascular disease;hypertensive disorder	cardiovascular disease;hypertensive disorder	ENSG00000112981;ENSG00000146021;ENSG00000250159	KLHL3;NME5	3	adipose tissue;brain;pancreas;skin of body	4	ENSG00000146021
5	148383555	149003992	5q32	10050933	C	T	SH3TC2	37	2	2	cardiovascular disease;hypertensive disorder	cardiovascular disease;hypertensive disorder	ENSG00000169247	SH3TC2	1	brain	1	ENSG00000169247	1
5	157868131	158441123	5q33.3	7446877	C	T		0	2	2	cardiovascular disease;hypertensive disorder	cardiovascular disease;hypertensive disorder	ENSG00000254135		1	adipose tissue	1	ENSG00000254135
5	158444274	159017266	5q33.3	36071027	C	T	EBF1	91	2	2	cardiovascular disease;hypertensive disorder	cardiovascular disease;hypertensive disorder	ENSG00000164330	EBF1	1	immune system	1	ENSG00000164330
5	158759900	159332892	5q33.3	2546890	A	G	UBLCP1	38	2	2	autoimmune disease;skin disease	multiple sclerosis;psoriasis	ENSG00000164332	UBLCP1	1	adipose tissue;immune system;thyroid gland	3	ENSG00000164332
5	176766177	177339176	5q35.3	4976685	A	G	MXD3	36	2	2	allergic disease;disease of genitourinary system	allergic disease;chronic kidney disease	ENSG00000213347	MXD3	1	adipose tissue;aorta;brain;breast;colon;esophagus;heart;immune system;neuron;pituitary gland;prostate gland;skeletal muscle tissue;skin of body;thyroid gland	14	ENSG00000213347	4
6	39124448	39156672	6p21.2	1544935	T	G	SAYSD1	14	2	2	cardiovascular disease;hypertensive disorder	cardiovascular disease;hypertensive disorder	ENSG00000112167	SAYSD1	1	blood;immune system	2	ENSG00000112167
6	91005743	90296024	6q15	6908626	G	T	BACH2	112	2	2	allergic disease;skin cancer	asthma;malignant skin neoplasm	ENSG00000112182	BACH2	1	immune system	1	ENSG00000112182
6	128279429	127958284	6q22.33	802731	C	G	THEMIS	32	2	2	allergic disease;autoimmune disease	asthma;multiple sclerosis	ENSG00000172673	THEMIS	1	lymphoblastoid cell line	1	ENSG00000172673
6	137959235	137638098	6q23.3	6933404	T	C		0	2	2	autoimmune disease;immune system disease	celiac disease;rheumatoid arthritis	ENSG00000283265		1	immune system	1	ENSG00000283265
6	138006504	137685367	6q23.3	6920220	G	A		0	2	2	allergic disease;autoimmune disease	age of onset of childhood onset asthma;ulcerative colitis	ENSG00000283265		1	immune system	1	ENSG00000283265
6	166162335	165748847	6q27	2934849	T	C		0	2	2	cardiovascular disease;hypertensive disorder	cardiovascular disease;hypertensive disorder	ENSG00000236627		1	testis	1	ENSG00000236627
7	1195692	1156056	7p22.3	73033340	A	G	ZFAND2A	13	2	2	cardiovascular disease;hypertensive disorder	cardiovascular disease;hypertensive disorder	ENSG00000178381;ENSG00000229043	ZFAND2A;ZFAND2A-DT	2	adipose tissue;aorta;blood;colon;esophagus;fibroblast;lymphoblastoid cell line;skeletal muscle tissue	8	ENSG00000178381
7	2777825	2738191	7p22.3	798518	A	G	GNA12	119	2	2	autoimmune disease;body height	body height;ulcerative colitis	ENSG00000146535	GNA12	1	immune system	1	ENSG00000146535
7	2789880	2750246	7p22.3	798502	A	C	GNA12	119	2	2	autoimmune disease;body height	body height;ulcerative colitis	ENSG00000136295;ENSG00000146535;ENSG00000174945	AMZ1;GNA12;TTYH3	3	adipose tissue;blood;brain;colon;esophagus;fibroblast;heart;immune system;lung;lymphoblastoid cell line;neuron;skin of body;small intestine;spleen;stomach	15	ENSG00000146535	3
7	2812632	2772998	7p22.3	35957220	C	G	GNA12	119	2	2	autoimmune disease;respiratory system disease	fev/fec ratio;ulcerative colitis	ENSG00000146535	GNA12	1	immune system	1	ENSG00000146535
7	2864586	2824952	7p22.2	1636264	G	T	GNA12	119	2	2	autoimmune disease;body height	body height;ulcerative colitis	ENSG00000146535	GNA12	1	lung;lymphoblastoid cell line	2	ENSG00000146535	3
7	2878707	2839073	7p22.2	2533878	G	A	GNA12	119	2	2	autoimmune disease;respiratory system disease	fev/fec ratio;ulcerative colitis	ENSG00000146535	GNA12	1	immune system;spleen	2	ENSG00000146535
7	7276104	7236473	7p21.3	58529061	T	C	C1GALT1	69	2	2	cardiovascular disease;hypertensive disorder	cardiovascular disease;hypertensive disorder	ENSG00000106392	C1GALT1	1	brain	1	ENSG00000106392
7	7277215	7237584	7p21.3	11771259	C	G	C1GALT1	69	2	2	cardiovascular disease;hypertensive disorder	cardiovascular disease;hypertensive disorder	ENSG00000106392	C1GALT1	1	adipose tissue;adrenal gland;aorta;brain;breast;colon;esophagus;female gonad;fibroblast;heart;immune system;kidney;liver;lung;lymphoblastoid cell line;neuron;pancreas;prostate gland;saliva-secreting gland;skeletal muscle tissue;skin of body;small intestine;spleen;stomach;thyroid gland;uterus	26	ENSG00000106392	1
7	28172732	28133113	7p15.1	702814	C	T	JAZF1	112	2	2	autoimmune disease;metabolic disease	crohn's disease;diabetes mellitus	ENSG00000153814	JAZF1	1	immune system	1	ENSG00000153814
7	28180556	28140937	7p15.1	864745	T	C	JAZF1	112	2	2	autoimmune disease;metabolic disease	crohn's disease;type 2 diabetes mellitus	ENSG00000153814;ENSG00000234336	JAZF1;JAZF1-AS1	2	adipose tissue;aorta;brain;colon;esophagus;immune system;liver;lymphoblastoid cell line;neuron;pancreas;skeletal muscle tissue;testis	12	ENSG00000153814
7	28189411	28149792	7p15.1	1635852	T	C	JAZF1	112	2	2	autoimmune disease;metabolic disease	crohn's disease;type 2 diabetes mellitus	ENSG00000153814;ENSG00000234336	JAZF1;JAZF1-AS1	2	aorta;colon;skeletal muscle tissue	3	ENSG00000153814
7	92230162	92600848	7q21.2	740047	C	T	PEX1	81	2	2	cardiovascular disease;hypertensive disorder	cardiovascular disease;hypertensive disorder	ENSG00000127980;ENSG00000157259	GATAD1;PEX1	2	adipose tissue;blood;brain;fibroblast;skeletal muscle tissue	5	ENSG00000127980
7	92248076	92618762	7q21.2	42235	C	T	CDK6	443	2	2	body height;cardiovascular disease	body height;stroke	ENSG00000105810;ENSG00000127980;ENSG00000157259	CDK6;GATAD1;PEX1	3	blood;fibroblast;skeletal muscle tissue;testis	4	ENSG00000105810	4
7	129685597	130045757	7q32.2	56179563	G	A	KLHDC10	29	2	2	cardiovascular disease;hypertensive disorder	cardiovascular disease;hypertensive disorder	ENSG00000128607	KLHDC10	1	adipose tissue;immune system	2	ENSG00000128607
7	131010429	131325670	7q32.3	3757394	C	T	MKLN1-AS	7	2	2	cardiovascular disease;hypertensive disorder	cardiovascular disease;hypertensive disorder	ENSG00000236753	MKLN1-AS	1	adipose tissue;aorta;brain;breast;colon;heart;lung;lymphoblastoid cell line;pancreas;prostate gland;skeletal muscle tissue;skin of body;stomach	13	ENSG00000236753
7	134215403	134530651	7q33	1722883	T	C	AKR1B15	15	2	2	cardiovascular disease;hypertensive disorder	cardiovascular disease;hypertensive disorder	ENSG00000227471	AKR1B15	1	colon;small intestine;stomach	3	ENSG00000227471
7	134216444	134531692	7q33	1646764	C	G	BPGM	32	2	2	cardiovascular disease;hypertensive disorder	cardiovascular disease;hypertensive disorder	ENSG00000172331;ENSG00000227471	AKR1B15;BPGM	2	colon;neuron	2	ENSG00000172331
7	150690176	150993088	7q36.1	3918226	C	T	NOS3	2143	2	2	allergic disease;hypertensive disorder	allergic disease;hypertensive disorder	ENSG00000164867	NOS3	1	esophagus;fibroblast	2	ENSG00000164867
8	8729761	8872251	8p23.1	907183	G	C	MFHAS1	25	2	2	cardiovascular disease;hypertensive disorder	cardiovascular disease;hypertensive disorder	ENSG00000147324;ENSG00000253893;ENSG00000254153	MFHAS1	3	immune system;lymphoblastoid cell line;stomach	3	ENSG00000147324
8	9085295	9227785	8p23.1	2929451	A	T		0	2	2	cardiovascular disease;hypertensive disorder	cardiovascular disease;hypertensive disorder	ENSG00000254153		1	liver	1	ENSG00000254153
8	9793601	9936091	8p23.1	483916	A	C		0	2	2	cardiovascular disease;hypertensive disorder	cardiovascular disease;hypertensive disorder	ENSG00000285675		1	brain	1	ENSG00000285675
8	10198534	10341024	8p23.1	7837979	C	T	TNKS	150	2	2	cardiovascular disease;hypertensive disorder	cardiovascular disease;hypertensive disorder	ENSG00000173273;ENSG00000175806;ENSG00000184647	MSRA;PRSS55;TNKS	3	brain;immune system	2	ENSG00000173273
8	10518500	10660990	8p23.1	10096777	G	A		0	2	2	cardiovascular disease;hypertensive disorder	cardiovascular disease;hypertensive disorder	ENSG00000272505		1	brain	1	ENSG00000272505
8	10586860	10729350	8p23.1	6991641	G	C	SOX7	67	2	2	cardiovascular disease;hypertensive disorder	cardiovascular disease;hypertensive disorder	ENSG00000171056	SOX7	1	liver	1	ENSG00000171056
8	10736552	10879042	8p23.1	755856	C	G		0	2	2	joint disease;musculoskeletal system	musculoskeletal system;osteoarthritis	ENSG00000255310;ENSG00000269918		2	fibroblast;lung;prostate gland	3	ENSG00000255310	4
8	11450422	11592913	8p23.1	2244648	A	G	CTSB	399	2	2	cardiovascular disease;hypertensive disorder	cardiovascular disease;hypertensive disorder	ENSG00000136573;ENSG00000154319;ENSG00000164733;ENSG00000177710;ENSG00000248896;ENSG00000255020;ENSG00000255310;ENSG00000255495;ENSG00000269954;ENSG00000270154;ENSG00000284957	BLK;CTSB;ENSG00000248896;FAM167A;SLC35G5;TDH-AS1	11	adipose tissue;aorta;blood;brain;breast;esophagus;fibroblast;immune system;lymphoblastoid cell line;spleen;thyroid gland	11	ENSG00000164733	6
8	11493678	11636169	8p23.1	13265201	C	G	CTSB	399	2	2	joint disease;musculoskeletal system	joint disease;musculoskeletal system	ENSG00000079459;ENSG00000104643;ENSG00000136573;ENSG00000154319;ENSG00000154328;ENSG00000164733;ENSG00000177710;ENSG00000205882;ENSG00000227888;ENSG00000255020;ENSG00000255046;ENSG00000255052;ENSG00000255310;ENSG00000255495;ENSG00000269899;ENSG00000269918;ENSG00000269954;ENSG00000270154;ENSG00000280273;ENSG00000284957	BLK;CTSB;DEFB134;FAM167A;FAM66D;FDFT1;MTMR9;NEIL2;SLC35G5;TDH-AS1	20	adipose tissue;aorta;blood;brain;breast;colon;esophagus;fibroblast;heart;immune system;induced pluripotent stem cell;lung;lymphoblastoid cell line;neuron;pancreas;skeletal muscle tissue;skin of body;spleen;thyroid gland	19	ENSG00000164733
8	11589042	11731533	8p23.1	34421088	A	G	CTSB	399	2	2	cardiovascular disease;hypertensive disorder	cardiovascular disease;hypertensive disorder	ENSG00000079459;ENSG00000164733;ENSG00000255046	CTSB;FDFT1	3	immune system;skin of body	2	ENSG00000164733
8	11589383	11731874	8p23.1	10503426	G	T	FDFT1	105	2	2	cardiovascular disease;hypertensive disorder	cardiovascular disease;hypertensive disorder	ENSG00000079459	FDFT1	1	immune system	1	ENSG00000079459	3
8	11592717	11735208	8p23.1	11250160	G	A	ENSG00000283674	4	2	2	cardiovascular disease;hypertensive disorder	cardiovascular disease;hypertensive disorder	ENSG00000227888;ENSG00000283674;ENSG00000284957	ENSG00000283674	3	brain;esophagus;lymphoblastoid cell line	3	ENSG00000283674
8	11596163	11738654	8p23.1	7838131	G	A	CTSB	399	2	2	cardiovascular disease;hypertensive disorder	cardiovascular disease;hypertensive disorder	ENSG00000079459;ENSG00000154319;ENSG00000154328;ENSG00000164733;ENSG00000177710;ENSG00000254093;ENSG00000255495;ENSG00000269954	CTSB;FAM167A;FDFT1;NEIL2;PINX1;SLC35G5	8	adipose tissue;aorta;blood;brain;esophagus;fibroblast;immune system;neuron;pituitary gland;skin of body	10	ENSG00000164733
8	11627621	11770112	8p23.1	804270	G	C	NEIL2	66	2	2	cardiovascular disease;hypertensive disorder	cardiovascular disease;hypertensive disorder	ENSG00000154328	NEIL2	1	immune system	1	ENSG00000154328
8	11628471	11770962	8p23.1	2740435	C	T	NEIL2	66	2	2	cardiovascular disease;hypertensive disorder	cardiovascular disease;hypertensive disorder	ENSG00000154328	NEIL2	1	immune system	1	ENSG00000154328
8	11628659	11771150	8p23.1	809202	T	C	NEIL2	66	2	2	cardiovascular disease;hypertensive disorder	cardiovascular disease;hypertensive disorder	ENSG00000154328	NEIL2	1	thyroid gland	1	ENSG00000154328
8	11630915	11773406	8p23.1	804263	C	T	NEIL2	66	2	2	cardiovascular disease;hypertensive disorder	cardiovascular disease;hypertensive disorder	ENSG00000154328	NEIL2	1	immune system	1	ENSG00000154328
8	11631562	11774053	8p23.1	804261	A	G	NEIL2	66	2	2	cardiovascular disease;hypertensive disorder	cardiovascular disease;hypertensive disorder	ENSG00000154328	NEIL2	1	immune system	1	ENSG00000154328
8	11635569	11778060	8p23.1	4840581	T	C	NEIL2	66	2	2	cardiovascular disease;hypertensive disorder	cardiovascular disease;hypertensive disorder	ENSG00000154328	NEIL2	1	adipose tissue;blood;brain;immune system;lymphoblastoid cell line	5	ENSG00000154328
8	11654796	11797287	8p23.1	2686187	G	A	CTSB	399	2	2	cardiovascular disease;hypertensive disorder	cardiovascular disease;hypertensive disorder	ENSG00000079459;ENSG00000136573;ENSG00000154328;ENSG00000164733;ENSG00000177710;ENSG00000186523;ENSG00000254093;ENSG00000255046;ENSG00000255052;ENSG00000255495;ENSG00000269899;ENSG00000269954;ENSG00000284957	BLK;CTSB;FAM66D;FAM86B1;FDFT1;NEIL2;PINX1;SLC35G5	13	adipose tissue;aorta;blood;brain;heart;immune system;induced pluripotent stem cell;lymphoblastoid cell line;skin of body;small intestine	10	ENSG00000164733
8	11830150	11972641	8p23.1	11998678	C	T	FAM86B2	4	2	2	cardiovascular disease;musculoskeletal system	cardiovascular disease;musculoskeletal system	ENSG00000145002;ENSG00000227888;ENSG00000269954;ENSG00000283674	ENSG00000283674;FAM86B2	4	adipose tissue;brain;esophagus	3	ENSG00000145002
8	30871656	31014140	8p12	7827210	G	A	PPP2CB	144	2	2	cardiovascular disease;hypertensive disorder	cardiovascular disease;hypertensive disorder	ENSG00000104691;ENSG00000104695;ENSG00000133863;ENSG00000172733	PPP2CB;PURG;TEX15;UBXN8	4	adipose tissue;aorta;blood;brain;skeletal muscle tissue	5	ENSG00000104695
8	82782053	81869818	8q21.13	2198237	T	C	SNX16	28	2	2	cardiovascular disease;hypertensive disorder	cardiovascular disease;hypertensive disorder	ENSG00000104497	SNX16	1	prostate gland;small intestine	2	ENSG00000104497
8	82782460	81870225	8q21.13	1597751	C	G	SNX16	28	2	2	cardiovascular disease;hypertensive disorder	cardiovascular disease;hypertensive disorder	ENSG00000104497	SNX16	1	esophagus;immune system;lung;testis	4	ENSG00000104497
8	82785286	81873051	8q21.13	1376841	G	A	SNX16	28	2	2	cardiovascular disease;hypertensive disorder	cardiovascular disease;hypertensive disorder	ENSG00000104497	SNX16	1	adipose tissue	1	ENSG00000104497
8	82789453	81877218	8q21.13	1817106	T	C	SNX16	28	2	2	cardiovascular disease;hypertensive disorder	cardiovascular disease;hypertensive disorder	ENSG00000104497	SNX16	1	immune system;saliva-secreting gland	2	ENSG00000104497
8	82792905	81880670	8q21.13	12056662	A	G	IMPA1	49	2	2	cardiovascular disease;hypertensive disorder	cardiovascular disease;hypertensive disorder	ENSG00000104497;ENSG00000133731	IMPA1;SNX16	2	immune system;saliva-secreting gland;testis	3	ENSG00000133731
8	128814091	127801845	8q24.21	6990534	A	G	PVT1	294	2	2	allergic disease;autoimmune disease	allergic disease;multiple sclerosis	ENSG00000249859	PVT1	1	immune system;liver;thyroid gland	3	ENSG00000249859	1
8	128815029	127802783	8q24.21	4410871	T	C	PVT1	294	2	2	allergic disease;autoimmune disease	allergic disease;multiple sclerosis	ENSG00000249859	PVT1	1	immune system;liver;thyroid gland	3	ENSG00000249859
8	144003290	142921874	8q24.3	28710914	A	G	LY6E-DT	0	2	2	cardiovascular disease;hypertensive disorder	cardiovascular disease;hypertensive disorder	ENSG00000247317	LY6E-DT	1	immune system;lymphoblastoid cell line	2	ENSG00000247317
8	144059713	142978296	8q24.3	9773022	T	C	LY6E-DT	0	2	2	cardiovascular disease;hypertensive disorder	cardiovascular disease;hypertensive disorder	ENSG00000247317	LY6E-DT	1	brain;esophagus	2	ENSG00000247317
8	144064275	142982858	8q24.3	28641077	C	T	LY6E-DT	0	2	2	cardiovascular disease;hypertensive disorder	cardiovascular disease;hypertensive disorder	ENSG00000247317	LY6E-DT	1	lymphoblastoid cell line	1	ENSG00000247317
9	22041998	22041999	9p21.3	17694493	C	G	CDKN2B	467	2	2	male reproductive organ cancer;skin cancer	prostate cancer;skin cancer	ENSG00000147883	CDKN2B	1	blood;immune system	2	ENSG00000147883
9	35906471	35906474	9p13.3	76452347	C	T	TPM2	136	2	2	cardiovascular disease;hypertensive disorder	cardiovascular disease;hypertensive disorder	ENSG00000122694;ENSG00000137098;ENSG00000137103;ENSG00000159899;ENSG00000196196;ENSG00000198467;ENSG00000227388;ENSG00000235387	GLIPR2;HRCT1;NPR2;SPAAR;SPAG8;TMEM8B;TPM2	8	adipose tissue;adrenal gland;aorta;brain;breast;colon;esophagus;fibroblast;heart;immune system;liver;lung;neuron;pancreas;pituitary gland;rectum;skeletal muscle tissue;skin of body;small intestine;spleen;stomach;testis;thyroid gland	23	ENSG00000198467
10	21881379	21592450	10p12.31	7082934	T	G	MLLT10	64	2	2	cardiovascular disease;hypertensive disorder	cardiovascular disease;hypertensive disorder	ENSG00000078403	MLLT10	1	immune system	1	ENSG00000078403
10	64552934	62793174	10q21.2	1848797	A	G		0	2	2	cardiovascular disease;hypertensive disorder	cardiovascular disease;hypertensive disorder	ENSG00000238280		1	lymphoblastoid cell line	1	ENSG00000238280	3
10	64564892	62805132	10q21.3	2236295	G	T	ADO	27	2	2	cardiovascular disease;hypertensive disorder	cardiovascular disease;hypertensive disorder	ENSG00000181915;ENSG00000238280	ADO	2	cartilage element;immune system;lymphoblastoid cell line;testis	4	ENSG00000181915
10	64564934	62805174	10q21.3	10995311	C	G	ADO	27	2	2	cardiovascular disease;hypertensive disorder	cardiovascular disease;hypertensive disorder	ENSG00000181915;ENSG00000238280	ADO	2	cartilage element;immune system;induced pluripotent stem cell;layer of synovial tissue;lymphoblastoid cell line	5	ENSG00000181915
10	76400164	74640406	10q22.2	17747401	C	T	VCL	270	2	2	cardiovascular disease;hypertensive disorder	cardiovascular disease;hypertensive disorder	ENSG00000035403;ENSG00000185009	AP3M1;VCL	2	colon;immune system	2	ENSG00000035403
10	76421216	74661458	10q22.2	10824218	A	T	VCL	270	2	2	cardiovascular disease;hypertensive disorder	cardiovascular disease;hypertensive disorder	ENSG00000035403;ENSG00000156110;ENSG00000185009	ADK;AP3M1;VCL	3	blood;brain;colon;immune system;lymphoblastoid cell line;rectum	6	ENSG00000035403
10	76433367	74673609	10q22.2	61862567	G	A	AP3M1	89	2	2	cardiovascular disease;hypertensive disorder	cardiovascular disease;hypertensive disorder	ENSG00000079393;ENSG00000156110;ENSG00000166507;ENSG00000185009	ADK;AP3M1;DUSP13;NDST2	4	blood;colon;immune system;skeletal muscle tissue;skin of body;testis	6	ENSG00000185009
10	94429467	92669710	10q23.33	7918084	C	T	HHEX	182	2	2	allergic disease;autoimmune disease	asthma;inflammatory bowel disease	ENSG00000152804	HHEX	1	cartilage element;immune system;testis	3	ENSG00000152804
10	94468643	92708886	10q23.33	61862780	T	C	HHEX	182	2	2	allergic disease;autoimmune disease	age of onset of childhood onset asthma;multiple sclerosis	ENSG00000152804	HHEX	1	immune system;testis	2	ENSG00000152804
10	96023077	94263320	10q23.33	57866767	T	C		0	2	2	cardiovascular disease;hypertensive disorder	cardiovascular disease;hypertensive disorder	ENSG00000273450		1	blood	1	ENSG00000273450
10	96648224	94888467	10q23.33	9888067	T	G	CYP2C8	235	2	2	cardiovascular disease;hypertensive disorder	cardiovascular disease;hypertensive disorder	ENSG00000138115;ENSG00000231829	CYP2C8	2	brain;small intestine	2	ENSG00000138115
10	96650328	94890571	10q23.33	4110517	A	G	CYP2C8	235	2	2	cardiovascular disease;hypertensive disorder	cardiovascular disease;hypertensive disorder	ENSG00000138115;ENSG00000231829	CYP2C8	2	brain;small intestine	2	ENSG00000138115
10	104428716	102668959	10q24.32	12262998	C	T	BORCS7	26	2	2	hearing disorder;male reproductive organ cancer	hearing loss;prostate cancer	ENSG00000138111;ENSG00000166272;ENSG00000166275	BORCS7;MFSD13A;WBP1L	3	adipose tissue;brain;esophagus;immune system	4	ENSG00000166275
10	105682296	103922538	10q24.33	11813268	C	T	STN1	73	2	2	cancer;skin cancer	cancer;skin melanoma	ENSG00000107960	STN1	1	fibroblast;induced pluripotent stem cell	2	ENSG00000107960
10	134413583	132600079	10q26.3	75523587	T	A	LRRC27	17	2	2	cardiovascular disease;hypertensive disorder	cardiovascular disease;hypertensive disorder	ENSG00000148814	LRRC27	1	immune system	1	ENSG00000148814
11	9769562	9748015	11p15.4	415895	C	G	ADM	388	2	2	cardiovascular disease;hypertensive disorder	cardiovascular disease;hypertensive disorder	ENSG00000133789;ENSG00000133812;ENSG00000148926;ENSG00000166483	ADM;SBF2;SWAP70;WEE1	4	blood;fibroblast;immune system;induced pluripotent stem cell;skin of body	5	ENSG00000148926	2
11	13282058	13260511	11p15.3	7125487	C	G	ARNTL	240	2	2	cardiovascular disease;hypertensive disorder	cardiovascular disease;hypertensive disorder	ENSG00000133794	ARNTL	1	blood;immune system;lymphoblastoid cell line	3	ENSG00000133794
11	13295353	13273806	11p15.3	10832013	G	T	ARNTL	240	2	2	cardiovascular disease;hypertensive disorder	cardiovascular disease;hypertensive disorder	ENSG00000133794	ARNTL	1	lymphoblastoid cell line	1	ENSG00000133794
11	13348249	13326702	11p15.3	11022766	T	G	ARNTL	240	2	2	cardiovascular disease;hypertensive disorder	cardiovascular disease;hypertensive disorder	ENSG00000133794	ARNTL	1	immune system;lymphoblastoid cell line	2	ENSG00000133794
11	17384542	17362995	11p15.1	12146652	C	A	NCR3LG1	49	2	2	hypertensive disorder;metabolic disease	diabetes mellitus;hypertensive disorder	ENSG00000188211;ENSG00000260196	NCR3LG1	2	esophagus	1	ENSG00000188211
11	17408630	17387083	11p15.1	5215	C	T	KCNJ11	415	2	2	hypertensive disorder;metabolic disease	hypertensive disorder;type 2 diabetes mellitus	ENSG00000006071;ENSG00000011405;ENSG00000070081;ENSG00000187486;ENSG00000188211;ENSG00000260196	ABCC8;KCNJ11;NCR3LG1;NUCB2;PIK3C2A	6	adipose tissue;aorta;blood;brain;breast;colon;esophagus;fibroblast;heart;immune system;lung;lymphoblastoid cell line;neuron;placenta;rectum;skin of body;small intestine;thyroid gland;vagina	19	ENSG00000187486	3
11	43708725	43687175	11p11.2	11037564	C	T	HSD17B12	128	2	2	cardiovascular disease;hypertensive disorder	cardiovascular disease;hypertensive disorder	ENSG00000149084	HSD17B12	1	aorta;colon;lung;neuron	4	ENSG00000149084
11	43722181	43700631	11p11.2	7118770	C	T	HSD17B12	128	2	2	cardiovascular disease;hypertensive disorder	cardiovascular disease;hypertensive disorder	ENSG00000149084;ENSG00000283375	HSD17B12	2	adipose tissue;aorta;brain;breast;esophagus;fibroblast;heart;lymphoblastoid cell line	8	ENSG00000149084
11	43742830	43721280	11p11.2	11037579	C	T	HSD17B12	128	2	2	cardiovascular disease;hypertensive disorder	cardiovascular disease;hypertensive disorder	ENSG00000149084	HSD17B12	1	blood;skin of body	2	ENSG00000149084	2
11	43747800	43726250	11p11.2	7942595	G	A	HSD17B12	128	2	2	cardiovascular disease;hypertensive disorder	cardiovascular disease;hypertensive disorder	ENSG00000149084	HSD17B12	1	lymphoblastoid cell line	1	ENSG00000149084
11	48106486	48084934	11p11.2	7122335	G	A	PTPRJ	125	2	2	cardiovascular disease;hypertensive disorder	cardiovascular disease;hypertensive disorder	ENSG00000149177	PTPRJ	1	immune system	1	ENSG00000149177
11	61272565	61505093	11q12.2	7125196	T	C	TKFC	38	2	2	cardiovascular disease;hypertensive disorder	cardiovascular disease;hypertensive disorder	ENSG00000149476	TKFC	1	immune system	1	ENSG00000149476
11	61593816	61826344	11q12.2	174568	C	T	FADS1	236	2	2	allergic disease;autoimmune disease	asthma;crohn's disease	ENSG00000134824;ENSG00000149485	FADS1;FADS2	2	brain;immune system	2	ENSG00000149485
11	61609750	61842278	11q12.2	174583	C	T	FADS1	236	2	2	allergic disease;autoimmune disease	asthma;crohn's disease	ENSG00000124920;ENSG00000149485	FADS1;MYRF	2	blood;brain;immune system	3	ENSG00000149485	8
11	65337251	65569780	11q13.1	1346	A	T	NEAT1	418	2	2	eye disease;metabolic disease	diabetes mellitus;glaucoma	ENSG00000168056;ENSG00000172543;ENSG00000172803;ENSG00000172922;ENSG00000173338;ENSG00000245532;ENSG00000260233	CTSW;KCNK7;LTBP3;NEAT1;RNASEH2C;SNX32;ZNRD2-DT	7	adipose tissue;aorta;blood;esophagus;immune system;lymphoblastoid cell line;skin of body;thyroid gland	8	ENSG00000245532
11	65405600	65638129	11q13.1	2306363	G	T	SF3B2	217	2	2	cardiovascular disease;hypertensive disorder	cardiovascular disease;hypertensive disorder	ENSG00000087365;ENSG00000172803;ENSG00000172922;ENSG00000173327;ENSG00000173338;ENSG00000213445;ENSG00000285533	KCNK7;MAP3K11;RNASEH2C;SF3B2;SIPA1;SNX32	7	adipose tissue;blood;brain;esophagus;fibroblast;immune system;skin of body;thyroid gland	8	ENSG00000087365
11	65560620	65793149	11q13.1	642803	C	T	RELA	1602	2	2	cardiovascular disease;hypertensive disorder	cardiovascular disease;hypertensive disorder	ENSG00000087365;ENSG00000172500;ENSG00000172543;ENSG00000172818;ENSG00000172922;ENSG00000173039;ENSG00000213445;ENSG00000254470;ENSG00000255120;ENSG00000255557	AP5B1;CTSW;FIBP;OVOL1;OVOL1-AS1;RELA;RNASEH2C;SF3B2;SIPA1	10	aorta;esophagus;immune system;lymphoblastoid cell line;pancreas;skeletal muscle tissue;skin of body;thyroid gland	8	ENSG00000173039	5
11	65561468	65793997	11q13.1	644740	C	T	SIPA1	56	2	2	cardiovascular disease;hypertensive disorder	cardiovascular disease;hypertensive disorder	ENSG00000213445;ENSG00000254762;ENSG00000255120;ENSG00000255557	OVOL1-AS1;SIPA1	4	aorta;breast;colon;skin of body;spleen;thyroid gland	6	ENSG00000213445	5
11	65566719	65799248	11q13.1	557675	T	G	KAT5	348	2	2	cardiovascular disease;hypertensive disorder	cardiovascular disease;hypertensive disorder	ENSG00000172500;ENSG00000172543;ENSG00000172818;ENSG00000172977;ENSG00000173327;ENSG00000173338;ENSG00000174276;ENSG00000175376;ENSG00000213445;ENSG00000255120;ENSG00000255320;ENSG00000255557;ENSG00000285533	CTSW;EIF1AD;FIBP;KAT5;KCNK7;MAP3K11;OVOL1;OVOL1-AS1;SIPA1;ZNHIT2	13	adipose tissue;aorta;blood;brain;colon;esophagus;fibroblast;heart;immune system;lung;lymphoblastoid cell line;skin of body	12	ENSG00000172977
11	65577516	65810045	11q13.1	10896050	G	T	FIBP	41	2	2	autoimmune disease;breast cancer	breast cancer;crohn's disease	ENSG00000172500;ENSG00000172543;ENSG00000172803;ENSG00000172922	CTSW;FIBP;RNASEH2C;SNX32	4	adipose tissue;adrenal gland;aorta;blood;brain;breast;colon;esophagus;female gonad;fibroblast;heart;immune system;induced pluripotent stem cell;liver;lung;lymphoblastoid cell line;neuron;pancreas;pituitary gland;prostate gland;saliva-secreting gland;skeletal muscle tissue;skin of body;small intestine;spleen;stomach;testis;thyroid gland;uterus;vagina	30	ENSG00000172500	3
11	65638719	65871248	11q13.1	633800	G	A	EFEMP2	71	2	2	breast cancer;skin cancer	estrogen-receptor positive breast cancer;malignant skin neoplasm	ENSG00000172638	EFEMP2	1	brain	1	ENSG00000172638
11	69079707	69312240	11q13.3	67330701	C	T		0	2	2	cardiovascular disease;hypertensive disorder	cardiovascular disease;hypertensive disorder	ENSG00000260877		1	adipose tissue	1	ENSG00000260877
11	76281593	76570549	11q13.5	2212434	C	T		0	2	2	allergic disease;skin disease	allergic disease;eczema	ENSG00000255135		1	brain;induced pluripotent stem cell;lymphoblastoid cell line;skin of body	4	ENSG00000255135
11	100610546	100739815	11q22.1	604723	T	C	ARHGAP42	30	2	2	cardiovascular disease;hypertensive disorder	cardiovascular disease;hypertensive disorder	ENSG00000165895	ARHGAP42	1	aorta	1	ENSG00000165895
11	107096777	107226051	11q22.3	4754196	A	G	CWF19L2	28	2	2	cardiovascular disease;hypertensive disorder	cardiovascular disease;hypertensive disorder	ENSG00000152404;ENSG00000261098	CWF19L2	2	immune system;spleen;thyroid gland	3	ENSG00000152404
11	107140077	107269351	11q22.3	12224337	G	A	CWF19L2	28	2	2	cardiovascular disease;hypertensive disorder	cardiovascular disease;hypertensive disorder	ENSG00000152404;ENSG00000261098	CWF19L2	2	adipose tissue;brain;lymphoblastoid cell line	3	ENSG00000152404
12	12888438	12735504	12p13.1	2024385	T	A	APOLD1	17	2	2	cardiovascular disease;hypertensive disorder	cardiovascular disease;hypertensive disorder	ENSG00000178878;ENSG00000183150;ENSG00000256658	APOLD1;GPR19	3	blood;fibroblast;immune system;lymphoblastoid cell line;testis	5	ENSG00000178878
12	40614434	40220632	12q12	76904798	C	T	LRRK2	1052	2	2	autoimmune disease;nervous system disease	parkinson disease;ulcerative colitis	ENSG00000188906;ENSG00000223914;ENSG00000225342;ENSG00000260943	LRRK2	4	adipose tissue;aorta;blood;brain;colon;esophagus;fibroblast;immune system;lung;neuron;skeletal muscle tissue;skin of body;stomach;thyroid gland	14	ENSG00000188906
12	40620808	40227006	12q12	1491942	C	G	LRRK2	1052	2	2	autoimmune disease;nervous system disease	parkinson disease;ulcerative colitis	ENSG00000188906	LRRK2	1	adipose tissue;aorta;colon;fibroblast;immune system;skeletal muscle tissue;skin of body	7	ENSG00000188906
12	48190269	47796486	12q13.11	112689589	C	T		0	2	2	abnormality of blood and blood-forming tissues;allergic disease	allergic disease;varicose veins	ENSG00000276691		1	adipose tissue;neuron;skin of body	3	ENSG00000276691
12	48202941	47809158	12q13.11	11168244	C	T	RPAP3	94	2	2	abnormality of blood and blood-forming tissues;allergic disease	allergic disease;varicose veins	ENSG00000005175	RPAP3	1	blood	1	ENSG00000005175
12	50576917	50183134	12q13.12	4883482	A	G		0	2	2	cardiovascular disease;hypertensive disorder	cardiovascular disease;hypertensive disorder	ENSG00000272368		1	colon	1	ENSG00000272368
12	52906035	52512251	12q13.13	11611584	C	A	KRT86	46	2	2	cancer;skin cancer	cancer;skin cancer	ENSG00000170442;ENSG00000257495	KRT73-AS1;KRT86	2	blood;immune system	2	ENSG00000170442
12	53441990	53048206	12q13.13	34029821	A	G	TNS2	56	2	2	cardiovascular disease;hypertensive disorder	cardiovascular disease;hypertensive disorder	ENSG00000111077;ENSG00000257337	TNS2;TNS2-AS1	2	brain;thyroid gland	2	ENSG00000111077
12	54433483	54039699	12q13.13	12426667	A	C	GPR84	24	2	2	cardiovascular disease;hypertensive disorder	cardiovascular disease;hypertensive disorder	ENSG00000139572	GPR84	1	blood	1	ENSG00000139572
12	56412487	56018703	12q13.2	1701704	T	G	RPS26	162	2	2	allergic disease;metabolic disease	seasonal allergic rhinitis;type 1 diabetes mellitus	ENSG00000139531;ENSG00000197728	RPS26;SUOX	2	adipose tissue;aorta;blood;brain;colon;esophagus;immune system;liver;skin of body;thyroid gland	10	ENSG00000197728
12	56435412	56041628	12q13.2	705704	G	A	RPS26	162	2	2	allergic disease;metabolic disease	seasonal allergic rhinitis;type 1 diabetes mellitus	ENSG00000123411;ENSG00000139531;ENSG00000197728	IKZF4;RPS26;SUOX	3	immune system;skeletal muscle tissue	2	ENSG00000197728
12	56470625	56076841	12q13.2	11171739	C	T	ERBB3	553	2	2	allergic disease;mental or behavioural disorder	allergic disease;anorexia nervosa	ENSG00000065361;ENSG00000111540;ENSG00000139531;ENSG00000197728	ERBB3;RAB5B;RPS26;SUOX	4	adipose tissue;adrenal gland;aorta;blood;brain;breast;colon;esophagus;fibroblast;heart;immune system;induced pluripotent stem cell;kidney;layer of synovial tissue;liver;lung;lymphoblastoid cell line;neuron;pancreas;pituitary gland;prostate gland;rectum;saliva-secreting gland;skeletal muscle tissue;skin of body;small intestine;spleen;stomach;testis;thyroid gland	30	ENSG00000065361	7
12	56473808	56080024	12q13.2	7297175	T	C	ERBB3	553	2	2	allergic disease;mental or behavioural disorder	allergic disease;anorexia nervosa	ENSG00000065361;ENSG00000123411;ENSG00000139531;ENSG00000139579;ENSG00000197728	ERBB3;IKZF4;NABP2;RPS26;SUOX	5	brain;esophagus;fibroblast;immune system;induced pluripotent stem cell;lymphoblastoid cell line;placenta;skeletal muscle tissue;small intestine	9	ENSG00000065361
12	56480583	56086799	12q13.2	877636	G	A	RPS26	162	2	2	allergic disease;metabolic disease	seasonal allergic rhinitis;type 1 diabetes mellitus	ENSG00000139531;ENSG00000197728	RPS26;SUOX	2	adipose tissue;aorta;brain;breast;esophagus;female gonad;fibroblast;immune system;induced pluripotent stem cell;liver;lymphoblastoid cell line;pancreas;pituitary gland;spleen;vagina	15	ENSG00000197728
12	89978233	89584456	12q21.33	1689040	C	T	POC1B-GALNT4	3	2	2	cardiovascular disease;hypertensive disorder	cardiovascular disease;hypertensive disorder	ENSG00000259075;ENSG00000270344	POC1B-GALNT4	2	immune system;neuron	2	ENSG00000259075
12	89989599	89595822	12q21.33	1401982	G	A	POC1B-GALNT4	3	2	2	cardiovascular disease;hypertensive disorder	cardiovascular disease;hypertensive disorder	ENSG00000259075	POC1B-GALNT4	1	immune system	1	ENSG00000259075
12	112610714	112172910	12q24.13	11066188	G	A	ALDH2	781	2	2	autoimmune disease;cardiovascular disease	inflammatory bowel disease;ischemic stroke	ENSG00000111275;ENSG00000173064;ENSG00000198270;ENSG00000234608	ALDH2;HECTD4;MAPKAPK5-AS1;TMEM116	4	adipose tissue;brain;colon;esophagus;immune system;skin of body	6	ENSG00000111275
12	121416988	120979185	12q24.31	2244608	A	G	MLEC	60	2	2	cardiovascular disease;digestive system disease	angina pectoris;digestive system disease	ENSG00000110917;ENSG00000157837;ENSG00000157895	C12orf43;MLEC;SPPL3	3	brain;fibroblast;heart;skeletal muscle tissue;skin of body	5	ENSG00000110917	6
12	133730500	133153914	12q24.33	7970687	C	T	POLE	209	2	2	cardiovascular disease;hypertensive disorder	cardiovascular disease;hypertensive disorder	ENSG00000072609;ENSG00000090612;ENSG00000090615;ENSG00000176915;ENSG00000177084;ENSG00000196387;ENSG00000196458;ENSG00000198040;ENSG00000198393;ENSG00000214029;ENSG00000250790;ENSG00000256223	ANKLE2;CHFR;GOLGA3;POLE;ZNF10;ZNF140;ZNF26;ZNF268;ZNF605;ZNF84;ZNF891	12	adipose tissue;adrenal gland;aorta;blood;brain;breast;colon;esophagus;fibroblast;heart;immune system;induced pluripotent stem cell;liver;lung;lymphoblastoid cell line;neuron;pancreas;rectum;skeletal muscle tissue;skin of body;spleen;testis;thyroid gland	23	ENSG00000177084
12	133813738	133237152	12q24.33	145173553	G	T	ZNF10	29	2	2	cardiovascular disease;hypertensive disorder	cardiovascular disease;hypertensive disorder	ENSG00000198040;ENSG00000256223	ZNF10;ZNF84	2	immune system;lymphoblastoid cell line	2	ENSG00000256223
13	40300328	39726191	13q14.11	9603603	T	G	FOXO1	744	2	2	allergic disease;autoimmune disease	adult onset asthma;rheumatoid arthritis	ENSG00000133103;ENSG00000150907	COG6;FOXO1	2	adipose tissue;aorta;brain;colon;esophagus;fibroblast;heart;immune system;induced pluripotent stem cell;lung;lymphoblastoid cell line;neuron	12	ENSG00000150907
13	42996548	42422412	13q14.11	9533100	G	T	TNFSF11	701	2	2	allergic disease;autoimmune disease	age of onset of childhood onset asthma;crohn's disease	ENSG00000023516;ENSG00000120659	AKAP11;TNFSF11	2	brain;esophagus;immune system;lymphoblastoid cell line	4	ENSG00000120659	3
13	100081766	99429512	13q32.3	9585056	C	T	UBAC2	65	2	2	allergic disease;metabolic disease	allergic disease;type 1 diabetes mellitus	ENSG00000088387;ENSG00000125245;ENSG00000125304;ENSG00000134882;ENSG00000169508;ENSG00000285448	DOCK9;GPR18;GPR183;TM9SF2;UBAC2	6	blood;immune system;lymphoblastoid cell line;pancreas	4	ENSG00000134882	1
14	35871093	35401887	14q13.2	696	C	T	RALGAPA1	45	2	2	cardiovascular disease;hypertensive disorder	cardiovascular disease;hypertensive disorder	ENSG00000151327;ENSG00000174373	FAM177A1;RALGAPA1	2	brain;immune system	2	ENSG00000174373	3
14	69260028	68793311	14q24.1	57786342	G	A	ZFP36L1	69	2	2	cardiovascular disease;hypertensive disorder	cardiovascular disease;hypertensive disorder	ENSG00000185650	ZFP36L1	1	immune system	1	ENSG00000185650
14	103975472	103509135	14q32.33	75837874	G	T	TRMT61A	32	2	2	cardiovascular disease;hypertensive disorder	cardiovascular disease;hypertensive disorder	ENSG00000166166	TRMT61A	1	brain	1	ENSG00000166166
14	103984294	103517957	14q32.33	2246490	G	T	BAG5	107	2	2	cardiovascular disease;hypertensive disorder	cardiovascular disease;hypertensive disorder	ENSG00000075413;ENSG00000166166;ENSG00000166170;ENSG00000256053;ENSG00000269958	BAG5;COA8;MARK3;TRMT61A	5	adipose tissue;brain;immune system;skeletal muscle tissue;skin of body	5	ENSG00000166170
14	104018651	103552314	14q32.33	7140558	A	G	CKB	197	2	2	hearing disorder;mental or behavioural disorder	hearing loss;schizophrenia	ENSG00000166165;ENSG00000258851;ENSG00000260285;ENSG00000269940	CKB	4	aorta;colon	2	ENSG00000166165
15	28365618	28120472	15q13.1	12913832	A	G	HERC2	163	2	2	eye disease;skin cancer	glaucoma;malignant skin neoplasm	ENSG00000128731	HERC2	1	blood;immune system	2	ENSG00000128731
15	33001734	32709533	15q13.3	58658771	T	A	GREM1	165	2	2	digestive system cancer;digestive system disease	colorectal cancer;rectal polyp (disorder)	ENSG00000166922;ENSG00000166923;ENSG00000259721	GREM1;GREM1-AS1;SCG5	3	immune system;liver;pancreas	3	ENSG00000166923
15	38847022	38554821	15q14	72727394	C	T	RASGRP1	64	2	2	autoimmune disease;metabolic disease	crohn's disease;type 1 diabetes mellitus	ENSG00000172575;ENSG00000259326;ENSG00000259598	RASGRP1	3	immune system;lymphoblastoid cell line	2	ENSG00000172575
15	38858062	38565861	15q14	28438860	T	C	RASGRP1	64	2	2	autoimmune disease;metabolic disease	crohn's disease;type 1 diabetes mellitus	ENSG00000172575	RASGRP1	1	lymphoblastoid cell line	1	ENSG00000172575
15	38907041	38614840	15q14	7171171	A	G	RASGRP1	64	2	2	autoimmune disease;metabolic disease	crohn's disease;type 1 diabetes mellitus	ENSG00000172575;ENSG00000259326	RASGRP1	2	esophagus;skin of body	2	ENSG00000172575	2
15	67468285	67175947	15q22.33	17294280	A	G	AAGAB	45	2	2	allergic disease;autoimmune disease	asthma;crohn's disease	ENSG00000103591	AAGAB	1	immune system	1	ENSG00000103591
15	69682916	69390577	15q23	117539635	A	G	PAQR5	16	2	2	cardiovascular disease;hypertensive disorder	cardiovascular disease;hypertensive disorder	ENSG00000137819	PAQR5	1	adipose tissue;aorta;breast;colon;esophagus;heart;neuron;thyroid gland	8	ENSG00000137819
15	75083912	74791571	15q24.1	12442901	A	G	ULK3	33	2	2	cardiovascular disease;hypertensive disorder	cardiovascular disease;hypertensive disorder	ENSG00000140474	ULK3	1	adipose tissue	1	ENSG00000140474	5
15	75096443	74804102	15q24.1	1378938	T	C	ULK3	33	2	2	cardiovascular disease;hearing disorder	cardiovascular disease;hearing loss	ENSG00000140474	ULK3	1	lymphoblastoid cell line	1	ENSG00000140474
15	78817929	78525587	15q25.1	8042849	C	T	CHRNA5	259	2	2	longevity;lung cancer	longevity;lung cancer	ENSG00000169684	CHRNA5	1	brain;immune system	2	ENSG00000169684
15	78828086	78535744	15q25.1	72738786	G	T	CHRNA5	259	2	2	longevity;lung cancer	longevity;lung cancer	ENSG00000169684	CHRNA5	1	immune system;neuron;skeletal muscle tissue	3	ENSG00000169684
15	78851615	78559273	15q25.1	2036527	G	A		0	2	2	longevity;lung cancer	longevity;lung cancer	ENSG00000261762		1	fibroblast	1	ENSG00000261762
15	78857986	78565644	15q25.1	55781567	C	G	CHRNA5	259	2	2	longevity;respiratory system disease	fev/fec ratio;longevity	ENSG00000169684	CHRNA5	1	brain;immune system	2	ENSG00000169684
15	91418394	90875164	15q26.1	8027450	C	T	FURIN	311	2	2	cardiovascular disease;hypertensive disorder	cardiovascular disease;hypertensive disorder	ENSG00000140564;ENSG00000182511	FES;FURIN	2	aorta;blood;brain;esophagus;immune system;induced pluripotent stem cell;neuron;pancreas;stomach	9	ENSG00000140564
15	91423543	90880313	15q26.1	6224	G	T	FES	93	2	2	cardiovascular disease;mental or behavioural disorder	angina pectoris;schizophrenia	ENSG00000182511	FES	1	blood	1	ENSG00000182511
16	339082	289082	16p13.3	28533314	C	T	AXIN1	292	2	2	cardiovascular disease;hypertensive disorder	cardiovascular disease;hypertensive disorder	ENSG00000103126;ENSG00000129925	AXIN1;PGAP6	2	brain;immune system	2	ENSG00000103126
16	342771	292771	16p13.3	12928131	C	T	AXIN1	292	2	2	cardiovascular disease;hypertensive disorder	cardiovascular disease;hypertensive disorder	ENSG00000076344;ENSG00000086504;ENSG00000103126;ENSG00000103148;ENSG00000103202;ENSG00000129925;ENSG00000161981;ENSG00000167930;ENSG00000185615;ENSG00000242173;ENSG00000242612	ARHGDIG;AXIN1;DECR2;FAM234A;MRPL28;NME4;NPRL3;PDIA2;PGAP6;RGS11;SNRNP25	11	adipose tissue;aorta;blood;brain;colon;fibroblast;heart;immune system;lymphoblastoid cell line;pancreas;skeletal muscle tissue;stomach;testis	13	ENSG00000103126
16	3749225	3699224	16p13.3	8055172	T	C	TRAP1	214	2	2	cardiovascular disease;hypertensive disorder	cardiovascular disease;hypertensive disorder	ENSG00000126602	TRAP1	1	testis	1	ENSG00000126602
16	3750623	3700622	16p13.3	112767262	C	T	TRAP1	214	2	2	cardiovascular disease;hypertensive disorder	cardiovascular disease;hypertensive disorder	ENSG00000126602	TRAP1	1	adipose tissue;immune system;skeletal muscle tissue	3	ENSG00000126602
16	4918326	4868325	16p13.3	10500326	G	T	GLYR1	76	2	2	cardiovascular disease;hypertensive disorder	cardiovascular disease;hypertensive disorder	ENSG00000067836;ENSG00000102858;ENSG00000118900;ENSG00000140623;ENSG00000140632;ENSG00000267077;ENSG00000267795;ENSG00000285952	GLYR1;MGRN1;ROGDI;SEPTIN12;SMIM22;UBN1	8	adrenal gland;aorta;brain;colon;heart;immune system;induced pluripotent stem cell;kidney;neuron;pituitary gland;testis	11	ENSG00000140632	1
16	4944256	4894255	16p13.3	77997837	C	T	PPL	83	2	2	cardiovascular disease;hypertensive disorder	cardiovascular disease;hypertensive disorder	ENSG00000102858;ENSG00000118898;ENSG00000118900;ENSG00000267077;ENSG00000285952	MGRN1;PPL;UBN1	5	adipose tissue;adrenal gland;blood;brain;lung;skin of body;testis	7	ENSG00000118898
16	20392332	20381010	16p12.3	77924615	G	A	ACSM3	36	2	2	cardiovascular disease;hypertensive disorder	cardiovascular disease;hypertensive disorder	ENSG00000005187	ACSM3	1	skeletal muscle tissue	1	ENSG00000005187
16	28490517	28479196	16p12.1	151181	T	C	TUFM	239	2	2	autoimmune disease;metabolic disease	crohn's disease;type 1 diabetes mellitus	ENSG00000169682;ENSG00000178952;ENSG00000197165;ENSG00000251417;ENSG00000255524	NPIPB8;SPNS1;SULT1A2;TUFM	5	adipose tissue;esophagus;fibroblast;immune system	4	ENSG00000178952
16	28531353	28520032	16p11.2	240702	C	T	SULT1A1	245	2	2	abnormality of blood and blood-forming tissues;metabolic disease	type 1 diabetes mellitus;varicose veins	ENSG00000196502;ENSG00000197165	SULT1A1;SULT1A2	2	colon;immune system	2	ENSG00000196502
16	28532188	28520867	16p11.2	62034319	T	G	SULT1A1	245	2	2	autoimmune disease;metabolic disease	inflammatory bowel disease;type 1 diabetes mellitus	ENSG00000196502;ENSG00000197165	SULT1A1;SULT1A2	2	breast;esophagus	2	ENSG00000196502
16	28837515	28826194	16p11.2	8049439	T	C	TUFM	239	2	2	abnormality of blood and blood-forming tissues;autoimmune disease	crohn's disease;varicose veins	ENSG00000178952;ENSG00000251417;ENSG00000260442	ATP2A1-AS1;TUFM	3	adipose tissue;aorta;blood;breast;colon;esophagus;female gonad;immune system;lung;neuron;pancreas;skeletal muscle tissue;skin of body;spleen;stomach;thyroid gland;uterus	17	ENSG00000178952
16	28847246	28835925	16p11.2	12928404	T	C	TUFM	239	2	2	abnormality of blood and blood-forming tissues;autoimmune disease	crohn's disease;varicose veins	ENSG00000178952;ENSG00000251417	TUFM	2	blood;brain;heart;immune system;prostate gland	5	ENSG00000178952
16	28850371	28839050	16p11.2	62036658	T	G	EIF3C	172	2	2	abnormality of blood and blood-forming tissues;autoimmune disease	crohn's disease;varicose veins	ENSG00000184110;ENSG00000251417	EIF3C	2	brain;fibroblast	2	ENSG00000184110
16	28857645	28846324	16p11.2	7187776	A	G	TUFM	239	2	2	abnormality of blood and blood-forming tissues;autoimmune disease	crohn's disease;varicose veins	ENSG00000178952;ENSG00000260442	ATP2A1-AS1;TUFM	2	adipose tissue;aorta;blood;colon;esophagus;immune system;lung;pancreas;skeletal muscle tissue;spleen;stomach;thyroid gland	12	ENSG00000178952	9
16	30623979	30612658	16p11.2	67693285	T	G	CFAP119	4	2	2	cardiovascular disease;hypertensive disorder	cardiovascular disease;hypertensive disorder	ENSG00000196118	CFAP119	1	brain;thyroid gland	2	ENSG00000196118
16	30634300	30622979	16p11.2	9927137	A	G	RNF40	110	2	2	cardiovascular disease;hypertensive disorder	cardiovascular disease;hypertensive disorder	ENSG00000103549;ENSG00000156853;ENSG00000196118	CFAP119;RNF40;ZNF689	3	brain;neuron	2	ENSG00000103549
16	31011183	30999862	16p11.2	4889606	A	G	HSD3B7	26	2	2	cardiovascular disease;hypertensive disorder	cardiovascular disease;hypertensive disorder	ENSG00000099377	HSD3B7	1	blood	1	ENSG00000099377
16	31014179	31002858	16p11.2	9926533	C	T	STX1B	33	2	2	cardiovascular disease;hypertensive disorder	cardiovascular disease;hypertensive disorder	ENSG00000099365	STX1B	1	immune system	1	ENSG00000099365
16	31104878	31093557	16p11.2	9934438	G	A	VKORC1	447	2	2	cardiovascular disease;hypertensive disorder	cardiovascular disease;hypertensive disorder	ENSG00000167397	VKORC1	1	small intestine	1	ENSG00000167397
16	31131614	31120293	16p11.2	4527034	A	G	STX4	112	2	2	cardiovascular disease;hypertensive disorder	cardiovascular disease;hypertensive disorder	ENSG00000103496;ENSG00000103510;ENSG00000278133	KAT8;STX4	3	aorta;brain;immune system;lung;skin of body	5	ENSG00000103496
16	31147548	31136227	16p11.2	2855475	G	A	KAT8	106	2	2	cardiovascular disease;hypertensive disorder	cardiovascular disease;hypertensive disorder	ENSG00000103510	KAT8	1	brain;immune system	2	ENSG00000103510
16	31149142	31137821	16p11.2	9972727	A	G	STX4	112	2	2	cardiovascular disease;hypertensive disorder	cardiovascular disease;hypertensive disorder	ENSG00000103496;ENSG00000103510	KAT8;STX4	2	adipose tissue;brain;esophagus;immune system;lymphoblastoid cell line	5	ENSG00000103496
16	89696217	89629809	16q24.3	2434860	C	G	DPEP1	44	2	2	cardiovascular disease;hypertensive disorder	cardiovascular disease;hypertensive disorder	ENSG00000015413	DPEP1	1	adipose tissue	1	ENSG00000015413
16	89697625	89631217	16q24.3	908951	C	T	FANCA	223	2	2	cardiovascular disease;hypertensive disorder	cardiovascular disease;hypertensive disorder	ENSG00000003249;ENSG00000131165;ENSG00000187741;ENSG00000221819;ENSG00000275734	CHMP1A;DBNDD1;FANCA;GAS8-AS1	5	brain;esophagus;immune system;induced pluripotent stem cell;pancreas	5	ENSG00000187741
16	89700881	89634473	16q24.3	2460448	G	A	FANCA	223	2	2	cardiovascular disease;hypertensive disorder	cardiovascular disease;hypertensive disorder	ENSG00000075399;ENSG00000141013;ENSG00000158792;ENSG00000167523;ENSG00000167526;ENSG00000187741;ENSG00000204991;ENSG00000221819;ENSG00000260259;ENSG00000261172;ENSG00000275734	FANCA;GAS8;GAS8-AS1;RPL13;SPATA2L;SPATA33;SPIRE2;VPS9D1	11	aorta;blood;brain;esophagus;heart;pancreas;pituitary gland;skin of body;testis	9	ENSG00000187741
16	89708224	89641816	16q24.3	164749	T	G	CHMP1A	77	2	2	cardiovascular disease;hypertensive disorder	cardiovascular disease;hypertensive disorder	ENSG00000075399;ENSG00000131165;ENSG00000141013;ENSG00000158792;ENSG00000158805;ENSG00000167523;ENSG00000185324;ENSG00000221819;ENSG00000260259;ENSG00000261373;ENSG00000275734	CDK10;CHMP1A;GAS8;GAS8-AS1;SPATA2L;SPATA33;VPS9D1;VPS9D1-AS1;ZNF276	11	adipose tissue;aorta;brain;colon;esophagus;female gonad;fibroblast;heart;neuron;skin of body;thyroid gland;uterus;vagina	13	ENSG00000131165
16	89712889	89646481	16q24.3	460879	C	T	CHMP1A	77	2	2	cardiovascular disease;hypertensive disorder	cardiovascular disease;hypertensive disorder	ENSG00000131165;ENSG00000141013;ENSG00000204991;ENSG00000260259;ENSG00000275734	CHMP1A;GAS8;SPIRE2	5	brain;immune system;lymphoblastoid cell line;skeletal muscle tissue;skin of body	5	ENSG00000131165
16	89795360	89728952	16q24.3	79139787	C	T	FANCA	223	2	2	cancer;skin cancer	cancer;skin cancer	ENSG00000141013;ENSG00000158805;ENSG00000187741	FANCA;GAS8;ZNF276	3	fibroblast;lymphoblastoid cell line;skin of body	3	ENSG00000187741
16	89818732	89752324	16q24.3	12931267	C	G	GAS8	29	2	2	cancer;skin cancer	cancer;skin cancer	ENSG00000141013	GAS8	1	brain	1	ENSG00000141013
17	1364173	1460879	17p13.3	7207948	G	T	YWHAE	501	2	2	cardiovascular disease;hypertensive disorder	cardiovascular disease;hypertensive disorder	ENSG00000108953;ENSG00000167193;ENSG00000167703;ENSG00000167711;ENSG00000197879	CRK;MYO1C;SERPINF2;SLC43A2;YWHAE	5	adipose tissue;blood;brain;colon;fibroblast;immune system;liver	7	ENSG00000108953
17	1957597	2054303	17p13.3	8065350	G	A	DPH1	44	2	2	cardiovascular disease;hypertensive disorder	cardiovascular disease;hypertensive disorder	ENSG00000108963	DPH1	1	brain;fibroblast;neuron	3	ENSG00000108963
17	4040709	4137415	17p13.2	12452728	C	G	ZZEF1	32	2	2	cardiovascular disease;hypertensive disorder	cardiovascular disease;hypertensive disorder	ENSG00000074755	ZZEF1	1	immune system	1	ENSG00000074755
17	7140606	7237287	17p13.1	222852	A	G	CLDN7	127	2	2	cardiovascular disease;hypertensive disorder	cardiovascular disease;hypertensive disorder	ENSG00000072778;ENSG00000170291;ENSG00000175826;ENSG00000181885	ACADVL;CLDN7;CTDNEP1;ELP5	4	aorta;blood;brain;esophagus;fibroblast;heart;immune system;induced pluripotent stem cell;lymphoblastoid cell line;skeletal muscle tissue;skin of body	11	ENSG00000181885
17	7160524	7257205	17p13.1	367181	A	C	CLDN7	127	2	2	cardiovascular disease;hypertensive disorder	cardiovascular disease;hypertensive disorder	ENSG00000170291;ENSG00000181885	CLDN7;ELP5	2	colon;lymphoblastoid cell line;skeletal muscle tissue	3	ENSG00000181885
17	7164563	7261244	17p13.1	222857	C	T	DLG4	248	2	2	cardiovascular disease;hypertensive disorder	cardiovascular disease;hypertensive disorder	ENSG00000072778;ENSG00000132535;ENSG00000170291;ENSG00000175826;ENSG00000181885	ACADVL;CLDN7;CTDNEP1;DLG4;ELP5	5	blood;immune system;skeletal muscle tissue;spleen;testis	5	ENSG00000132535
17	7171356	7268037	17p13.1	113086489	C	T	SLC2A4	215	2	2	cardiovascular disease;hypertensive disorder	cardiovascular disease;hypertensive disorder	ENSG00000006047;ENSG00000072778;ENSG00000170291;ENSG00000175826;ENSG00000181856;ENSG00000181885	ACADVL;CLDN7;CTDNEP1;ELP5;SLC2A4;YBX2	6	adipose tissue;colon;esophagus;heart;immune system;induced pluripotent stem cell;liver;lymphoblastoid cell line	8	ENSG00000181856
17	7185062	7281743	17p13.1	5417	C	A	ACAP1	34	2	2	cardiovascular disease;hypertensive disorder	cardiovascular disease;hypertensive disorder	ENSG00000072818;ENSG00000175826	ACAP1;CTDNEP1	2	blood;esophagus;immune system	3	ENSG00000072818
17	7455536	7552219	17p13.1	4511593	C	T	TNFSF12	232	2	2	cardiovascular disease;hypertensive disorder	cardiovascular disease;hypertensive disorder	ENSG00000072818;ENSG00000129226;ENSG00000170175;ENSG00000239697	ACAP1;CD68;CHRNB1;TNFSF12	4	brain;immune system	2	ENSG00000239697	2
17	7474539	7571221	17p13.1	28625968	C	T	SHBG	339	2	2	hypertensive disorder;joint disease	hypertensive disorder;joint disease	ENSG00000040633;ENSG00000129214;ENSG00000129226;ENSG00000129255;ENSG00000141504;ENSG00000161955;ENSG00000161956;ENSG00000170175;ENSG00000187838;ENSG00000233223;ENSG00000239697;ENSG00000248871;ENSG00000277957	CD68;CHRNB1;ENSG00000233223;MPDU1;PHF23;PLSCR3;SAT2;SENP3;SENP3-EIF4A1;SHBG;TNFSF12;TNFSF12-TNFSF13;TNFSF13	13	adipose tissue;adrenal gland;blood;brain;esophagus;fibroblast;heart;immune system;induced pluripotent stem cell;lung;lymphoblastoid cell line;pancreas;skeletal muscle tissue;testis;thyroid gland	15	ENSG00000129214
17	7781019	7877701	17p13.1	74439044	T	C	KDM6B	147	2	2	cardiovascular disease;hypertensive disorder	cardiovascular disease;hypertensive disorder	ENSG00000132510;ENSG00000141504;ENSG00000179859;ENSG00000182224;ENSG00000183011	CYB5D1;KDM6B;NAA38;RNF227;SAT2	5	adipose tissue;aorta;blood;colon;esophagus;immune system;neuron;prostate gland;rectum;skeletal muscle tissue;skin of body	11	ENSG00000132510
17	28164263	29837245	17q11.2	8073217	G	C	SLC6A4	2372	2	2	cardiovascular disease;hypertensive disorder	cardiovascular disease;hypertensive disorder	ENSG00000108262;ENSG00000108576;ENSG00000126653;ENSG00000141298;ENSG00000167543;ENSG00000167549;ENSG00000168792;ENSG00000176927;ENSG00000198720;ENSG00000265625	ABHD15;ANKRD13B;CORO6;EFCAB5;GIT1;NSRP1;SLC6A4;SSH2;TP53I13	10	adipose tissue;blood;brain;colon;esophagus;immune system;lymphoblastoid cell line;neuron;skin of body;small intestine;spleen;thyroid gland	12	ENSG00000108576
17	29247715	30920697	17q11.2	3760318	G	A	ATAD5	59	2	2	body height;breast cancer	body height;breast cancer	ENSG00000172171;ENSG00000176208;ENSG00000176390;ENSG00000263531;ENSG00000265791;ENSG00000266490	ATAD5;CRLF3;TEFM	6	adipose tissue;adrenal gland;blood;brain;breast;esophagus;fibroblast;heart;lung;lymphoblastoid cell line;neuron;pituitary gland;prostate gland;skeletal muscle tissue;skin of body;testis;thyroid gland;uterus	18	ENSG00000176208
17	37922259	39766006	17q12	907092	G	A	MED1	239	2	2	allergic disease;autoimmune disease	asthma;crohn's disease	ENSG00000008838;ENSG00000073605;ENSG00000125686;ENSG00000141738;ENSG00000161405;ENSG00000167914;ENSG00000172057;ENSG00000186075;ENSG00000214546;ENSG00000264968;ENSG00000265799	GRB7;GSDMA;GSDMB;IKZF3;MED1;MED24;ORMDL3;ZPBP2	11	adipose tissue;adrenal gland;blood;cartilage element;fibroblast;immune system;layer of synovial tissue;lymphoblastoid cell line;skeletal muscle tissue;skin of body	10	ENSG00000125686
17	37929816	39773563	17q12	2313430	T	C	GSDMB	78	2	2	allergic disease;metabolic disease	allergic disease;type 1 diabetes mellitus	ENSG00000073605;ENSG00000161395;ENSG00000276293	GSDMB;PGAP3;PIP4K2B	3	immune system;lymphoblastoid cell line	2	ENSG00000073605
17	38028634	39872381	17q21.1	11557467	G	T	ORMDL3	126	2	2	allergic disease;metabolic disease	asthma;type 1 diabetes mellitus	ENSG00000073605;ENSG00000172057;ENSG00000186075	GSDMB;ORMDL3;ZPBP2	3	blood;immune system;spleen	3	ENSG00000172057
17	38049589	39893336	17q21.1	7359623	C	T	GSDMB	78	2	2	allergic disease;cardiovascular disease	allergic disease;atrial fibrillation	ENSG00000073605;ENSG00000186075	GSDMB;ZPBP2	2	blood;lymphoblastoid cell line	2	ENSG00000073605	6
17	38062217	39905964	17q21.1	2305479	C	T	MED1	239	2	2	allergic disease;metabolic disease	asthma;type 1 diabetes mellitus	ENSG00000073605;ENSG00000125686;ENSG00000161405;ENSG00000172057;ENSG00000186075;ENSG00000214546;ENSG00000264968	GSDMB;IKZF3;MED1;ORMDL3;ZPBP2	7	adipose tissue;adrenal gland;aorta;blood;brain;immune system;lymphoblastoid cell line;pituitary gland;placenta;skin of body	10	ENSG00000125686
17	38066267	39910014	17q21.1	1008723	G	T	ORMDL3	126	2	2	allergic disease;metabolic disease	asthma;type 1 diabetes mellitus	ENSG00000073605;ENSG00000172057	GSDMB;ORMDL3	2	immune system	1	ENSG00000172057
17	38080912	39924659	17q21.1	8076131	G	A	ORMDL3	126	2	2	allergic disease;autoimmune disease	asthma;ulcerative colitis	ENSG00000073605;ENSG00000167914;ENSG00000172057	GSDMA;GSDMB;ORMDL3	3	adipose tissue;aorta;esophagus;immune system;rectum	5	ENSG00000172057
17	38775150	40618898	17q21.2	757411	C	T	CCR7	313	2	2	allergic disease;autoimmune disease	age of onset of childhood onset asthma;ulcerative colitis	ENSG00000073584;ENSG00000126353;ENSG00000167916;ENSG00000264058;ENSG00000278834	CCR7;KRT24;SMARCE1	5	adipose tissue;aorta;blood;brain;breast;colon;esophagus;heart;immune system;induced pluripotent stem cell;lung;lymphoblastoid cell line;neuron;prostate gland;rectum;skeletal muscle tissue;skin of body;small intestine;testis;thyroid gland	20	ENSG00000126353	1
17	43173273	45095905	17q21.31	2301597	T	C	NMT1	134	2	2	cardiovascular disease;hypertensive disorder	cardiovascular disease;hypertensive disorder	ENSG00000136448;ENSG00000161714;ENSG00000172992;ENSG00000233175;ENSG00000267246;ENSG00000267788;ENSG00000285668	DCAKD;NMT1;PLCD3	7	adipose tissue;aorta;blood;brain;breast;colon;esophagus;fibroblast;heart;immune system;induced pluripotent stem cell;liver;lung;lymphoblastoid cell line;neuron;pancreas;pituitary gland;prostate gland;rectum;saliva-secreting gland;skeletal muscle tissue;skin of body;small intestine;spleen;stomach;thyroid gland;uterus	27	ENSG00000136448
17	43216281	45138914	17q21.31	4986172	C	T	HEXIM1	145	2	2	cardiovascular disease;hypertensive disorder	cardiovascular disease;hypertensive disorder	ENSG00000161714;ENSG00000181513;ENSG00000186834;ENSG00000267288	ACBD4;ENSG00000267288;HEXIM1;PLCD3	4	aorta;fibroblast;immune system;lung;skeletal muscle tissue;skin of body;thyroid gland	7	ENSG00000186834	5
17	43218677	45141310	17q21.31	60289499	G	A	NMT1	134	2	2	cardiovascular disease;hypertensive disorder	cardiovascular disease;hypertensive disorder	ENSG00000136448;ENSG00000161692;ENSG00000161714;ENSG00000172992;ENSG00000181513;ENSG00000267288;ENSG00000285668	ACBD4;DBF4B;DCAKD;ENSG00000267288;NMT1;PLCD3	7	adipose tissue;aorta;blood;brain;colon;immune system;lymphoblastoid cell line;thyroid gland;uterus	9	ENSG00000136448
17	43223292	45145925	17q21.31	9894577	G	A	ACBD4	24	2	2	cardiovascular disease;hypertensive disorder	cardiovascular disease;hypertensive disorder	ENSG00000181513	ACBD4	1	neuron	1	ENSG00000181513
17	44019712	45942346	17q21.31	242557	G	A	MAPT	2025	2	2	cardiovascular disease;respiratory system disease	atrial fibrillation;snoring	ENSG00000073969;ENSG00000120071;ENSG00000120088;ENSG00000159314;ENSG00000176681;ENSG00000184922;ENSG00000185829;ENSG00000186868;ENSG00000214401;ENSG00000225190;ENSG00000228696;ENSG00000232300;ENSG00000238083;ENSG00000262881;ENSG00000267198;ENSG00000267246;ENSG00000285668	ARHGAP27;ARL17A;ARL17B;CRHR1;FMNL1;KANSL1;KANSL1-AS1;LRRC37A;LRRC37A2;MAPT;NSF;PLEKHM1	17	adipose tissue;adrenal gland;aorta;blood;brain;breast;colon;esophagus;female gonad;fibroblast;heart;immune system;induced pluripotent stem cell;kidney;liver;lung;lymphoblastoid cell line;neuron;pancreas;pituitary gland;placenta;prostate gland;saliva-secreting gland;skeletal muscle tissue;skin of body;small intestine;spleen;stomach;testis;thyroid gland;uterus;vagina	32	ENSG00000186868
17	44368212	46290846	17q21.31	2957297	C	A	NSF	152	2	2	allergic disease;respiratory system disease	age of onset of childhood onset asthma;snoring	ENSG00000073969;ENSG00000108379;ENSG00000120071;ENSG00000176681;ENSG00000214401;ENSG00000228696;ENSG00000285668	ARL17B;KANSL1;KANSL1-AS1;LRRC37A;NSF;WNT3	7	blood;brain;immune system;induced pluripotent stem cell;lymphoblastoid cell line;placenta	6	ENSG00000073969
17	44611782	46534416	17q21.31	369234167	T	C	LRRC37A	11	2	2	genital neoplasm, female;respiratory system disease	ovarian carcinoma;snoring	ENSG00000176681;ENSG00000285668	LRRC37A	2	brain;fibroblast;lymphoblastoid cell line	3	ENSG00000176681
17	44790203	46712837	17q21.31	169201	A	G	KANSL1-AS1	2	2	2	genital neoplasm, female;respiratory system disease	ovarian carcinoma;snoring	ENSG00000214401	KANSL1-AS1	1	female gonad;fibroblast;lung;neuron;thyroid gland	5	ENSG00000214401
17	44826056	46748690	17q21.31	9896243	C	G	MAPT	2025	2	2	genital neoplasm, female;respiratory system disease	ovarian carcinoma;snoring	ENSG00000073969;ENSG00000108379;ENSG00000120071;ENSG00000176681;ENSG00000185829;ENSG00000186868;ENSG00000214401;ENSG00000232300;ENSG00000238083	ARL17A;KANSL1;KANSL1-AS1;LRRC37A;LRRC37A2;MAPT;NSF;WNT3	9	adipose tissue;adrenal gland;aorta;blood;brain;colon;esophagus;female gonad;fibroblast;heart;immune system;kidney;liver;lung;lymphoblastoid cell line;neuron;pancreas;pituitary gland;prostate gland;skeletal muscle tissue;skin of body;small intestine;spleen;stomach;thyroid gland;vagina	26	ENSG00000186868
17	44874453	46797087	17q21.31	1563304	C	T	ITGB3	1193	2	2	cardiovascular disease;respiratory system disease	atrial fibrillation;snoring	ENSG00000073969;ENSG00000108379;ENSG00000108433;ENSG00000176681;ENSG00000185829;ENSG00000214401;ENSG00000228696;ENSG00000232300;ENSG00000259207	ARL17A;ARL17B;GOSR2;ITGB3;KANSL1-AS1;LRRC37A;NSF;WNT3	9	adipose tissue;aorta;brain;colon;esophagus;fibroblast;heart;immune system;induced pluripotent stem cell;liver;lung;lymphoblastoid cell line;neuron;pancreas;placenta;prostate gland;skeletal muscle tissue;spleen;stomach;thyroid gland	20	ENSG00000259207
17	46298235	48220873	17q21.32	7214931	A	G	CBX1	173	2	2	genital neoplasm, female;respiratory system disease	endometrial cancer;snoring	ENSG00000002919;ENSG00000006025;ENSG00000108439;ENSG00000108465;ENSG00000108468;ENSG00000141294;ENSG00000141295;ENSG00000159111;ENSG00000173917;ENSG00000230148;ENSG00000263412;ENSG00000263787;ENSG00000264451;ENSG00000264920;ENSG00000278765	CBX1;CDK5RAP3;HOXB-AS1;HOXB2;LRRC46;MRPL10;NFE2L1-DT;OSBPL7;PNPO;SCRN2;SNX11;SP2-DT	15	adipose tissue;blood;brain;immune system;induced pluripotent stem cell;lymphoblastoid cell line;skeletal muscle tissue;skin of body	8	ENSG00000108468
17	47055622	48978260	17q21.32	55797392	G	A	SPOP	183	2	2	cardiovascular disease;hypertensive disorder	cardiovascular disease;hypertensive disorder	ENSG00000121067	SPOP	1	induced pluripotent stem cell	1	ENSG00000121067
17	47192620	49115258	17q21.32	11653468	G	A	UBE2Z	52	2	2	cardiovascular disease;hypertensive disorder	cardiovascular disease;hypertensive disorder	ENSG00000159202;ENSG00000244649	UBE2Z	2	colon;immune system;testis	3	ENSG00000159202
17	47450521	49373159	17q21.33	35317317	T	A	GNGT2	25	2	2	cardiovascular disease;hypertensive disorder	cardiovascular disease;hypertensive disorder	ENSG00000167083	GNGT2	1	immune system	1	ENSG00000167083
17	56429673	58352312	17q22	2680703	A	G	MPO	661	2	2	cardiovascular disease;hypertensive disorder	cardiovascular disease;hypertensive disorder	ENSG00000005379;ENSG00000005381;ENSG00000108375;ENSG00000108395;ENSG00000213246;ENSG00000265148;ENSG00000285897	MPO;RNF43;SUPT4H1;TRIM37;TSPOAP1;TSPOAP1-AS1	7	adipose tissue;immune system	2	ENSG00000005381
17	61545779	63468418	17q23.3	6504163	C	T	ACE	2716	2	2	cardiovascular disease;hypertensive disorder	cardiovascular disease;hypertensive disorder	ENSG00000159640	ACE	1	skin of body	1	ENSG00000159640
17	61554341	63476980	17q23.3	4292	C	T	ACE	2716	2	2	cardiovascular disease;hypertensive disorder	cardiovascular disease;hypertensive disorder	ENSG00000159640	ACE	1	brain;colon;fibroblast;neuron	4	ENSG00000159640
17	61559625	63482264	17q23.3	4308	A	G	KCNH6	18	2	2	cardiovascular disease;hypertensive disorder	cardiovascular disease;hypertensive disorder	ENSG00000173826	KCNH6	1	lung	1	ENSG00000173826
17	73953404	75957323	17q25.1	11077798	T	C	GALK1	97	2	2	cardiovascular disease;hypertensive disorder	cardiovascular disease;hypertensive disorder	ENSG00000092929;ENSG00000108479;ENSG00000132471;ENSG00000132481;ENSG00000141569;ENSG00000161533;ENSG00000188878;ENSG00000204316;ENSG00000261408;ENSG00000267342;ENSG00000267426;ENSG00000267801	ACOX1;FBF1;GALK1;MRPL38;TEN1-CDK3;TRIM47;TRIM65;UNC13D;WBP2	12	adipose tissue;adrenal gland;aorta;blood;brain;breast;colon;esophagus;female gonad;fibroblast;heart;immune system;induced pluripotent stem cell;liver;lung;lymphoblastoid cell line;neuron;pituitary gland;prostate gland;skeletal muscle tissue;skin of body;spleen;stomach;testis;thyroid gland	25	ENSG00000108479
17	76792179	78796097	17q25.3	1044486	G	A	USP36	86	2	2	cardiovascular disease;hypertensive disorder	cardiovascular disease;hypertensive disorder	ENSG00000055483	USP36	1	immune system	1	ENSG00000055483
17	76796463	78800381	17q25.3	11077397	C	T	USP36	86	2	2	cardiovascular disease;hypertensive disorder	cardiovascular disease;hypertensive disorder	ENSG00000055483	USP36	1	brain;immune system	2	ENSG00000055483
17	76799860	78803778	17q25.3	3088040	T	C	USP36	86	2	2	cardiovascular disease;hypertensive disorder	cardiovascular disease;hypertensive disorder	ENSG00000055483	USP36	1	immune system	1	ENSG00000055483
17	79381917	81408117	17q25.3	6565564	G	C	TMEM105	1	2	2	cardiovascular disease;hypertensive disorder	cardiovascular disease;hypertensive disorder	ENSG00000185332	TMEM105	1	thyroid gland	1	ENSG00000185332
18	12779342	12779343	18p11.21	2847280	A	G		0	2	2	autoimmune disease;metabolic disease	type 1 diabetes mellitus;ulcerative colitis	ENSG00000260302		1	aorta;esophagus;immune system	3	ENSG00000260302
18	48799991	51273621	18q21.2	11876341	A	G	ELAC1	17	2	2	cardiovascular disease;hypertensive disorder	cardiovascular disease;hypertensive disorder	ENSG00000141642	ELAC1	1	blood	1	ENSG00000141642	1
18	57914679	60247446	18q21.32	68033110	G	A	MC4R	476	2	2	cardiovascular disease;hypertensive disorder	cardiovascular disease;hypertensive disorder	ENSG00000166603;ENSG00000267401	MC4R	2	brain;testis	2	ENSG00000166603
18	57920621	60253388	18q21.32	75199135	A	G		0	2	2	cardiovascular disease;metabolic disease	cardiovascular disease;diabetes mellitus	ENSG00000267401;ENSG00000267462		2	testis	1	ENSG00000267401
18	67527701	69860465	18q22.2	7244202	T	C	DOK6	17	2	2	autoimmune disease;metabolic disease	inflammatory bowel disease;type 1 diabetes mellitus	ENSG00000206052	DOK6	1	immune system	1	ENSG00000206052
18	67530439	69863203	18q22.2	727088	G	A	DOK6	17	2	2	autoimmune disease;metabolic disease	inflammatory bowel disease;type 1 diabetes mellitus	ENSG00000206052	DOK6	1	immune system	1	ENSG00000206052
19	1835625	1835626	19p13.3	8101970	C	T	ATP8B3	13	2	2	cardiovascular disease;hypertensive disorder	cardiovascular disease;hypertensive disorder	ENSG00000130270	ATP8B3	1	colon;esophagus	2	ENSG00000130270
19	4980864	4980853	19p13.3	169080	T	C	PLIN3	109	2	2	cardiovascular disease;hypertensive disorder	cardiovascular disease;hypertensive disorder	ENSG00000105355;ENSG00000127663;ENSG00000205784;ENSG00000214456;ENSG00000267385	ARRDC5;KDM4B;PLIN3;PLIN5	5	adipose tissue;immune system;skeletal muscle tissue;testis	4	ENSG00000105355
19	7522549	7457663	19p13.2	72999517	A	C	ARHGEF18	45	2	2	cardiovascular disease;hypertensive disorder	cardiovascular disease;hypertensive disorder	ENSG00000104880;ENSG00000104883	ARHGEF18;PEX11G	2	brain;induced pluripotent stem cell	2	ENSG00000104880
19	10463118	10352442	19p13.2	34536443	G	C	ENSG00000267082	1	2	2	autoimmune disease;skin disease	psoriasis;rheumatoid arthritis	ENSG00000267082	ENSG00000267082	1	pituitary gland	1	ENSG00000267082
19	10475652	10364976	19p13.2	2304256	C	A	CDC37	266	2	2	metabolic disease;skin disease	psoriasis;type 1 diabetes mellitus	ENSG00000065989;ENSG00000076662;ENSG00000105364;ENSG00000105397;ENSG00000105401;ENSG00000129354;ENSG00000220201;ENSG00000267082;ENSG00000267673	AP1M2;CDC37;ENSG00000267082;FDX2;ICAM3;MRPL4;PDE4A;TYK2;ZGLP1	9	adipose tissue;adrenal gland;aorta;blood;brain;immune system;lymphoblastoid cell line;pituitary gland;skeletal muscle tissue;testis	10	ENSG00000105401
19	11526759	11416083	19p13.2	160838	G	A	ACP5	106	2	2	cardiovascular disease;hypertensive disorder	cardiovascular disease;hypertensive disorder	ENSG00000102575;ENSG00000130158	ACP5;DOCK6	2	blood;immune system	2	ENSG00000102575
19	17219105	17108295	19p13.11	7246865	G	A	MYO9B	102	2	2	cardiovascular disease;hypertensive disorder	cardiovascular disease;hypertensive disorder	ENSG00000099330;ENSG00000099331;ENSG00000131351;ENSG00000269736	HAUS8;MYO9B;OCEL1	4	aorta;brain;esophagus;fibroblast;immune system;skeletal muscle tissue;thyroid gland	7	ENSG00000099331
19	18806668	18695858	19p13.11	2003476	T	C	UBA52	138	2	2	cardiovascular disease;hypertensive disorder	cardiovascular disease;hypertensive disorder	ENSG00000006015;ENSG00000006016;ENSG00000105696;ENSG00000175489;ENSG00000221983	CRLF1;LRRC25;REX1BD;TMEM59L;UBA52	5	brain;immune system;lymphoblastoid cell line;rectum;uterus	5	ENSG00000221983
19	49206603	48703346	19q13.33	281377	C	T	RASIP1	24	2	2	autoimmune disease;cardiovascular disease	cardiovascular disease;crohn's disease	ENSG00000105538;ENSG00000182264	IZUMO1;RASIP1	2	adipose tissue;adrenal gland;breast;esophagus;heart;lung;skeletal muscle tissue;skin of body;stomach;thyroid gland	10	ENSG00000105538	5
19	49232226	48728969	19q13.33	2287922	G	A	FUT2	166	2	2	cardiovascular disease;digestive system disease	bladder calculus;cardiovascular disease	ENSG00000105538;ENSG00000176920;ENSG00000182264	FUT2;IZUMO1;RASIP1	3	pancreas;skin of body;testis	3	ENSG00000176920
19	49605705	49102448	19q13.33	73046792	G	A	SNRNP70	222	2	2	cardiovascular disease;hypertensive disorder	cardiovascular disease;hypertensive disorder	ENSG00000063176;ENSG00000087076;ENSG00000104804;ENSG00000104852;ENSG00000104863;ENSG00000177380;ENSG00000196337	CGB7;HSD17B14;LIN7B;PPFIA3;SNRNP70;SPHK2;TULP2	7	aorta;brain;fibroblast;heart;immune system;pituitary gland;skeletal muscle tissue;skin of body	8	ENSG00000104852
20	4101800	4121153	20p13	1741344	C	T	SIGLEC1	72	2	2	cardiovascular disease;hypertensive disorder	cardiovascular disease;hypertensive disorder	ENSG00000088827	SIGLEC1	1	blood	1	ENSG00000088827	3
20	10965998	10985350	20p12.2	1887320	G	A		0	2	2	cardiovascular disease;hypertensive disorder	cardiovascular disease;hypertensive disorder	ENSG00000270777;ENSG00000270792		2	adipose tissue;skeletal muscle tissue	2	ENSG00000270777
20	32538391	33950585	20q11.22	62211989	G	C	E2F1	923	2	2	cancer;skin cancer	neoplasm;skin neoplasm	ENSG00000101412;ENSG00000101421;ENSG00000101440;ENSG00000250917;ENSG00000285230	ASIP;CHMP4B;E2F1;RALY-AS1	5	brain;immune system;induced pluripotent stem cell;lymphoblastoid cell line;skin of body;thyroid gland	6	ENSG00000101412
20	42795152	44166512	20q13.12	6031431	A	G	JPH2	40	2	2	cardiovascular disease;hypertensive disorder	cardiovascular disease;hypertensive disorder	ENSG00000149596	JPH2	1	fibroblast	1	ENSG00000149596
20	47408414	48791877	20q13.13	2208589	A	G	PREX1	82	2	2	cardiovascular disease;hypertensive disorder	cardiovascular disease;hypertensive disorder	ENSG00000124126	PREX1	1	blood;immune system	2	ENSG00000124126	1
20	62483911	63852558	20q13.33	1923031	T	C	TPD52L2	76	2	2	cardiovascular disease;hypertensive disorder	cardiovascular disease;hypertensive disorder	ENSG00000101150;ENSG00000130584;ENSG00000196700;ENSG00000280213	TPD52L2;UCKL1-AS1;ZBTB46;ZNF512B	4	fibroblast;immune system;lymphoblastoid cell line;skeletal muscle tissue	4	ENSG00000101150
21	33671140	32298829	21q22.11	2298359	T	C	MRAP	34	2	2	cardiovascular disease;hypertensive disorder	cardiovascular disease;hypertensive disorder	ENSG00000170262	MRAP	1	testis	1	ENSG00000170262
21	37692507	36320209	21q22.12	62229372	C	T		0	2	2	cardiovascular disease;hypertensive disorder	cardiovascular disease;hypertensive disorder	ENSG00000230479;ENSG00000233818;ENSG00000273199		3	adipose tissue;adrenal gland;colon;fibroblast;immune system;lymphoblastoid cell line;skeletal muscle tissue;skin of body;testis	9	ENSG00000233818
21	43836186	42416077	21q22.3	11203203	G	A	TMPRSS3	65	2	2	autoimmune disease;metabolic disease	rheumatoid arthritis;type 1 diabetes mellitus	ENSG00000160183;ENSG00000160185	TMPRSS3;UBASH3A	2	blood;immune system;lymphoblastoid cell line	3	ENSG00000160183
21	45110784	43690903	21q22.3	2838351	A	G	RRP1B	140	2	2	cardiovascular disease;hypertensive disorder	cardiovascular disease;hypertensive disorder	ENSG00000160194;ENSG00000160207;ENSG00000160208	HSF2BP;NDUFV3;RRP1B	3	blood;brain;esophagus;lymphoblastoid cell line;skeletal muscle tissue;skin of body	6	ENSG00000160208
22	41867377	41471373	22q13.2	727563	C	T	EP300	1285	2	2	allergic disease;autoimmune disease	allergic disease;crohn's disease	ENSG00000100138;ENSG00000100147;ENSG00000100162;ENSG00000100393;ENSG00000100395;ENSG00000100399;ENSG00000100401;ENSG00000100403;ENSG00000100410;ENSG00000100412;ENSG00000100413;ENSG00000100417;ENSG00000100418;ENSG00000159958;ENSG00000167074;ENSG00000167077;ENSG00000172346;ENSG00000184068;ENSG00000184208;ENSG00000196236;ENSG00000196419;ENSG00000235513;ENSG00000281538	ACO2;C22orf46;CCDC134;CENPM;CHADL;CSDC2;DESI1;EP300;L3MBTL2;L3MBTL2-AS1;MEI1;PHF5A;PMM1;POLR3H;RANGAP1;SNU13;SREBF2-AS1;TEF;TNFRSF13C;XPNPEP3;XRCC6;ZC3H7B	23	adipose tissue;adrenal gland;aorta;blood;brain;colon;esophagus;female gonad;fibroblast;heart;immune system;induced pluripotent stem cell;liver;lung;lymphoblastoid cell line;neuron;prostate gland;saliva-secreting gland;skeletal muscle tissue;skin of body;small intestine;spleen;stomach;testis;thyroid gland;uterus	26	ENSG00000100393	4
9	136153981	133278537	9q34.2	11244061	C	T	ABO	308	2	1	abnormality of blood and blood-forming tissues;cardiovascular disease	blood clot	ENSG00000148290;ENSG00000148296;ENSG00000148300;ENSG00000175164	ABO;REXO4;SURF1;SURF6	4	adipose tissue;aorta;blood;brain;breast;colon;esophagus;fibroblast;immune system;lymphoblastoid cell line;neuron;pancreas;rectum;skeletal muscle tissue;skin of body;testis;vagina	17	ENSG00000175164
1	109817590	109274968	1p13.3	12740374	G	T	SORT1	216	1	9	cardiovascular disease	angina pectoris;atherosclerotic coronary heart disease;chronic ischemic heart disease (disorder);coronary artery disease;coronary atherosclerosis;heart failure;ischemic heart disease (disorder);myocardial infarction;vascular disorder	ENSG00000134222;ENSG00000134243;ENSG00000143126	CELSR2;PSRC1;SORT1	3	esophagus;immune system;liver;pancreas;saliva-secreting gland;skeletal muscle tissue	6	ENSG00000134243	6
6	12903957	12903725	6p24.1	9349379	A	G	PHACTR1	82	1	7	cardiovascular disease	angina pectoris;atherosclerotic coronary heart disease;chronic ischemic heart disease (disorder);coronary artery disease;coronary atherosclerosis;ischemic heart disease (disorder);myocardial infarction	ENSG00000112137;ENSG00000272379	PHACTR1	2	adipose tissue;aorta;blood	3	ENSG00000112137
1	109817838	109275216	1p13.3	660240	T	C	SORT1	216	1	6	cardiovascular disease	atherosclerotic coronary heart disease;chronic ischemic heart disease (disorder);heart failure;ischemic heart disease (disorder);myocardial infarction;vascular disorder	ENSG00000031698;ENSG00000134222;ENSG00000134243;ENSG00000143028;ENSG00000162650;ENSG00000179902	ATXN7L2;CFAP276;PSRC1;SARS1;SORT1;SYPL2	6	blood;cartilage element;immune system;liver;lymphoblastoid cell line;neuron;pancreas;skeletal muscle tissue;testis	9	ENSG00000134243
1	109821511	109278889	1p13.3	602633	T	G	GSTM3	204	1	6	cardiovascular disease	atherosclerotic coronary heart disease;chronic ischemic heart disease (disorder);coronary atherosclerosis;heart failure;ischemic heart disease (disorder);vascular disorder	ENSG00000065135;ENSG00000134202;ENSG00000134222;ENSG00000143028;ENSG00000143126;ENSG00000181754;ENSG00000260246	AMIGO1;CELSR2;GNAI3;GSTM3;PSRC1;SYPL2	7	adipose tissue;blood;brain;immune system;placenta	5	ENSG00000134202
21	35593827	34221526	21q22.11	28451064	G	A	MRPS6	72	1	6	cardiovascular disease	angina pectoris;atherosclerotic coronary heart disease;coronary artery disease;coronary atherosclerosis;ischemic heart disease (disorder);myocardial infarction	ENSG00000198743;ENSG00000227456;ENSG00000237945;ENSG00000243927	LINC00310;LINC00649;MRPS6;SLC5A3	4	blood;immune system;skin of body	3	ENSG00000243927
1	222823529	222650187	1q41	17465637	A	C		0	1	5	cardiovascular disease	atherosclerotic coronary heart disease;chronic ischemic heart disease (disorder);coronary atherosclerosis;ischemic heart disease (disorder);myocardial infarction	ENSG00000272750		1	brain	1	ENSG00000272750
1	222841614	222668272	1q41	36079339	G	A		0	1	5	cardiovascular disease	atherosclerotic coronary heart disease;chronic ischemic heart disease (disorder);coronary atherosclerosis;ischemic heart disease (disorder);myocardial infarction	ENSG00000272750		1	breast;esophagus	2	ENSG00000272750
5	110467499	111131801	5q22.1	1438673	C	T	TSLP	313	1	4	allergic disease	adult onset asthma;age of onset of childhood onset asthma;allergic disease;seasonal allergic rhinitis	ENSG00000134987;ENSG00000145777;ENSG00000152495	CAMK4;TSLP;WDR36	3	aorta;brain;immune system;lymphoblastoid cell line;skin of body	5	ENSG00000145777
5	176788570	177361569	5q35.3	4976646	T	C	FGFR4	256	1	4	autoimmune disease	crohn's disease;inflammatory bowel disease;multiple sclerosis;ulcerative colitis	ENSG00000160867;ENSG00000169220;ENSG00000169223;ENSG00000196923;ENSG00000213347	FGFR4;LMAN2;MXD3;PDLIM7;RGS14	5	adipose tissue;adrenal gland;aorta;blood;brain;breast;cartilage element;colon;esophagus;fibroblast;heart;immune system;induced pluripotent stem cell;neuron;pancreas;pituitary gland;prostate gland;saliva-secreting gland;skeletal muscle tissue;skin of body;stomach;testis;thyroid gland	23	ENSG00000160867
6	134214525	133893387	6q23.2	12190287	C	G	TCF21	75	1	4	cardiovascular disease	angina pectoris;coronary artery disease;coronary atherosclerosis;ischemic heart disease (disorder)	ENSG00000118526;ENSG00000223542;ENSG00000227954;ENSG00000234567	TARID;TCF21	4	adipose tissue;adrenal gland;aorta;colon;esophagus;fibroblast;heart;lung;neuron;stomach	10	ENSG00000118526	1
6	161005610	160584578	6q25.3	55730499	C	T	SLC22A3	106	1	4	cardiovascular disease	acute myocardial infarction;angina pectoris;cardiovascular disease;myocardial infarction	ENSG00000146477	SLC22A3	1	brain;liver;skin of body	3	ENSG00000146477
12	56401085	56007301	12q13.2	10876864	G	A	RPS26	162	1	4	allergic disease	adult onset asthma;age of onset of childhood onset asthma;allergic disease;asthma	ENSG00000123411;ENSG00000139531;ENSG00000197728	IKZF4;RPS26;SUOX	3	adipose tissue;brain;fibroblast;heart;immune system;induced pluripotent stem cell;lymphoblastoid cell line;pancreas	8	ENSG00000197728
12	56435929	56042145	12q13.2	1131017	C	G	ERBB3	553	1	4	allergic disease	adult onset asthma;age of onset of childhood onset asthma;allergic disease;asthma	ENSG00000065361;ENSG00000123411;ENSG00000135414;ENSG00000139531;ENSG00000139641;ENSG00000185664;ENSG00000197728;ENSG00000257449;ENSG00000273890	ERBB3;ESYT1;GDF11;IKZF4;PMEL;RPS26;SUOX	9	adipose tissue;adrenal gland;aorta;blood;brain;breast;cartilage element;colon;esophagus;female gonad;fibroblast;heart;immune system;induced pluripotent stem cell;kidney;layer of synovial tissue;liver;lung;lymphoblastoid cell line;neuron;pancreas;pituitary gland;placenta;prostate gland;rectum;saliva-secreting gland;skeletal muscle tissue;skin of body;small intestine;spleen;stomach;testis;thyroid g…	35	ENSG00000065361
17	40530763	42378745	17q21.2	4796791	T	C	DHX58	57	1	4	autoimmune disease	crohn's disease;inflammatory bowel disease;multiple sclerosis;ulcerative colitis	ENSG00000108771	DHX58	1	lymphoblastoid cell line	1	ENSG00000108771
17	79538841	81571815	17q25.3	9911460	A	T	NPLOC4	132	1	4	eye disease	astigmatism;cataract;lens disease;myopia	ENSG00000182446;ENSG00000182612;ENSG00000185298;ENSG00000185527;ENSG00000186765;ENSG00000204237;ENSG00000214087;ENSG00000224877;ENSG00000262049;ENSG00000262877;ENSG00000274833;ENSG00000275902	ARL16;CCDC137;FSCN2;NDUFAF8;NPLOC4;OXLD1;PDE6G;TSPAN10	12	adipose tissue;adrenal gland;aorta;blood;brain;breast;colon;esophagus;fibroblast;heart;immune system;induced pluripotent stem cell;liver;lung;lymphoblastoid cell line;neuron;pancreas;prostate gland;skeletal muscle tissue;skin of body;spleen;stomach;testis;thyroid gland	24	ENSG00000182446
20	44734310	46105671	20q13.12	6032662	C	T	CD40	610	1	4	autoimmune disease	crohn's disease;inflammatory bowel disease;multiple sclerosis;rheumatoid arthritis	ENSG00000101017	CD40	1	adrenal gland;aorta;immune system;lung;skin of body	5	ENSG00000101017	3
1	8022197	7962137	1p36.23	3766606	G	T	PARK7	523	1	3	autoimmune disease	crohn's disease;inflammatory bowel disease;ulcerative colitis	ENSG00000049245;ENSG00000116288	PARK7;VAMP3	2	aorta;blood;esophagus;immune system;placenta;skeletal muscle tissue	6	ENSG00000116288	3
1	8084355	8024295	1p36.23	28624	A	C		0	1	3	autoimmune disease	crohn's disease;inflammatory bowel disease;ulcerative colitis	ENSG00000284747		1	immune system	1	ENSG00000284747	3
1	109818158	109275536	1p13.3	3832016	C	CT	PSRC1	96	1	3	cardiovascular disease	coronary artery disease;coronary atherosclerosis;ischemic heart disease (disorder)	ENSG00000134222	PSRC1	1	blood	1	ENSG00000134222
1	161472158	161502368	1q23.3	10800309	A	G	FCGR2A	525	1	3	autoimmune disease	crohn's disease;inflammatory bowel disease;ulcerative colitis	ENSG00000143226;ENSG00000162746;ENSG00000162747;ENSG00000173110;ENSG00000283317;ENSG00000283360;ENSG00000283696	FCGR2A;FCGR3B;FCRLB;HSPA6	7	adipose tissue;blood;esophagus;immune system;lymphoblastoid cell line;neuron;skin of body;stomach;testis	9	ENSG00000143226	2
1	161479745	161509955	1q23.3	1801274	A	G	FCGR2A	525	1	3	autoimmune disease	crohn's disease;inflammatory bowel disease;ulcerative colitis	ENSG00000072694;ENSG00000143226;ENSG00000162746;ENSG00000162747;ENSG00000173110;ENSG00000283317	FCGR2A;FCGR2B;FCGR3B;FCRLB;HSPA6	6	adipose tissue;blood;immune system;lymphoblastoid cell line;skeletal muscle tissue;spleen	6	ENSG00000143226	2
1	197702401	197733271	1q31.3	2488401	C	T	DENND1B	30	1	3	autoimmune disease	crohn's disease;inflammatory bowel disease;ulcerative colitis	ENSG00000213047	DENND1B	1	immune system;neuron	2	ENSG00000213047
2	25082273	24859404	2p23.3	916485	T	C	ADCY3	72	1	3	metabolic disease	childhood obesity;obesity;overweight	ENSG00000138031	ADCY3	1	brain;immune system	2	ENSG00000138031
2	25097072	24874203	2p23.3	7580081	G	C	ADCY3	72	1	3	metabolic disease	childhood obesity;obesity;overweight	ENSG00000138031	ADCY3	1	blood	1	ENSG00000138031
2	25097939	24875070	2p23.3	13410999	T	C	ADCY3	72	1	3	metabolic disease	childhood obesity;obesity;overweight	ENSG00000138031	ADCY3	1	immune system	1	ENSG00000138031
2	61204856	60977721	2p16.1	7608910	A	G	C2orf74	7	1	3	autoimmune disease	crohn's disease;inflammatory bowel disease;ulcerative colitis	ENSG00000212978;ENSG00000237651;ENSG00000270820;ENSG00000271889;ENSG00000273302	C2orf74;C2orf74-DT	5	adipose tissue;aorta;blood;brain;breast;colon;esophagus;fibroblast;immune system;pancreas;skeletal muscle tissue;small intestine;spleen;thyroid gland	14	ENSG00000237651
2	191931464	191066738	2q32.2	1517352	A	C	GLS	172	1	3	autoimmune disease	crohn's disease;inflammatory bowel disease;ulcerative colitis	ENSG00000115419;ENSG00000231858	GLS;STAT4-AS1	2	skin of body;testis	2	ENSG00000115419	1
2	219121663	218256940	2q35	11677953	G	A	ARPC2	122	1	3	autoimmune disease	crohn's disease;inflammatory bowel disease;ulcerative colitis	ENSG00000127837;ENSG00000127838;ENSG00000135926;ENSG00000163466;ENSG00000179921;ENSG00000261338	AAMP;ARPC2;GPBAR1;PNKD;TMBIM1	6	adipose tissue;aorta;blood;brain;breast;colon;esophagus;female gonad;fibroblast;heart;immune system;induced pluripotent stem cell;liver;lung;lymphoblastoid cell line;pituitary gland;prostate gland;saliva-secreting gland;skeletal muscle tissue;skin of body;spleen;testis;thyroid gland;vagina	24	ENSG00000163466
2	219134928	218270205	2q35	1877714	A	G	SLC11A1	194	1	3	autoimmune disease	crohn's disease;inflammatory bowel disease;ulcerative colitis	ENSG00000018280;ENSG00000127838;ENSG00000135926;ENSG00000163466;ENSG00000179921;ENSG00000261338	ARPC2;GPBAR1;PNKD;SLC11A1;TMBIM1	6	adipose tissue;aorta;brain;colon;fibroblast;immune system;induced pluripotent stem cell;lymphoblastoid cell line;pancreas;skin of body;spleen;testis	12	ENSG00000018280
2	241563739	240624322	2q37.3	4676410	G	A	GPR35	45	1	3	autoimmune disease	crohn's disease;inflammatory bowel disease;ulcerative colitis	ENSG00000178623	GPR35	1	adipose tissue;blood;brain;colon;immune system;lymphoblastoid cell line;skeletal muscle tissue;skin of body	8	ENSG00000178623
2	241569692	240630275	2q37.3	3749171	C	T	GPR35	45	1	3	autoimmune disease	crohn's disease;inflammatory bowel disease;ulcerative colitis	ENSG00000178623	GPR35	1	brain;colon;immune system;lymphoblastoid cell line;skeletal muscle tissue;skin of body	6	ENSG00000178623
2	242698640	241759225	2q37.3	34290285	G	A	PDCD1	1156	1	3	allergic disease	allergic disease;asthma;seasonal allergic rhinitis	ENSG00000154252;ENSG00000168385;ENSG00000168393;ENSG00000168395;ENSG00000180902;ENSG00000188389;ENSG00000204099;ENSG00000215023;ENSG00000224272;ENSG00000235151;ENSG00000261186	D2HGDH;DTYMK;GAL3ST2;ING5;NEU4;PDCD1;SEPTIN2	11	adipose tissue;blood;breast;colon;esophagus;fibroblast;immune system;induced pluripotent stem cell;liver;lymphoblastoid cell line;neuron;prostate gland;skeletal muscle tissue;skin of body;small intestine;testis;thyroid gland	17	ENSG00000188389
3	33069091	33027599	3p22.3	6776757	G	A	GLB1	160	1	3	allergic disease	adult onset asthma;age of onset of childhood onset asthma;allergic disease	ENSG00000170266;ENSG00000170275	CRTAP;GLB1	2	adipose tissue;blood;immune system;induced pluripotent stem cell;skeletal muscle tissue	5	ENSG00000170266
3	48833615	48796182	3p21.31	11713694	G	T	WDR6	110	1	3	autoimmune disease	crohn's disease;inflammatory bowel disease;ulcerative colitis	ENSG00000178252	WDR6	1	skin of body	1	ENSG00000178252	4
3	49697459	49660026	3p21.31	9836291	G	A	INKA1	15	1	3	autoimmune disease	crohn's disease;inflammatory bowel disease;ulcerative colitis	ENSG00000185614	INKA1	1	skeletal muscle tissue	1	ENSG00000185614
3	49721532	49684099	3p21.31	3197999	G	A	DAG1	163	1	3	autoimmune disease	crohn's disease;inflammatory bowel disease;ulcerative colitis	ENSG00000114316;ENSG00000114388;ENSG00000164062;ENSG00000164068;ENSG00000173402;ENSG00000173531;ENSG00000186792;ENSG00000188315;ENSG00000243477;ENSG00000283189	APEH;C3orf62;DAG1;HYAL3;MST1;NAA80;NPRL2;RNF123;USP4	10	adipose tissue;aorta;brain;esophagus;immune system;induced pluripotent stem cell;lung;lymphoblastoid cell line;neuron;skeletal muscle tissue;skin of body;spleen;stomach;thyroid gland	14	ENSG00000173402
3	185818882	186101093	3q27.2	4234589	A	G	ETV5	93	1	3	metabolic disease	body mass index;obesity;overweight	ENSG00000244405	ETV5	1	immune system	1	ENSG00000244405	2
3	185824004	186106215	3q27.2	1516725	T	C	ETV5	93	1	3	metabolic disease	body mass index;obesity;overweight	ENSG00000244405	ETV5	1	immune system	1	ENSG00000244405
4	1704244	1702517	4p16.3	11732213	T	C	FGFR3	583	1	3	joint disease	joint disease;osteoarthritis;osteoarthritis, hip	ENSG00000013810;ENSG00000068078;ENSG00000127415;ENSG00000163950;ENSG00000168936;ENSG00000174137;ENSG00000244459;ENSG00000270195	FAM53A;FGFR3;IDUA;SLBP;TACC3;TMEM129	8	adipose tissue;adrenal gland;aorta;blood;brain;breast;colon;esophagus;fibroblast;heart;immune system;liver;lung;lymphoblastoid cell line;neuron;pancreas;pituitary gland;saliva-secreting gland;skeletal muscle tissue;skin of body;small intestine;spleen;stomach;testis;thyroid gland	25	ENSG00000068078
4	38798648	38797027	4p14	5743618	C	A	TLR1	219	1	3	allergic disease	allergic disease;asthma;seasonal allergic rhinitis	ENSG00000174125;ENSG00000174130;ENSG00000197712	FAM114A1;TLR1;TLR6	3	blood;brain;immune system;skin of body	4	ENSG00000174125
4	106071064	105149907	4q24	974801	A	G	TET2	405	1	3	autoimmune disease	crohn's disease;inflammatory bowel disease;ulcerative colitis	ENSG00000138777;ENSG00000168769	PPA2;TET2	2	adipose tissue;brain;esophagus;immune system;lymphoblastoid cell line;neuron;placenta	7	ENSG00000168769	4
5	10689562	10689450	5p15.2	3776414	T	G	DAP	26	1	3	autoimmune disease	crohn's disease;inflammatory bowel disease;ulcerative colitis	ENSG00000112977;ENSG00000150756;ENSG00000272324	ATPSCKMT;DAP	3	adipose tissue;aorta;blood;brain;breast;colon;esophagus;fibroblast;immune system;lung;lymphoblastoid cell line;neuron;pancreas;skeletal muscle tissue;skin of body;small intestine;spleen;testis	18	ENSG00000112977
5	38867732	38867630	5p13.1	395157	C	T	OSMR	89	1	3	autoimmune disease	crohn's disease;inflammatory bowel disease;ulcerative colitis	ENSG00000145623;ENSG00000249740	OSMR;OSMR-DT	2	adipose tissue;aorta;esophagus;induced pluripotent stem cell;liver;lung;skin of body;thyroid gland	8	ENSG00000145623	1
5	44706498	44706396	5p12	10941679	A	G		0	1	3	breast cancer	breast cancer;estrogen-receptor positive breast cancer;malignant breast neoplasm	ENSG00000249203;ENSG00000251141;ENSG00000272335	LINC02224;MRPS30-DT	3	adipose tissue;brain;breast;immune system;pancreas;skeletal muscle tissue;skin of body;spleen	8	ENSG00000272335	2
5	55438851	56143024	5q11.2	10065637	C	T	IL6ST	301	1	3	autoimmune disease	crohn's disease;multiple sclerosis;rheumatoid arthritis	ENSG00000134352;ENSG00000164512	ANKRD55;IL6ST	2	blood;immune system	2	ENSG00000134352	2
5	55440730	56144903	5q11.2	71624119	G	A	IL6ST	301	1	3	autoimmune disease	crohn's disease;multiple sclerosis;rheumatoid arthritis	ENSG00000134352;ENSG00000164512	ANKRD55;IL6ST	2	blood;immune system	2	ENSG00000134352
5	158827769	159400761	5q33.3	56167332	C	A	RNF145	15	1	3	autoimmune disease	crohn's disease;inflammatory bowel disease;ulcerative colitis	ENSG00000145860	RNF145	1	skeletal muscle tissue	1	ENSG00000145860
6	111885752	111564549	6q21	2179070	T	C	SLC16A10	31	1	3	autoimmune disease	crohn's disease;inflammatory bowel disease;ulcerative colitis	ENSG00000112394;ENSG00000231889;ENSG00000255389	SLC16A10;TRAF3IP2-AS1	3	brain;induced pluripotent stem cell;lymphoblastoid cell line	3	ENSG00000112394
6	111922720	111601517	6q21	13210247	A	G	TRAF3IP2-AS1	10	1	3	autoimmune disease	crohn's disease;inflammatory bowel disease;ulcerative colitis	ENSG00000231889;ENSG00000255389	TRAF3IP2-AS1	2	adipose tissue;adrenal gland;aorta;blood;brain;breast;colon;esophagus;female gonad;fibroblast;heart;immune system;lung;lymphoblastoid cell line;neuron;pancreas;pituitary gland;prostate gland;saliva-secreting gland;skeletal muscle tissue;skin of body;small intestine;spleen;stomach;testis;thyroid gland	26	ENSG00000231889	1
6	134202690	133881552	6q23.2	2327426	T	C	TARID	9	1	3	cardiovascular disease	atherosclerotic coronary heart disease;coronary atherosclerosis;ischemic heart disease (disorder)	ENSG00000227954	TARID	1	esophagus;lung	2	ENSG00000227954
6	138003822	137682685	6q23.3	11757201	G	C		0	1	3	autoimmune disease	inflammatory bowel disease;rheumatoid arthritis;ulcerative colitis	ENSG00000283265		1	immune system	1	ENSG00000283265
7	46214253	46174655	7p12.3	17172647	A	G		0	1	3	eye disease	cataract;eye adnexa disease;lens disease	ENSG00000229459;ENSG00000229628;ENSG00000237760		3	heart;lung;skeletal muscle tissue	3	ENSG00000229459
7	98750379	99152756	7q22.1	2395022	A	C	SMURF1	213	1	3	autoimmune disease	crohn's disease;inflammatory bowel disease;ulcerative colitis	ENSG00000198742	SMURF1	1	blood;lymphoblastoid cell line;skeletal muscle tissue	3	ENSG00000198742
9	4981602	4981602	9p24.1	10758669	C	A	JAK2	1717	1	3	autoimmune disease	crohn's disease;inflammatory bowel disease;ulcerative colitis	ENSG00000096968	JAK2	1	blood;induced pluripotent stem cell;skeletal muscle tissue	3	ENSG00000096968
9	4984530	4984530	9p24.1	1887428	G	C	JAK2	1717	1	3	autoimmune disease	crohn's disease;inflammatory bowel disease;ulcerative colitis	ENSG00000096968;ENSG00000120210;ENSG00000197646	INSL6;JAK2;PDCD1LG2	3	esophagus;induced pluripotent stem cell;neuron;skeletal muscle tissue	4	ENSG00000096968
9	117558703	114796423	9q32	6478108	C	T	TNFSF15	175	1	3	autoimmune disease	crohn's disease;inflammatory bowel disease;ulcerative colitis	ENSG00000106952;ENSG00000181634	TNFSF15;TNFSF8	2	immune system	1	ENSG00000181634	2
9	117568766	114806486	9q32	6478109	A	G	TNFSF15	175	1	3	autoimmune disease	crohn's disease;inflammatory bowel disease;ulcerative colitis	ENSG00000181634	TNFSF15	1	immune system	1	ENSG00000181634	2
9	117569046	114806766	9q32	7848647	T	C	TNFSF15	175	1	3	autoimmune disease	crohn's disease;inflammatory bowel disease;ulcerative colitis	ENSG00000106952;ENSG00000181634	TNFSF15;TNFSF8	2	immune system	1	ENSG00000181634
9	139263891	136369439	9q34.3	10870077	C	G	CARD9	107	1	3	autoimmune disease	crohn's disease;inflammatory bowel disease;ulcerative colitis	ENSG00000160360;ENSG00000165684;ENSG00000187796	CARD9;GPSM1;SNAPC4	3	aorta;blood;brain;colon;esophagus;immune system;skeletal muscle tissue;skin of body	8	ENSG00000187796
9	139266496	136372044	9q34.3	4077515	C	T	CARD9	107	1	3	autoimmune disease	crohn's disease;inflammatory bowel disease;ulcerative colitis	ENSG00000187796	CARD9	1	blood;immune system;lymphoblastoid cell line	3	ENSG00000187796
9	139267533	136373081	9q34.3	4078099	G	A	CARD9	107	1	3	autoimmune disease	crohn's disease;inflammatory bowel disease;ulcerative colitis	ENSG00000187796	CARD9	1	immune system	1	ENSG00000187796
9	139272502	136378050	9q34.3	3812565	T	C	SEC16A	161	1	3	autoimmune disease	crohn's disease;inflammatory bowel disease;ulcerative colitis	ENSG00000148384;ENSG00000148396;ENSG00000165688;ENSG00000187796;ENSG00000213221	CARD9;DNLZ;INPP5E;PMPCA;SEC16A	5	blood;brain;immune system;pancreas;rectum;thyroid gland	6	ENSG00000148396
9	139281847	136387395	9q34.3	78428995	T	C	CARD9	107	1	3	autoimmune disease	crohn's disease;inflammatory bowel disease;ulcerative colitis	ENSG00000187796	CARD9	1	immune system	1	ENSG00000187796
10	81032532	79272775	10q22.3	1250546	A	G	ZMIZ1	72	1	3	autoimmune disease	crohn's disease;inflammatory bowel disease;multiple sclerosis	ENSG00000108175	ZMIZ1	1	immune system	1	ENSG00000108175	3
11	1892585	1871355	11p15.5	4980389	G	A	LSP1	79	1	3	breast cancer	breast cancer;estrogen-receptor positive breast cancer;malignant breast neoplasm	ENSG00000130592;ENSG00000130595;ENSG00000283787	LSP1;PRR33;TNNT3	3	fibroblast;immune system;skeletal muscle tissue	3	ENSG00000130592
11	1898664	1877434	11p15.5	1973765	T	C	LSP1	79	1	3	breast cancer	breast cancer;estrogen-receptor positive breast cancer;malignant breast neoplasm	ENSG00000130592;ENSG00000130595;ENSG00000130598;ENSG00000226416;ENSG00000232987;ENSG00000283787	LINC01219;LSP1;MRPL23-AS1;PRR33;TNNI2;TNNT3	6	adipose tissue;blood;fibroblast;immune system;lymphoblastoid cell line;pancreas;pituitary gland;skeletal muscle tissue;skin of body	9	ENSG00000130592
11	1914139	1892909	11p15.5	576603	C	T	LSP1	79	1	3	breast cancer	breast cancer;estrogen-receptor positive breast cancer;malignant breast neoplasm	ENSG00000130592;ENSG00000130595;ENSG00000226416;ENSG00000232987	LINC01219;LSP1;MRPL23-AS1;TNNT3	4	adipose tissue;aorta;blood;brain;breast;colon;esophagus;heart;immune system;lung;lymphoblastoid cell line;neuron;pancreas;skeletal muscle tissue;skin of body;spleen;testis;thyroid gland	18	ENSG00000130592
11	60776209	61008737	11q12.2	11230563	C	T	CD6	67	1	3	autoimmune disease	crohn's disease;inflammatory bowel disease;ulcerative colitis	ENSG00000013725	CD6	1	brain;immune system	2	ENSG00000013725
15	79054900	78762558	15q25.1	7495616	C	G	CHRNB4	134	1	3	cardiovascular disease	chronic ischemic heart disease (disorder);coronary atherosclerosis;ischemic heart disease (disorder)	ENSG00000117971;ENSG00000136378	ADAMTS7;CHRNB4	2	immune system;lymphoblastoid cell line;testis	3	ENSG00000117971
15	91419432	90876202	15q26.1	11372849	T	TC	FES	93	1	3	cardiovascular disease	coronary artery disease;coronary atherosclerosis;ischemic heart disease (disorder)	ENSG00000182511	FES	1	blood;immune system	2	ENSG00000182511
16	11359680	11265823	16p13.13	1646019	C	T	CIITA	218	1	3	autoimmune disease	crohn's disease;inflammatory bowel disease;ulcerative colitis	ENSG00000175643;ENSG00000179583;ENSG00000182108;ENSG00000262703;ENSG00000263080	CIITA;DEXI;ENSG00000263080;RMI2	5	adipose tissue;aorta;brain;breast;colon;esophagus;female gonad;fibroblast;heart;immune system;induced pluripotent stem cell;lung;lymphoblastoid cell line;neuron;pituitary gland;rectum;saliva-secreting gland;skeletal muscle tissue;skin of body;spleen;thyroid gland;uterus	22	ENSG00000179583
16	27371539	27360218	16p12.1	3024665	C	T	KATNIP	20	1	3	allergic disease	adult onset asthma;allergic disease;asthma	ENSG00000047578;ENSG00000245888	KATNIP;NSMCE1-DT	2	fibroblast;immune system	2	ENSG00000047578
16	89846677	89780269	16q24.3	75570604	G	C	FANCA	223	1	3	skin cancer	malignant skin neoplasm;skin cancer;skin neoplasm	ENSG00000003249;ENSG00000131165;ENSG00000141013;ENSG00000187741;ENSG00000221819	CHMP1A;DBNDD1;FANCA;GAS8;GAS8-AS1	5	aorta;brain;fibroblast;lymphoblastoid cell line;prostate gland;skin of body	6	ENSG00000187741
17	37912377	39756124	17q12	12946510	C	T	ORMDL3	126	1	3	autoimmune disease	crohn's disease;rheumatoid arthritis;ulcerative colitis	ENSG00000073605;ENSG00000161395;ENSG00000161405;ENSG00000167914;ENSG00000172057;ENSG00000186075;ENSG00000214546;ENSG00000264968;ENSG00000265799	GSDMA;GSDMB;IKZF3;ORMDL3;PGAP3;ZPBP2	9	adipose tissue;brain;breast;fibroblast;immune system;lymphoblastoid cell line;skin of body;small intestine	8	ENSG00000172057
17	37938047	39781794	17q12	10445308	C	T	PIP4K2B	61	1	3	autoimmune disease	crohn's disease;inflammatory bowel disease;ulcerative colitis	ENSG00000161395;ENSG00000276293	PGAP3;PIP4K2B	2	immune system	1	ENSG00000276293
17	38023745	39867492	17q21.1	4795397	A	G	ORMDL3	126	1	3	autoimmune disease	crohn's disease;inflammatory bowel disease;ulcerative colitis	ENSG00000073605;ENSG00000141738;ENSG00000161395;ENSG00000161405;ENSG00000167914;ENSG00000172057;ENSG00000186075;ENSG00000214546;ENSG00000264968;ENSG00000265799	GRB7;GSDMA;GSDMB;IKZF3;ORMDL3;PGAP3;ZPBP2	10	adipose tissue;blood;cartilage element;fibroblast;immune system;layer of synovial tissue;lymphoblastoid cell line;skin of body;small intestine	9	ENSG00000172057
17	40534075	42382057	17q21.2	7211777	G	A	STAT3	3425	1	3	autoimmune disease	crohn's disease;multiple sclerosis;ulcerative colitis	ENSG00000168610	STAT3	1	skeletal muscle tissue	1	ENSG00000168610
17	57963537	59886176	17q23.1	1292053	A	G	RPS6KB1	413	1	3	autoimmune disease	crohn's disease;inflammatory bowel disease;multiple sclerosis	ENSG00000068097;ENSG00000108406;ENSG00000108423;ENSG00000108443;ENSG00000189050;ENSG00000267302;ENSG00000273702	DHX40;HEATR6;RNFT1;RNFT1-DT;RPS6KB1;TUBD1	7	adipose tissue;blood;brain;esophagus;fibroblast;immune system;pituitary gland;placenta;skeletal muscle tissue;spleen;testis;thyroid gland	12	ENSG00000108443	2
17	57989860	59912499	17q23.1	1292034	G	A	RPS6KB1	413	1	3	autoimmune disease	crohn's disease;inflammatory bowel disease;multiple sclerosis	ENSG00000062716;ENSG00000068097;ENSG00000108406;ENSG00000108443;ENSG00000189050;ENSG00000267248;ENSG00000267302;ENSG00000273702	DHX40;HEATR6;RNFT1;RNFT1-DT;RPS6KB1;VMP1	8	adipose tissue;adrenal gland;aorta;blood;brain;breast;esophagus;immune system;lymphoblastoid cell line;neuron;pituitary gland;skeletal muscle tissue;skin of body;small intestine;testis;thyroid gland	16	ENSG00000108443
19	33731551	33240645	19q13.11	17694108	G	A	WDR88	5	1	3	autoimmune disease	crohn's disease;inflammatory bowel disease;ulcerative colitis	ENSG00000166359	WDR88	1	adipose tissue	1	ENSG00000166359
19	44281824	43777672	19q13.31	111402121	C	CTCTT	KCNN4	162	1	3	breast cancer	breast cancer;estrogen-receptor negative breast cancer;estrogen-receptor positive breast cancer	ENSG00000104783	KCNN4	1	immune system	1	ENSG00000104783
19	44283031	43778879	19q13.31	56681946	T	C	KCNN4	162	1	3	breast cancer	breast cancer;estrogen-receptor negative breast cancer;estrogen-receptor positive breast cancer	ENSG00000104783;ENSG00000159871	KCNN4;LYPD5	2	blood;brain;immune system	3	ENSG00000104783
19	44283843	43779691	19q13.31	62116961	G	C	KCNN4	162	1	3	breast cancer	breast cancer;estrogen-receptor negative breast cancer;estrogen-receptor positive breast cancer	ENSG00000104783;ENSG00000159871;ENSG00000268601	KCNN4;LYPD5	3	immune system;neuron;skin of body	3	ENSG00000104783
19	48374950	47871693	19q13.33	62129966	C	A		0	1	3	digestive system disease	calculus of gallbladder with cholecystitis (disorder);cholelithiasis;digestive system disease	ENSG00000259108		1	adrenal gland;liver	2	ENSG00000259108
19	49218060	48714803	19q13.33	35866622	C	T	FUT2	166	1	3	digestive system disease	calculus of gallbladder with cholecystitis (disorder);cholelithiasis;digestive system disease	ENSG00000105467;ENSG00000105523;ENSG00000105538;ENSG00000142233;ENSG00000174951;ENSG00000176909;ENSG00000176920	FAM83E;FUT1;FUT2;MAMSTR;NTN5;RASIP1;SYNGR4	7	brain;colon;esophagus;female gonad;fibroblast;skin of body;testis;vagina	8	ENSG00000176920
20	1682037	1701391	20p13	6111031	C	T	SIRPA	145	1	3	autoimmune disease	crohn's disease;inflammatory bowel disease;ulcerative colitis	ENSG00000089012;ENSG00000101307;ENSG00000125900;ENSG00000198053;ENSG00000234684	SDCBP2-AS1;SIRPA;SIRPB1;SIRPD;SIRPG	5	adipose tissue;blood;immune system	3	ENSG00000198053
20	60961365	62386309	20q13.33	6121558	T	C		0	1	3	digestive system disease	intestinal disease;polyp of colon;rectal polyp (disorder)	ENSG00000273619		1	adipose tissue;aorta;blood;brain;colon;esophagus;fibroblast;immune system;induced pluripotent stem cell;lymphoblastoid cell line;neuron;pancreas;prostate gland;skeletal muscle tissue	14	ENSG00000273619
20	60978524	62403468	20q13.33	6061235	C	G	RBBP8NL	9	1	3	digestive system disease	intestinal disease;polyp of colon;rectal polyp (disorder)	ENSG00000130701	RBBP8NL	1	brain	1	ENSG00000130701
20	62329099	63697746	20q13.33	6062496	G	A	RTEL1	98	1	3	autoimmune disease	crohn's disease;inflammatory bowel disease;ulcerative colitis	ENSG00000026036;ENSG00000101246;ENSG00000197457;ENSG00000203896;ENSG00000232442;ENSG00000258366;ENSG00000273154;ENSG00000274501	ARFRP1;LIME1;MHENCR;RTEL1;RTEL1-TNFRSF6B;STMN3	8	adipose tissue;aorta;blood;brain;esophagus;immune system;lung;lymphoblastoid cell line;pancreas;prostate gland;skeletal muscle tissue;thyroid gland	12	ENSG00000258366
21	16817051	15444732	21q21.1	1297265	A	G		0	1	3	autoimmune disease	crohn's disease;inflammatory bowel disease;ulcerative colitis	ENSG00000229425		1	testis	1	ENSG00000229425
21	40466468	39094542	21q22.2	9808651	G	A		0	1	3	autoimmune disease	crohn's disease;inflammatory bowel disease;ulcerative colitis	ENSG00000235888;ENSG00000237609		2	immune system	1	ENSG00000235888
21	40466570	39094644	21q22.2	2836882	G	A	ETS2	135	1	3	autoimmune disease	crohn's disease;inflammatory bowel disease;ulcerative colitis	ENSG00000157557;ENSG00000182093;ENSG00000183527;ENSG00000235888;ENSG00000237609	ETS2;GET1;PSMG1	5	blood;immune system;lymphoblastoid cell line	3	ENSG00000157557
22	30173109	29777120	22q12.2	140143	G	T	OSM	184	1	3	autoimmune disease	crohn's disease;inflammatory bowel disease;ulcerative colitis	ENSG00000099985;ENSG00000099995;ENSG00000100285;ENSG00000100296;ENSG00000100325;ENSG00000100330;ENSG00000184076;ENSG00000184117;ENSG00000214491;ENSG00000227117;ENSG00000239282;ENSG00000279159	ASCC2;CASTOR1;HORMAD2-AS1;MTMR3;NEFH;NIPSNAP1;OSM;SEC14L6;SF3A1;THOC5;UQCR10	12	adipose tissue;blood;brain;colon;immune system;induced pluripotent stem cell;lymphoblastoid cell line;rectum;skeletal muscle tissue;skin of body	10	ENSG00000099985
22	39659773	39263768	22q13.1	2413583	C	T	PDGFB	364	1	3	autoimmune disease	crohn's disease;inflammatory bowel disease;ulcerative colitis	ENSG00000100311;ENSG00000179750;ENSG00000284633	APOBEC3B;PDGFB	3	blood;immune system;skin of body	3	ENSG00000100311	1
22	39660829	39264824	22q13.1	2143178	T	C	PDGFB	364	1	3	autoimmune disease	crohn's disease;inflammatory bowel disease;ulcerative colitis	ENSG00000100311;ENSG00000179750;ENSG00000284633	APOBEC3B;PDGFB	3	blood;immune system	2	ENSG00000100311
1	1173611	1238231	1p36.33	6697886	G	A	TNFRSF4	129	1	2	autoimmune disease	inflammatory bowel disease;ulcerative colitis	ENSG00000078808;ENSG00000160087;ENSG00000162572;ENSG00000176022;ENSG00000184163;ENSG00000186827;ENSG00000186891;ENSG00000225905;ENSG00000235098;ENSG00000260179	ANKRD65;B3GALT6;C1QTNF12;SCNN1D;SDF4;TNFRSF18;TNFRSF4;UBE2J2	10	adipose tissue;aorta;blood;brain;breast;esophagus;fibroblast;immune system;induced pluripotent stem cell;lung;lymphoblastoid cell line;neuron;pituitary gland;skeletal muscle tissue;skin of body;spleen;testis;thyroid gland	18	ENSG00000186827
1	1186502	1251122	1p36.33	6603785	A	T	TNFRSF18	75	1	2	autoimmune disease	inflammatory bowel disease;ulcerative colitis	ENSG00000162572;ENSG00000184163;ENSG00000186891;ENSG00000225905;ENSG00000235098	ANKRD65;C1QTNF12;SCNN1D;TNFRSF18	5	adipose tissue;blood;brain;breast;skin of body	5	ENSG00000186891
1	1194804	1259424	1p36.33	11804831	T	C	ATAD3A	204	1	2	autoimmune disease	inflammatory bowel disease;ulcerative colitis	ENSG00000078808;ENSG00000127054;ENSG00000131591;ENSG00000160072;ENSG00000160075;ENSG00000162572;ENSG00000162576;ENSG00000169962;ENSG00000169972;ENSG00000176022;ENSG00000179403;ENSG00000184163;ENSG00000186827;ENSG00000186891;ENSG00000197785;ENSG00000215014;ENSG00000215915;ENSG00000224051;ENSG00000225285;ENSG00000225905;ENSG00000235098;ENSG00000240731;ENSG00000242485;ENSG00000260179;ENSG00000272455	ANKRD65;ATAD3A;ATAD3B;ATAD3C;B3GALT6;C1QTNF12;C1orf159;CPTP;INTS11;LINC01770;MRPL20;MRPL20-DT;MXRA8;PUSL1;SCNN1D;SDF4;SSU72;TAS1R3;TNFRSF18;TNFRSF4;VWA1	25	adipose tissue;adrenal gland;aorta;blood;brain;breast;colon;esophagus;female gonad;fibroblast;heart;immune system;induced pluripotent stem cell;lung;lymphoblastoid cell line;neuron;pancreas;pituitary gland;prostate gland;skeletal muscle tissue;skin of body;spleen;stomach;testis;thyroid gland;uterus	26	ENSG00000197785
1	1247494	1312114	1p36.33	12103	T	C	ATAD3A	204	1	2	autoimmune disease	inflammatory bowel disease;ulcerative colitis	ENSG00000078808;ENSG00000127054;ENSG00000160075;ENSG00000162572;ENSG00000162576;ENSG00000169962;ENSG00000169972;ENSG00000186891;ENSG00000197785;ENSG00000205090;ENSG00000215014;ENSG00000215915;ENSG00000224051;ENSG00000224870;ENSG00000225285;ENSG00000225905;ENSG00000235098;ENSG00000240731;ENSG00000242485;ENSG00000260179;ENSG00000272455;ENSG00000272512	ANKRD65;ATAD3A;ATAD3C;CPTP;INTS11;LINC01770;MRPL20;MRPL20-AS1;MRPL20-DT;MXRA8;PUSL1;SCNN1D;SDF4;SSU72;TAS1R3;TMEM240;TNFRSF18	22	adipose tissue;adrenal gland;aorta;blood;brain;breast;colon;esophagus;female gonad;fibroblast;heart;immune system;induced pluripotent stem cell;lung;lymphoblastoid cell line;neuron;pancreas;pituitary gland;prostate gland;skeletal muscle tissue;skin of body;spleen;stomach;testis;thyroid gland;uterus	26	ENSG00000197785
1	1249187	1313807	1p36.33	12142199	G	A	SDF4	82	1	2	autoimmune disease	inflammatory bowel disease;ulcerative colitis	ENSG00000078808;ENSG00000127054;ENSG00000160075;ENSG00000162572;ENSG00000162576;ENSG00000169962;ENSG00000169972;ENSG00000205090;ENSG00000215014;ENSG00000215790;ENSG00000215915;ENSG00000224051;ENSG00000225285;ENSG00000225905;ENSG00000235098;ENSG00000240731;ENSG00000242485;ENSG00000260179;ENSG00000272455;ENSG00000272512	ANKRD65;ATAD3C;CPTP;INTS11;LINC01770;MRPL20;MRPL20-DT;MXRA8;PUSL1;SCNN1D;SDF4;SLC35E2A;SSU72;TAS1R3;TMEM240	20	adipose tissue;adrenal gland;aorta;blood;brain;breast;colon;esophagus;female gonad;fibroblast;heart;immune system;induced pluripotent stem cell;lymphoblastoid cell line;neuron;pancreas;prostate gland;skeletal muscle tissue;skin of body;spleen;stomach;thyroid gland;uterus	23	ENSG00000078808
1	1335790	1400410	1p36.33	1240708	A	G	INTS11	56	1	2	autoimmune disease	inflammatory bowel disease;ulcerative colitis	ENSG00000127054;ENSG00000160075;ENSG00000169972;ENSG00000179403;ENSG00000215915;ENSG00000224870;ENSG00000225905;ENSG00000235098;ENSG00000242485;ENSG00000272455	ANKRD65;ATAD3C;INTS11;MRPL20;MRPL20-AS1;MRPL20-DT;PUSL1;SSU72;VWA1	10	adipose tissue;aorta;blood;brain;breast;esophagus;heart;immune system;liver;lung;lymphoblastoid cell line;neuron;skeletal muscle tissue;skin of body;thyroid gland	15	ENSG00000127054
1	8021973	7961913	1p36.23	35675666	G	T	PARK7	523	1	2	autoimmune disease	inflammatory bowel disease;ulcerative colitis	ENSG00000049245;ENSG00000049247;ENSG00000049249;ENSG00000116288;ENSG00000269978;ENSG00000270171;ENSG00000284716;ENSG00000284747	PARK7;TNFRSF9;UTS2;VAMP3	8	adipose tissue;adrenal gland;aorta;blood;brain;colon;esophagus;heart;immune system;lymphoblastoid cell line;neuron;placenta;skeletal muscle tissue;thyroid gland	14	ENSG00000116288
1	8042826	7982766	1p36.23	161802	G	T		0	1	2	autoimmune disease	inflammatory bowel disease;ulcerative colitis	ENSG00000238290;ENSG00000284747		2	brain;fibroblast;immune system;lymphoblastoid cell line	4	ENSG00000238290	3
1	8503379	8443319	1p36.23	301817	C	A	RERE	63	1	2	allergic disease	allergic disease;asthma	ENSG00000142599	RERE	1	blood	1	ENSG00000142599
1	9355936	9295877	1p36.22	9442514	G	T	H6PD	59	1	2	allergic disease	age of onset of childhood onset asthma;allergic disease	ENSG00000049239;ENSG00000171621	H6PD;SPSB1	2	blood;brain;fibroblast	3	ENSG00000049239
1	18807339	18480845	1p36.13	2992756	T	C	KLHDC7A	5	1	2	breast cancer	breast cancer;estrogen-receptor positive breast cancer	ENSG00000179023	KLHDC7A	1	colon;induced pluripotent stem cell;pituitary gland;prostate gland	4	ENSG00000179023
1	18807897	18481403	1p36.13	2992755	C	G	KLHDC7A	5	1	2	breast cancer	breast cancer;estrogen-receptor positive breast cancer	ENSG00000179023	KLHDC7A	1	induced pluripotent stem cell;lung;thyroid gland	3	ENSG00000179023
1	20171860	19845367	1p36.13	6426833	G	A	PLA2G5	56	1	2	autoimmune disease	inflammatory bowel disease;ulcerative colitis	ENSG00000127472;ENSG00000162542;ENSG00000169914	OTUD3;PLA2G5;TMCO4	3	adipose tissue;adrenal gland;aorta;brain;esophagus;heart;neuron	7	ENSG00000127472
1	40035928	39570256	1p34.3	3768321	G	T	PABPC4	212	1	2	metabolic disease	diabetes mellitus;type 2 diabetes mellitus	ENSG00000090621;ENSG00000183682;ENSG00000228060	BMP8A;PABPC4;PABPC4-AS1	3	adipose tissue;blood;fibroblast;immune system;lung;lymphoblastoid cell line;skeletal muscle tissue;skin of body	8	ENSG00000090621
1	46600917	46135245	1p34.1	1707302	A	G	PIK3R3	109	1	2	breast cancer	breast cancer;estrogen-receptor positive breast cancer	ENSG00000086015;ENSG00000117461;ENSG00000117481;ENSG00000159588;ENSG00000159596;ENSG00000171357;ENSG00000197429	CCDC17;IPP;LURAP1;MAST2;NSUN4;PIK3R3;TMEM69	7	adipose tissue;aorta;blood;brain;fibroblast;immune system;lung;lymphoblastoid cell line;testis;thyroid gland	10	ENSG00000117461	5
1	109814880	109272258	1p13.3	4970834	C	T	PSRC1	96	1	2	cardiovascular disease	coronary artery disease;heart failure	ENSG00000134222	PSRC1	1	saliva-secreting gland;thyroid gland	2	ENSG00000134222	6
1	109818306	109275684	1p13.3	629301	G	T	SORT1	216	1	2	cardiovascular disease	angina pectoris;coronary artery disease	ENSG00000031698;ENSG00000134222;ENSG00000134243;ENSG00000143126	CELSR2;PSRC1;SARS1;SORT1	4	blood;cartilage element;immune system;lymphoblastoid cell line;skeletal muscle tissue	5	ENSG00000134243	6
1	114445880	113903258	1p13.2	7513707	G	A	DCLRE1B	45	1	2	breast cancer	breast cancer;estrogen-receptor positive breast cancer	ENSG00000118655	DCLRE1B	1	immune system	1	ENSG00000118655
1	118230221	117687599	1p12	7529522	T	C	TENT5C	28	1	2	breast cancer	breast cancer;estrogen-receptor positive breast cancer	ENSG00000183508	TENT5C	1	colon	1	ENSG00000183508
1	121213348	121471494	1p11.2	12134101	A	G	NBPF26	10	1	2	breast cancer	breast cancer;estrogen-receptor positive breast cancer	ENSG00000171943;ENSG00000226067;ENSG00000227082;ENSG00000233029;ENSG00000272583;ENSG00000273136;ENSG00000286106	ENSG00000233029;LINC00623;NBPF26;NOTCH2NLR;SRGAP2C	7	adipose tissue;aorta;brain;immune system;induced pluripotent stem cell;lymphoblastoid cell line;pancreas;stomach	8	ENSG00000273136
1	121280613	121538815	1p11.2	11249433	A	G	PPIAL4A	15	1	2	breast cancer	breast cancer;estrogen-receptor positive breast cancer	ENSG00000171943;ENSG00000188610;ENSG00000226067;ENSG00000227082;ENSG00000233029;ENSG00000234998;ENSG00000263353;ENSG00000272583;ENSG00000273136;ENSG00000286106	ENSG00000233029;FAM72B;LINC00623;NBPF26;NOTCH2NLR;PPIAL4A;SRGAP2C	10	adipose tissue;adrenal gland;aorta;blood;brain;breast;esophagus;fibroblast;heart;immune system;induced pluripotent stem cell;liver;lung;lymphoblastoid cell line;neuron;pancreas;pituitary gland;skeletal muscle tissue;skin of body;spleen;stomach;thyroid gland	22	ENSG00000263353
1	145662851	145772225	1q21.1	718942	A	T	NUDT17	6	1	2	breast cancer	breast cancer;estrogen-receptor positive breast cancer	ENSG00000186364	NUDT17	1	adipose tissue	1	ENSG00000186364
1	145588182	145846884	1q21.1	2004659	A	G	NUDT17	6	1	2	breast cancer	breast cancer;estrogen-receptor positive breast cancer	ENSG00000186364	NUDT17	1	thyroid gland	1	ENSG00000186364
1	150679033	150706557	1q21.3	1336900	G	A	ARNT	295	1	2	autoimmune disease	inflammatory bowel disease;ulcerative colitis	ENSG00000143369;ENSG00000143379;ENSG00000143382;ENSG00000143387;ENSG00000143412;ENSG00000143418;ENSG00000143434;ENSG00000143437;ENSG00000143452;ENSG00000143457;ENSG00000163131;ENSG00000163141;ENSG00000197622;ENSG00000228126;ENSG00000237781;ENSG00000266472	ADAMTSL4;ANXA9;ARNT;BNIPL;CDC42SE1;CERS2;CTSK;CTSS;ECM1;FALEC;GOLPH3L;HORMAD1;MRPS21;SEMA6C;SETDB1	16	adipose tissue;adrenal gland;aorta;blood;brain;breast;colon;esophagus;female gonad;fibroblast;heart;immune system;induced pluripotent stem cell;liver;lung;lymphoblastoid cell line;neuron;pancreas;pituitary gland;prostate gland;rectum;saliva-secreting gland;skeletal muscle tissue;skin of body;small intestine;spleen;stomach;testis;thyroid gland;uterus;vagina	31	ENSG00000143437
1	151908055	151935579	1q21.3	77426698	G	A		0	1	2	allergic disease	allergic disease;asthma	ENSG00000231073		1	esophagus	1	ENSG00000231073
1	152074116	152101640	1q21.3	12122629	A	C	LINGO4	5	1	2	allergic disease	allergic disease;asthma	ENSG00000213171	LINGO4	1	heart;pancreas;skeletal muscle tissue;skin of body;testis	5	ENSG00000213171
1	152448098	152475622	1q21.3	12731336	A	G	PGLYRP4	14	1	2	allergic disease	allergic disease;asthma	ENSG00000163218	PGLYRP4	1	esophagus	1	ENSG00000163218
1	155148781	155176305	1q22	4971059	G	A	MUC1	927	1	2	breast cancer	breast cancer;estrogen-receptor positive breast cancer	ENSG00000143537;ENSG00000143630;ENSG00000160752;ENSG00000160767;ENSG00000163374;ENSG00000163462;ENSG00000169231;ENSG00000169241;ENSG00000169242;ENSG00000173171;ENSG00000177628;ENSG00000185499;ENSG00000225855;ENSG00000231064;ENSG00000236263;ENSG00000243364	ADAM15;EFNA1;EFNA4;FAM189B;FDPS;GBA;HCN3;MTX1;MUC1;RUSC1-AS1;SLC50A1;THBS3;TRIM46;YY1AP1	16	adipose tissue;blood;brain;esophagus;fibroblast;immune system;lung;lymphoblastoid cell line;neuron;pancreas;pituitary gland;saliva-secreting gland;skeletal muscle tissue;skin of body;spleen;stomach;thyroid gland	17	ENSG00000185499
1	155149718	155177242	1q22	3814316	G	A	MUC1	927	1	2	breast cancer	breast cancer;estrogen-receptor positive breast cancer	ENSG00000185499	MUC1	1	immune system	1	ENSG00000185499
1	155162067	155192276	1q22	4072037	C	T	MUC1	927	1	2	autoimmune disease	crohn's disease;inflammatory bowel disease	ENSG00000169231;ENSG00000169242;ENSG00000185499;ENSG00000231064	EFNA1;MUC1;THBS3	4	blood;brain;colon;immune system;lymphoblastoid cell line;pancreas;saliva-secreting gland;skeletal muscle tissue;skin of body	9	ENSG00000185499	4
1	155181843	155212052	1q22	2974935	G	T	MUC1	927	1	2	autoimmune disease	crohn's disease;inflammatory bowel disease	ENSG00000116521;ENSG00000125459;ENSG00000143630;ENSG00000160767;ENSG00000160803;ENSG00000163374;ENSG00000163462;ENSG00000169231;ENSG00000169242;ENSG00000173171;ENSG00000177628;ENSG00000185499;ENSG00000225855;ENSG00000231064;ENSG00000236263;ENSG00000243364;ENSG00000270361	EFNA1;EFNA4;FAM189B;GBA;HCN3;MSTO1;MTX1;MUC1;RUSC1-AS1;SCAMP3;THBS3;TRIM46;UBQLN4;YY1AP1	17	adipose tissue;adrenal gland;blood;brain;breast;colon;esophagus;fibroblast;immune system;layer of synovial tissue;lung;lymphoblastoid cell line;neuron;pancreas;pituitary gland;placenta;prostate gland;saliva-secreting gland;skeletal muscle tissue;skin of body;spleen;stomach;testis;thyroid gland	24	ENSG00000185499
1	155319668	155349877	1q22	12131079	C	T	MUC1	927	1	2	autoimmune disease	crohn's disease;inflammatory bowel disease	ENSG00000132718;ENSG00000143537;ENSG00000163374;ENSG00000169231;ENSG00000169242;ENSG00000177628;ENSG00000185499;ENSG00000225855;ENSG00000236263	ADAM15;EFNA1;GBA;MUC1;RUSC1-AS1;SYT11;THBS3;YY1AP1	9	adipose tissue;blood;brain;immune system;lung;lymphoblastoid cell line;skeletal muscle tissue	7	ENSG00000185499
1	155556971	155587180	1q22	12091730	G	A	SHC1	562	1	2	breast cancer	breast cancer;estrogen-receptor positive breast cancer	ENSG00000160691;ENSG00000163374;ENSG00000177628;ENSG00000225855	GBA;RUSC1-AS1;SHC1;YY1AP1	4	blood;brain;lung;placenta	4	ENSG00000160691
1	156202173	156232382	1q22	1052053	A	G	SEMA4A	48	1	2	cardiovascular disease	ischemic stroke;stroke	ENSG00000196189	SEMA4A	1	esophagus;immune system	2	ENSG00000196189
1	157669278	157699488	1q23.1	3761959	C	T	FCRL3	98	1	2	autoimmune disease	multiple sclerosis;rheumatoid arthritis	ENSG00000160856	FCRL3	1	adipose tissue;blood;heart;immune system;lung;lymphoblastoid cell line	6	ENSG00000160856
1	157670290	157700500	1q23.1	945635	C	G	FCRL3	98	1	2	autoimmune disease	multiple sclerosis;rheumatoid arthritis	ENSG00000160856;ENSG00000227217	FCRL3	2	immune system	1	ENSG00000160856
1	160835583	160865793	1q23.3	955371	C	T	ITLN1	245	1	2	autoimmune disease	crohn's disease;inflammatory bowel disease	ENSG00000026751;ENSG00000122223;ENSG00000122224;ENSG00000158793;ENSG00000179914	CD244;ITLN1;LY9;NIT1;SLAMF7	5	adipose tissue;aorta;blood;immune system;lung;lymphoblastoid cell line;skin of body;testis	8	ENSG00000179914	1
1	160845489	160875699	1q23.3	11578752	C	T	ITLN1	245	1	2	autoimmune disease	inflammatory bowel disease;ulcerative colitis	ENSG00000122223;ENSG00000158793;ENSG00000179914	CD244;ITLN1;NIT1	3	blood;immune system;lymphoblastoid cell line;skin of body;testis;thyroid gland	6	ENSG00000179914
1	160854387	160884597	1q23.3	3818724	C	T	CD244	118	1	2	autoimmune disease	inflammatory bowel disease;ulcerative colitis	ENSG00000122223	CD244	1	immune system	1	ENSG00000122223
1	161185058	161215268	1q23.3	2070901	G	T	USF1	182	1	2	allergic disease	allergic disease;asthma	ENSG00000143224;ENSG00000158769;ENSG00000158773;ENSG00000158793;ENSG00000158850;ENSG00000158859;ENSG00000158864;ENSG00000158869;ENSG00000158882;ENSG00000215845;ENSG00000270149	ADAMTS4;B4GALT3;F11R;FCER1G;NDUFS2;NIT1;PPOX;TOMM40L;TSTD1;USF1	11	adipose tissue;blood;brain;breast;fibroblast;immune system;induced pluripotent stem cell;lymphoblastoid cell line;neuron;pituitary gland;rectum;skeletal muscle tissue;skin of body	13	ENSG00000158773
1	200877562	200908434	1q32.1	7554511	C	A	CACNA1S	99	1	2	autoimmune disease	crohn's disease;ulcerative colitis	ENSG00000081248;ENSG00000116852;ENSG00000163362;ENSG00000170128;ENSG00000232237	ASCL5;CACNA1S;GPR25;INAVA;KIF21B	5	aorta;blood;esophagus;immune system;skin of body	5	ENSG00000081248
1	200881595	200912467	1q32.1	7522462	G	A	INAVA	27	1	2	autoimmune disease	multiple sclerosis;ulcerative colitis	ENSG00000163362;ENSG00000170128	GPR25;INAVA	2	blood;skin of body	2	ENSG00000163362
1	200884985	200915857	1q32.1	905634	C	T	INAVA	27	1	2	autoimmune disease	crohn's disease;multiple sclerosis	ENSG00000163362;ENSG00000234132	INAVA	2	aorta	1	ENSG00000163362
1	201437832	201468704	1q32.1	35383942	C	T	CSRP1	60	1	2	breast cancer	breast cancer;estrogen-receptor positive breast cancer	ENSG00000159176;ENSG00000174307;ENSG00000224536	CSRP1;CSRP1-AS1;PHLDA3	3	colon;esophagus;immune system;skeletal muscle tissue;skin of body	5	ENSG00000159176
1	206939904	206766559	1q32.1	3024505	G	A	IL19	101	1	2	autoimmune disease	crohn's disease;ulcerative colitis	ENSG00000142224	IL19	1	pituitary gland	1	ENSG00000142224
1	206943968	206770623	1q32.1	3024493	C	A	IL19	101	1	2	autoimmune disease	inflammatory bowel disease;ulcerative colitis	ENSG00000142224	IL19	1	pituitary gland	1	ENSG00000142224
1	207738077	207564732	1q32.2	7515905	T	C	CR1	239	1	2	mental or behavioural disorder	alzheimer disease;late-onset alzheimers disease	ENSG00000203710	CR1	1	brain	1	ENSG00000203710
1	207750568	207577223	1q32.2	679515	T	C	CR1	239	1	2	mental or behavioural disorder	alzheimer disease;late-onset alzheimers disease	ENSG00000203710	CR1	1	esophagus	1	ENSG00000203710
1	214159256	213985913	1q32.3	340874	T	C	PROX1-AS1	10	1	2	metabolic disease	diabetes mellitus;type 2 diabetes mellitus	ENSG00000230461;ENSG00000274895	PROX1-AS1	2	adrenal gland;brain;colon;heart;liver;pancreas;pituitary gland;spleen;stomach;testis;thyroid gland	11	ENSG00000230461
1	219644224	219470882	1q41	2605100	A	G		0	1	2	joint disease	joint disease;osteoarthritis	ENSG00000228536		1	skin of body	1	ENSG00000228536	3
1	222786032	222612690	1q41	1909196	T	C	MIA3	85	1	2	cardiovascular disease	ischemic heart disease (disorder);myocardial infarction	ENSG00000143498;ENSG00000143512;ENSG00000154305;ENSG00000162819;ENSG00000186063;ENSG00000197520;ENSG00000225265;ENSG00000272750	AIDA;BROX;FAM177B;HHIPL2;MIA3;TAF1A;TAF1A-AS1	8	adipose tissue;adrenal gland;aorta;blood;brain;breast;colon;esophagus;female gonad;fibroblast;heart;immune system;induced pluripotent stem cell;liver;lung;lymphoblastoid cell line;neuron;pancreas;pituitary gland;prostate gland;skeletal muscle tissue;skin of body;small intestine;spleen;stomach;testis;thyroid gland;uterus;vagina	29	ENSG00000154305
2	25129473	24906604	2p23.3	6725517	A	G	POMC	318	1	2	breast cancer	breast cancer;estrogen-receptor negative breast cancer	ENSG00000084710;ENSG00000115137;ENSG00000115138;ENSG00000138031;ENSG00000138092;ENSG00000224165;ENSG00000235072;ENSG00000271936	ADCY3;CENPO;DNAJC27;DNAJC27-AS1;EFR3B;POMC	8	adipose tissue;adrenal gland;aorta;blood;brain;colon;esophagus;immune system;lymphoblastoid cell line;neuron;pituitary gland;placenta;rectum;skin of body;small intestine	15	ENSG00000115138
2	25150116	24927247	2p23.3	6752378	C	A	ADCY3	72	1	2	metabolic disease	childhood obesity;obesity	ENSG00000138031	ADCY3	1	immune system	1	ENSG00000138031
2	25150758	24927889	2p23.3	10185143	T	C	ADCY3	72	1	2	autoimmune disease	crohn's disease;inflammatory bowel disease	ENSG00000138031;ENSG00000271936	ADCY3	2	brain;lymphoblastoid cell line	2	ENSG00000138031
2	28614794	28391927	2p23.2	925255	C	T		0	1	2	autoimmune disease	crohn's disease;inflammatory bowel disease	ENSG00000270210		1	adipose tissue;aorta;brain;colon;esophagus;kidney;stomach	7	ENSG00000270210
2	28623982	28401115	2p23.2	4666068	A	G		0	1	2	autoimmune disease	crohn's disease;inflammatory bowel disease	ENSG00000270210		1	adipose tissue;aorta;brain;colon;esophagus;heart;skin of body;stomach	8	ENSG00000270210	5
2	28636740	28413873	2p23.2	2279990	A	G		0	1	2	autoimmune disease	crohn's disease;inflammatory bowel disease	ENSG00000270210;ENSG00000270640		2	adipose tissue;adrenal gland;aorta;blood;brain;breast;immune system;kidney;neuron;skeletal muscle tissue;skin of body;thyroid gland	12	ENSG00000270640
2	43456734	43229595	2p21	13407351	A	G	LINC01126	2	1	2	autoimmune disease	crohn's disease;ulcerative colitis	ENSG00000234936;ENSG00000279873	LINC01126	2	adipose tissue;breast;fibroblast;neuron;skin of body	5	ENSG00000279873	5
2	43481013	43253874	2p21	13430791	G	A	LINC01126	2	1	2	autoimmune disease	inflammatory bowel disease;ulcerative colitis	ENSG00000234936;ENSG00000279873	LINC01126	2	adrenal gland;aorta;neuron;skin of body;stomach	5	ENSG00000279873
2	43738173	43511034	2p21	1038822	T	C	ZFP36L2	49	1	2	male reproductive organ cancer	male reproductive organ cancer;prostate cancer	ENSG00000152518;ENSG00000152527;ENSG00000279873	LINC01126;PLEKHH2;ZFP36L2	3	brain;colon;immune system;neuron;skeletal muscle tissue	5	ENSG00000152518
2	57987593	57760458	2p16.1	11682175	T	C	FANCL	92	1	2	mental or behavioural disorder	major depressive disorder;schizophrenia	ENSG00000115392	FANCL	1	blood;immune system	2	ENSG00000115392
2	61381528	61154393	2p15	2592494	T	C	C2orf74	7	1	2	autoimmune disease	crohn's disease;inflammatory bowel disease	ENSG00000212978;ENSG00000237651	C2orf74;C2orf74-DT	2	esophagus;fibroblast	2	ENSG00000237651
2	61384755	61157620	2p15	1665259	G	T	C2orf74	7	1	2	autoimmune disease	crohn's disease;inflammatory bowel disease	ENSG00000237651	C2orf74	1	immune system	1	ENSG00000237651	2
2	61385100	61157965	2p15	1665258	G	A	C2orf74	7	1	2	autoimmune disease	crohn's disease;inflammatory bowel disease	ENSG00000237651	C2orf74	1	immune system	1	ENSG00000237651
2	61385105	61157970	2p15	1729671	G	C	C2orf74	7	1	2	autoimmune disease	crohn's disease;inflammatory bowel disease	ENSG00000237651	C2orf74	1	immune system	1	ENSG00000237651
2	61391305	61164170	2p15	1729662	G	A	C2orf74-DT	3	1	2	autoimmune disease	crohn's disease;inflammatory bowel disease	ENSG00000212978	C2orf74-DT	1	immune system	1	ENSG00000212978
2	61418343	61191208	2p15	777592	G	C	USP34	64	1	2	autoimmune disease	crohn's disease;inflammatory bowel disease	ENSG00000115464;ENSG00000273302	USP34	2	adipose tissue;brain	2	ENSG00000115464
2	61419103	61191968	2p15	777593	C	A		0	1	2	autoimmune disease	crohn's disease;inflammatory bowel disease	ENSG00000273302		1	thyroid gland	1	ENSG00000273302
2	61680993	61453858	2p15	812925	C	G		0	1	2	autoimmune disease	crohn's disease;inflammatory bowel disease	ENSG00000270820;ENSG00000273302		2	adipose tissue;brain;esophagus;skeletal muscle tissue	4	ENSG00000273302
2	61710573	61483438	2p15	11125883	A	C		0	1	2	autoimmune disease	crohn's disease;inflammatory bowel disease	ENSG00000270820		1	skeletal muscle tissue	1	ENSG00000270820	5
2	63104904	62877769	2p15	2539981	T	C		0	1	2	male reproductive organ cancer	male reproductive organ cancer;prostate cancer	ENSG00000226622		1	neuron	1	ENSG00000226622
2	63277843	63050708	2p15	58235267	C	G	MDH1	96	1	2	male reproductive organ cancer	male reproductive organ cancer;prostate cancer	ENSG00000014641;ENSG00000115507;ENSG00000143951;ENSG00000186889;ENSG00000226622	MDH1;OTX1;TMEM17;WDPCP	5	adipose tissue;colon;esophagus;fibroblast;immune system;stomach	6	ENSG00000014641
2	65284231	65057097	2p14	2540949	A	T	CEP68	38	1	2	cardiovascular disease	atrial fibrillation;cardiovascular disease	ENSG00000011523;ENSG00000232613	CEP68	2	adipose tissue;blood;brain;breast;cartilage element;female gonad;fibroblast;immune system;induced pluripotent stem cell;layer of synovial tissue;liver;skeletal muscle tissue	12	ENSG00000011523
2	65667272	65440138	2p14	6740462	C	A	SPRED2	60	1	2	autoimmune disease	crohn's disease;inflammatory bowel disease	ENSG00000198369	SPRED2	1	immune system;lymphoblastoid cell line	2	ENSG00000198369
2	85762048	85534925	2p11.2	10176176	A	T	USP39	133	1	2	cardiovascular disease	chronic ischemic heart disease (disorder);ischemic heart disease (disorder)	ENSG00000042493;ENSG00000115486;ENSG00000115523;ENSG00000118640;ENSG00000152291;ENSG00000168883;ENSG00000168899	CAPG;GGCX;GNLY;TGOLN2;USP39;VAMP5;VAMP8	7	adipose tissue;aorta;blood;brain;breast;colon;esophagus;female gonad;fibroblast;heart;immune system;lung;lymphoblastoid cell line;neuron;pancreas;pituitary gland;placenta;prostate gland;skeletal muscle tissue;skin of body;spleen;testis;thyroid gland	23	ENSG00000168883
2	127891427	127133851	2q14.3	4663105	A	C	BIN1	230	1	2	mental or behavioural disorder	alzheimer disease;late-onset alzheimers disease	ENSG00000136717	BIN1	1	immune system	1	ENSG00000136717
2	127892810	127135234	2q14.3	6733839	C	T	BIN1	230	1	2	mental or behavioural disorder	alzheimer disease;late-onset alzheimers disease	ENSG00000136717;ENSG00000236682	BIN1	2	aorta;brain;immune system;lymphoblastoid cell line	4	ENSG00000136717
2	145481827	144724260	2q22.3	11691685	A	G	TEX41	4	1	2	autoimmune disease	crohn's disease;inflammatory bowel disease	ENSG00000226674	TEX41	1	testis	1	ENSG00000226674
2	148914544	148156975	2q23.1	6430298	C	A	ACVR2A	127	1	2	breast cancer	breast cancer;estrogen-receptor positive breast cancer	ENSG00000115947;ENSG00000121989;ENSG00000135999;ENSG00000204406	ACVR2A;EPC2;MBD5;ORC4	4	adipose tissue;adrenal gland;aorta;blood;brain;immune system;lymphoblastoid cell line;skeletal muscle tissue;testis;thyroid gland	10	ENSG00000121989
2	177045560	176180832	2q31.1	1562314	A	T	HOXD3	51	1	2	genital neoplasm, female	ovarian cancer;ovarian carcinoma	ENSG00000128652;ENSG00000128709;ENSG00000237380	HOXD-AS2;HOXD3;HOXD9	3	adipose tissue;fibroblast;skeletal muscle tissue	3	ENSG00000128652
2	182308352	181443625	2q31.3	6740847	A	G	ITGA4	302	1	2	autoimmune disease	crohn's disease;inflammatory bowel disease	ENSG00000115232	ITGA4	1	blood;immune system	2	ENSG00000115232	2
2	182312809	181448082	2q31.3	4667282	T	A	ITGA4	302	1	2	autoimmune disease	crohn's disease;inflammatory bowel disease	ENSG00000115232	ITGA4	1	immune system	1	ENSG00000115232
2	182323766	181459039	2q31.3	1375493	G	A	ITGA4	302	1	2	autoimmune disease	crohn's disease;inflammatory bowel disease	ENSG00000115232	ITGA4	1	blood;immune system	2	ENSG00000115232
2	182328214	181463487	2q31.3	2124440	G	A	ITGA4	302	1	2	autoimmune disease	crohn's disease;inflammatory bowel disease	ENSG00000115232	ITGA4	1	immune system	1	ENSG00000115232
2	199826222	198961498	2q33.1	1456536	C	T	SATB2	171	1	2	autoimmune disease	inflammatory bowel disease;ulcerative colitis	ENSG00000119042;ENSG00000225421	SATB2	2	skin of body	1	ENSG00000119042	2
2	202152162	201287439	2q33.1	13113	T	A	CASP8	941	1	2	breast cancer	breast cancer;estrogen-receptor positive breast cancer	ENSG00000003400;ENSG00000003402;ENSG00000064012;ENSG00000115993;ENSG00000155749;ENSG00000155754;ENSG00000155755;ENSG00000240344	C2CD6;CASP10;CASP8;CFLAR;FLACC1;PPIL3;TMEM237;TRAK2	8	adipose tissue;adrenal gland;aorta;blood;brain;breast;colon;esophagus;female gonad;fibroblast;heart;immune system;induced pluripotent stem cell;kidney;lung;lymphoblastoid cell line;neuron;pancreas;pituitary gland;prostate gland;saliva-secreting gland;skeletal muscle tissue;skin of body;small intestine;spleen;stomach;testis;thyroid gland	28	ENSG00000064012
2	202241594	201376871	2q33.1	12052257	A	G	FLACC1	28	1	2	skin cancer	skin cancer;skin neoplasm	ENSG00000155749	FLACC1	1	immune system	1	ENSG00000155749
2	216287497	215422774	2q35	16854041	A	G	ATIC	117	1	2	breast cancer	breast cancer;estrogen-receptor positive breast cancer	ENSG00000138363;ENSG00000225166;ENSG00000235770	ATIC;ENSG00000225166;LINC00607	3	adipose tissue;aorta;brain;immune system;skeletal muscle tissue;skin of body	6	ENSG00000138363	1
2	219010146	218145423	2q35	11676348	C	T	CXCR2	400	1	2	autoimmune disease	inflammatory bowel disease;ulcerative colitis	ENSG00000018280;ENSG00000127837;ENSG00000127838;ENSG00000135926;ENSG00000163464;ENSG00000163466;ENSG00000179921;ENSG00000180871;ENSG00000261338	AAMP;ARPC2;CXCR1;CXCR2;GPBAR1;PNKD;SLC11A1;TMBIM1	9	adipose tissue;adrenal gland;aorta;blood;brain;breast;colon;esophagus;female gonad;fibroblast;heart;immune system;induced pluripotent stem cell;lung;lymphoblastoid cell line;neuron;pancreas;pituitary gland;prostate gland;saliva-secreting gland;skeletal muscle tissue;skin of body;small intestine;spleen;stomach;testis;thyroid gland;uterus;vagina	29	ENSG00000180871	4
2	219057338	218192615	2q35	12612347	A	G	ARPC2	122	1	2	autoimmune disease	crohn's disease;inflammatory bowel disease	ENSG00000163466	ARPC2	1	immune system	1	ENSG00000163466
2	219082330	218217607	2q35	12694432	A	G	ARPC2	122	1	2	autoimmune disease	crohn's disease;inflammatory bowel disease	ENSG00000163466	ARPC2	1	immune system	1	ENSG00000163466
2	219120255	218255532	2q35	736730	C	T		0	1	2	autoimmune disease	crohn's disease;inflammatory bowel disease	ENSG00000261338		1	adipose tissue;brain;heart;skin of body;thyroid gland	5	ENSG00000261338	3
2	219120588	218255865	2q35	736731	A	G		0	1	2	autoimmune disease	crohn's disease;inflammatory bowel disease	ENSG00000261338		1	brain;skeletal muscle tissue;small intestine	3	ENSG00000261338
2	219122090	218257367	2q35	10932766	G	A	GPBAR1	93	1	2	autoimmune disease	crohn's disease;inflammatory bowel disease	ENSG00000127838;ENSG00000179921;ENSG00000261338	GPBAR1;PNKD	3	aorta;brain;esophagus;lymphoblastoid cell line;skin of body;testis	6	ENSG00000179921
2	219122780	218258057	2q35	4674276	A	T	ARPC2	122	1	2	autoimmune disease	inflammatory bowel disease;ulcerative colitis	ENSG00000163466;ENSG00000261338	ARPC2	2	adipose tissue;brain;neuron;pituitary gland;skeletal muscle tissue;thyroid gland	6	ENSG00000163466
2	219125809	218261086	2q35	11554825	C	T		0	1	2	autoimmune disease	crohn's disease;inflammatory bowel disease	ENSG00000261338		1	pituitary gland	1	ENSG00000261338
2	219133137	218268414	2q35	12612675	A	G	CXCR2	400	1	2	autoimmune disease	inflammatory bowel disease;ulcerative colitis	ENSG00000018280;ENSG00000127837;ENSG00000127838;ENSG00000135926;ENSG00000163464;ENSG00000163466;ENSG00000180871;ENSG00000237281;ENSG00000261338	AAMP;ARPC2;CATIP-AS2;CXCR1;CXCR2;PNKD;SLC11A1;TMBIM1	9	adipose tissue;adrenal gland;aorta;blood;brain;colon;esophagus;heart;immune system;induced pluripotent stem cell;kidney;liver;lung;lymphoblastoid cell line;skeletal muscle tissue;skin of body;spleen;testis;thyroid gland;uterus	20	ENSG00000180871
2	219134950	218270227	2q35	13419763	C	T		0	1	2	autoimmune disease	crohn's disease;inflammatory bowel disease	ENSG00000261338		1	brain;immune system	2	ENSG00000261338
2	228660112	227795396	2q36.3	7556897	C	T	CCL20	272	1	2	autoimmune disease	inflammatory bowel disease;ulcerative colitis	ENSG00000115009	CCL20	1	lymphoblastoid cell line	1	ENSG00000115009
2	228660362	227795646	2q36.3	4973341	C	T	CCL20	272	1	2	autoimmune disease	inflammatory bowel disease;ulcerative colitis	ENSG00000115009	CCL20	1	immune system;lymphoblastoid cell line	2	ENSG00000115009
2	231091223	230226508	2q37.1	13397985	T	G	SP140	31	1	2	autoimmune disease	crohn's disease;inflammatory bowel disease	ENSG00000079263	SP140	1	lymphoblastoid cell line	1	ENSG00000079263
2	231091656	230226941	2q37.1	7584894	G	A	SP140	31	1	2	autoimmune disease	crohn's disease;multiple sclerosis	ENSG00000079263	SP140	1	lymphoblastoid cell line	1	ENSG00000079263
2	231106724	230242009	2q37.1	10201872	C	T	SP110	68	1	2	autoimmune disease	crohn's disease;multiple sclerosis	ENSG00000079263;ENSG00000135899	SP110;SP140	2	lymphoblastoid cell line	1	ENSG00000135899	1
2	231115790	230251075	2q37.1	9989746	G	A	SP100	114	1	2	autoimmune disease	crohn's disease;multiple sclerosis	ENSG00000067066;ENSG00000079263	SP100;SP140	2	lymphoblastoid cell line	1	ENSG00000067066
2	241568326	240628909	2q37.3	34236350	C	T	GPR35	45	1	2	autoimmune disease	inflammatory bowel disease;ulcerative colitis	ENSG00000122085;ENSG00000178623	GPR35;MTERF4	2	adipose tissue;blood;brain;colon;immune system;lymphoblastoid cell line;skeletal muscle tissue;skin of body	8	ENSG00000178623
2	241574401	240634984	2q37.3	4676408	G	A	CAPN10	169	1	2	autoimmune disease	inflammatory bowel disease;ulcerative colitis	ENSG00000142330;ENSG00000172478;ENSG00000178623;ENSG00000184945;ENSG00000188542	AQP12A;CAPN10;DUSP28;GPR35;MAB21L4	5	colon;heart;immune system;lymphoblastoid cell line;skeletal muscle tissue;skin of body;stomach	7	ENSG00000142330
2	242699290	241759875	2q37.3	71430382	C	T	D2HGDH	37	1	2	allergic disease	asthma;seasonal allergic rhinitis	ENSG00000154252;ENSG00000180902	D2HGDH;GAL3ST2	2	brain	1	ENSG00000180902
3	27327965	27286474	3p24.1	3103743	A	C	SLC4A7	93	1	2	breast cancer	breast cancer;estrogen-receptor positive breast cancer	ENSG00000033867;ENSG00000163491;ENSG00000179796	LRRC3B;NEK10;SLC4A7	3	breast;colon;skeletal muscle tissue	3	ENSG00000033867
3	30675880	30634388	3p24.1	1431131	A	T	TGFBR2	595	1	2	breast cancer	breast cancer;estrogen-receptor positive breast cancer	ENSG00000144644;ENSG00000163513;ENSG00000227260	GADL1;LINC01985;TGFBR2	3	lymphoblastoid cell line;skeletal muscle tissue;testis	3	ENSG00000163513
3	38051211	38009720	3p22.2	75495843	G	A	MYD88	572	1	2	skin disease	follicular cysts of skin and subcutaneous tissue (disorder);skin disease	ENSG00000172936	MYD88	1	aorta;skeletal muscle tissue	2	ENSG00000172936
3	38180103	38138612	3p22.2	545602132	C	CGGCGG	MYD88	572	1	2	skin disease	follicular cysts of skin and subcutaneous tissue (disorder);skin disease	ENSG00000172936	MYD88	1	aorta;neuron;skeletal muscle tissue	3	ENSG00000172936
3	48753149	48715716	3p21.31	9848203	T	C	WDR6	110	1	2	autoimmune disease	crohn's disease;inflammatory bowel disease	ENSG00000178252;ENSG00000225697	SLC26A6;WDR6	2	brain;immune system	2	ENSG00000178252
3	48754877	48717444	3p21.31	9834996	G	T	WDR6	110	1	2	autoimmune disease	inflammatory bowel disease;ulcerative colitis	ENSG00000068745;ENSG00000178252;ENSG00000213672;ENSG00000225399	IP6K2;NCKIPSD;WDR6	4	adrenal gland;aorta;colon;esophagus;heart	5	ENSG00000178252	4
3	49178990	49141557	3p21.31	9880088	G	A	WDR6	110	1	2	autoimmune disease	crohn's disease;ulcerative colitis	ENSG00000173421;ENSG00000177352;ENSG00000177479;ENSG00000178252;ENSG00000188315;ENSG00000213672;ENSG00000225399;ENSG00000225697;ENSG00000232112	ARIH2;C3orf62;CCDC71;IHO1;NCKIPSD;SLC26A6;TMA7;WDR6	9	brain;esophagus;fibroblast;lymphoblastoid cell line;prostate gland;skeletal muscle tissue;skin of body;stomach;thyroid gland	9	ENSG00000178252
3	52815905	52781889	3p21.1	2710323	T	C	GNL3	236	1	2	mental or behavioural disorder	bipolar disorder;schizophrenia	ENSG00000114904;ENSG00000163938;ENSG00000168268	GNL3;NEK4;NT5DC2	3	adipose tissue;blood;immune system;lymphoblastoid cell line;skin of body;testis	6	ENSG00000163938
3	52817778	52783762	3p21.1	3774355	G	A	GLT8D1	41	1	2	joint disease	osteoarthritis;osteoarthritis, hip	ENSG00000016864;ENSG00000114904	GLT8D1;NEK4	2	blood;induced pluripotent stem cell	2	ENSG00000016864
3	52847601	52813585	3p21.1	2071044	C	T	GNL3	236	1	2	mental or behavioural disorder	bipolar disorder;mental or behavioural disorder	ENSG00000055955;ENSG00000163931;ENSG00000163933;ENSG00000163938;ENSG00000168237;ENSG00000168268;ENSG00000213533	GLYCTK;GNL3;ITIH4;NT5DC2;RFT1;STIMATE;TKT	7	aorta;blood;colon;esophagus;lymphoblastoid cell line;pancreas;testis	7	ENSG00000163938	5
3	141142691	141423849	3q23	6440006	G	A	ZBTB38	55	1	2	breast cancer	breast cancer;estrogen-receptor positive breast cancer	ENSG00000177311	ZBTB38	1	immune system	1	ENSG00000177311
3	169487501	169769713	3q26.2	9811216	T	C	ACTRT3	9	1	2	cancer	cancer;neoplasm	ENSG00000184378	ACTRT3	1	induced pluripotent stem cell	1	ENSG00000184378
3	170074517	170356729	3q26.2	78416326	G	C	SKIL	107	1	2	male reproductive organ cancer	male reproductive organ cancer;prostate cancer	ENSG00000136603;ENSG00000242578	SKIL	2	aorta;neuron	2	ENSG00000136603
3	170083629	170365841	3q26.2	61436251	C	G	SKIL	107	1	2	male reproductive organ cancer	male reproductive organ cancer;prostate cancer	ENSG00000013297;ENSG00000136603;ENSG00000242578	CLDN11;SKIL	3	adipose tissue;aorta;esophagus;heart;lung;neuron;skeletal muscle tissue;spleen	8	ENSG00000136603
3	170092057	170374269	3q26.2	62295839	A	C	CLDN11	52	1	2	male reproductive organ cancer	male reproductive organ cancer;prostate cancer	ENSG00000013297;ENSG00000173889;ENSG00000173890;ENSG00000242578	CLDN11;GPR160;PHC3	4	adipose tissue;blood;immune system;neuron;skeletal muscle tissue;spleen	6	ENSG00000013297
3	185834290	186116501	3q27.2	7647305	T	C	ETV5	93	1	2	metabolic disease	obesity;overweight	ENSG00000244405	ETV5	1	immune system	1	ENSG00000244405
3	196359310	196632439	3q29	1684466	G	A	NRROS	17	1	2	allergic disease	age of onset of childhood onset asthma;asthma	ENSG00000174004;ENSG00000232065	LINC01063;NRROS	2	adipose tissue;aorta;esophagus;fibroblast;lung;neuron;skin of body;thyroid gland	8	ENSG00000174004
4	1685137	1683410	4p16.3	798727	C	T	FAM53A	12	1	2	joint disease	osteoarthritis;osteoarthritis, hip	ENSG00000174137	FAM53A	1	immune system;lymphoblastoid cell line	2	ENSG00000174137	1
4	1685211	1683484	4p16.3	798726	T	C	FAM53A	12	1	2	joint disease	osteoarthritis;osteoarthritis, hip	ENSG00000174137	FAM53A	1	immune system;skeletal muscle tissue;testis;thyroid gland	4	ENSG00000174137
4	1689377	1687650	4p16.3	811316	T	C	FAM53A	12	1	2	joint disease	osteoarthritis;osteoarthritis, hip	ENSG00000174137	FAM53A	1	blood;immune system	2	ENSG00000174137
4	1704977	1703250	4p16.3	373160997	A	AG	TACC3	125	1	2	joint disease	osteoarthritis;osteoarthritis, hip	ENSG00000013810;ENSG00000163950;ENSG00000168936;ENSG00000174137;ENSG00000244459;ENSG00000270195	FAM53A;SLBP;TACC3;TMEM129	6	blood;fibroblast;immune system;induced pluripotent stem cell;lymphoblastoid cell line;skin of body	6	ENSG00000013810
4	1707447	1705720	4p16.3	798756	T	C	FAM53A	12	1	2	joint disease	osteoarthritis;osteoarthritis, hip	ENSG00000174137	FAM53A	1	lymphoblastoid cell line	1	ENSG00000174137
4	1731621	1729894	4p16.3	798763	T	C	TACC3	125	1	2	joint disease	osteoarthritis;osteoarthritis, hip	ENSG00000013810	TACC3	1	liver;skin of body	2	ENSG00000013810
4	38816338	38814717	4p14	6815814	A	C	TLR6	172	1	2	breast cancer	breast cancer;estrogen-receptor positive breast cancer	ENSG00000174130;ENSG00000197712	FAM114A1;TLR6	2	adipose tissue;fibroblast;immune system;skin of body	4	ENSG00000174130
4	95524838	94603687	4q22.3	10034824	G	T	PDLIM5	125	1	2	male reproductive organ cancer	male reproductive organ cancer;prostate cancer	ENSG00000163110	PDLIM5	1	aorta;brain	2	ENSG00000163110
4	106061534	105140377	4q24	7679673	C	A	PPA2	67	1	2	male reproductive organ cancer	male reproductive organ cancer;prostate cancer	ENSG00000138777	PPA2	1	immune system;lymphoblastoid cell line;neuron;skeletal muscle tissue	4	ENSG00000138777
4	106065308	105144151	4q24	10007915	C	G	TET2	405	1	2	male reproductive organ cancer	male reproductive organ cancer;prostate cancer	ENSG00000138777;ENSG00000168769	PPA2;TET2	2	esophagus;fibroblast;immune system;neuron;skeletal muscle tissue	5	ENSG00000168769	6
4	151199080	150277928	4q31.3	2290846	G	A	LRBA	97	1	2	digestive system disease	cholelithiasis;digestive system disease	ENSG00000170390;ENSG00000198589	DCLK2;LRBA	2	brain	1	ENSG00000198589
4	151210677	150289525	4q31.3	17588356	G	T	DCLK2	26	1	2	digestive system disease	calculus of gallbladder with cholecystitis (disorder);cholelithiasis	ENSG00000170390	DCLK2	1	immune system	1	ENSG00000170390	1
5	1294086	1293971	5p15.33	2736098	C	T	CLPTM1L	136	1	2	breast cancer	breast cancer;estrogen-receptor positive breast cancer	ENSG00000049656	CLPTM1L	1	adipose tissue	1	ENSG00000049656	2
5	1891800	1891686	5p15.33	10866527	C	T	IRX4	19	1	2	male reproductive organ cancer	male reproductive organ cancer;prostate cancer	ENSG00000113430;ENSG00000248994;ENSG00000249116	IRX4	3	brain;esophagus;induced pluripotent stem cell;prostate gland;skin of body	5	ENSG00000113430
5	1895829	1895715	5p15.33	12653946	C	T	IRX4	19	1	2	male reproductive organ cancer	male reproductive organ cancer;prostate cancer	ENSG00000113430;ENSG00000249116	IRX4	2	prostate gland;skin of body	2	ENSG00000113430
5	10690749	10690637	5p15.2	5745271	T	G	DAP	26	1	2	autoimmune disease	crohn's disease;inflammatory bowel disease	ENSG00000112977	DAP	1	lymphoblastoid cell line	1	ENSG00000112977
5	10695526	10695414	5p15.2	2930047	T	C	DAP	26	1	2	autoimmune disease	crohn's disease;inflammatory bowel disease	ENSG00000112977	DAP	1	brain;colon;esophagus;neuron;pancreas	5	ENSG00000112977
5	40414886	40414784	5p13.1	7711427	A	C	PTGER4	195	1	2	autoimmune disease	inflammatory bowel disease;ulcerative colitis	ENSG00000171522	PTGER4	1	immune system;small intestine	2	ENSG00000171522
5	40487270	40487168	5p13.1	7725052	C	T	PTGER4	195	1	2	allergic disease	allergic disease;seasonal allergic rhinitis	ENSG00000171522	PTGER4	1	immune system;lymphoblastoid cell line	2	ENSG00000171522	2
5	40492655	40492553	5p13.1	7714574	C	T	PTGER4	195	1	2	allergic disease	allergic disease;seasonal allergic rhinitis	ENSG00000171522	PTGER4	1	immune system;lymphoblastoid cell line	2	ENSG00000171522
5	49641645	50345811	5q11.1	72749841	T	C	PARP8	21	1	2	breast cancer	breast cancer;estrogen-receptor positive breast cancer	ENSG00000151883;ENSG00000170571	EMB;PARP8	2	blood;fibroblast	2	ENSG00000151883
5	56027240	56731413	5q11.2	59957907	A	G		0	1	2	breast cancer	breast cancer;estrogen-receptor positive breast cancer	ENSG00000271828		1	brain;immune system	2	ENSG00000271828
5	56029243	56733416	5q11.2	16886181	T	C	MIER3	23	1	2	breast cancer	breast cancer;estrogen-receptor positive breast cancer	ENSG00000155545;ENSG00000271828	MIER3	2	aorta;brain;immune system;spleen	4	ENSG00000155545
5	56053535	56757708	5q11.2	62355901	T	C	MIER3	23	1	2	breast cancer	breast cancer;estrogen-receptor positive breast cancer	ENSG00000155545;ENSG00000225940;ENSG00000271828	C5orf67;MIER3	3	aorta;brain;immune system;spleen;thyroid gland	5	ENSG00000155545
5	72539850	73244023	5q13.2	34804116	C	A	FCHO2	47	1	2	autoimmune disease	crohn's disease;inflammatory bowel disease	ENSG00000157107;ENSG00000251493	FCHO2;FOXD1	2	skin of body;small intestine	2	ENSG00000157107
5	81375335	82079516	5q14.1	144580806	A	C	ATG10	41	1	2	breast cancer	breast cancer;estrogen-receptor positive breast cancer	ENSG00000152348	ATG10	1	adipose tissue;esophagus;fibroblast;lymphoblastoid cell line;neuron;skin of body;testis	7	ENSG00000152348
5	81400264	82104445	5q14.2	324910	A	C	ATG10	41	1	2	breast cancer	breast cancer;estrogen-receptor positive breast cancer	ENSG00000152348	ATG10	1	brain;immune system;liver	3	ENSG00000152348
5	81406404	82110585	5q14.2	112851871	G	C	RPS23	165	1	2	breast cancer	breast cancer;estrogen-receptor positive breast cancer	ENSG00000152348;ENSG00000186468	ATG10;RPS23	2	immune system;testis	2	ENSG00000186468
5	81428261	82132442	5q14.2	113654433	C	A	ATG10	41	1	2	breast cancer	breast cancer;estrogen-receptor positive breast cancer	ENSG00000152348	ATG10	1	aorta;esophagus;heart;immune system;saliva-secreting gland	5	ENSG00000152348
5	81466669	82170850	5q14.2	4081859	G	A	RPS23	165	1	2	breast cancer	breast cancer;estrogen-receptor positive breast cancer	ENSG00000152348;ENSG00000186468	ATG10;RPS23	2	colon;testis	2	ENSG00000186468
5	81491087	82195268	5q14.2	891159	G	A	ATG10	41	1	2	breast cancer	breast cancer;estrogen-receptor positive breast cancer	ENSG00000152348	ATG10	1	blood	1	ENSG00000152348
5	81504841	82209022	5q14.2	1543911	C	T	ATG10	41	1	2	breast cancer	breast cancer;estrogen-receptor positive breast cancer	ENSG00000152348	ATG10	1	induced pluripotent stem cell	1	ENSG00000152348
5	81573992	82278173	5q14.2	226198	C	T	RPS23	165	1	2	breast cancer	breast cancer;estrogen-receptor positive breast cancer	ENSG00000152348;ENSG00000186468;ENSG00000205464	ATG10;ATP6AP1L;RPS23	3	adipose tissue;adrenal gland;aorta;brain;breast;colon;esophagus;female gonad;fibroblast;heart;immune system;induced pluripotent stem cell;liver;lung;lymphoblastoid cell line;neuron;pancreas;prostate gland;saliva-secreting gland;skeletal muscle tissue;skin of body;small intestine;spleen;stomach;testis;thyroid gland;uterus;vagina	28	ENSG00000186468
5	81593654	82297835	5q14.2	226205	C	T	RPS23	165	1	2	breast cancer	breast cancer;estrogen-receptor positive breast cancer	ENSG00000152348;ENSG00000186468;ENSG00000205464	ATG10;ATP6AP1L;RPS23	3	adipose tissue;aorta;blood;brain;colon;immune system;induced pluripotent stem cell;liver;lymphoblastoid cell line;neuron;pituitary gland;rectum;saliva-secreting gland;skeletal muscle tissue;skin of body;small intestine;thyroid gland	17	ENSG00000186468
5	81600339	82304520	5q14.2	150934	G	A	RPS23	165	1	2	breast cancer	breast cancer;estrogen-receptor positive breast cancer	ENSG00000152348;ENSG00000186468;ENSG00000205464	ATG10;ATP6AP1L;RPS23	3	aorta;colon;immune system;neuron;rectum;small intestine	6	ENSG00000186468
5	81610680	82314861	5q14.2	226204	G	A	RPS23	165	1	2	breast cancer	breast cancer;estrogen-receptor positive breast cancer	ENSG00000186468;ENSG00000205464	ATP6AP1L;RPS23	2	aorta;brain;immune system	3	ENSG00000186468
5	96229750	96894046	5q15	2247650	G	T	ERAP2	92	1	2	autoimmune disease	crohn's disease;inflammatory bowel disease	ENSG00000164308	ERAP2	1	immune system	1	ENSG00000164308
5	96231000	96895296	5q15	2549782	G	T	ERAP2	92	1	2	autoimmune disease	crohn's disease;inflammatory bowel disease	ENSG00000164308	ERAP2	1	immune system	1	ENSG00000164308
5	96232699	96896995	5q15	2548535	A	G	ERAP2	92	1	2	autoimmune disease	crohn's disease;inflammatory bowel disease	ENSG00000164308	ERAP2	1	immune system	1	ENSG00000164308
5	96235038	96899334	5q15	251339	T	C	LNPEP	109	1	2	autoimmune disease	crohn's disease;inflammatory bowel disease	ENSG00000113441	LNPEP	1	immune system	1	ENSG00000113441
5	96252432	96916728	5q15	2927608	G	A	ERAP2	92	1	2	autoimmune disease	crohn's disease;inflammatory bowel disease	ENSG00000164308	ERAP2	1	adipose tissue;aorta;blood;brain;colon;esophagus;fibroblast;heart;lung;neuron;pituitary gland;prostate gland;skeletal muscle tissue;skin of body;testis;thyroid gland	16	ENSG00000164308
5	96252589	96916885	5q15	2910686	T	C	ERAP2	92	1	2	autoimmune disease	crohn's disease;inflammatory bowel disease	ENSG00000164308	ERAP2	1	adipose tissue;adrenal gland;aorta;blood;brain;breast;colon;esophagus;female gonad;fibroblast;heart;immune system;kidney;liver;lymphoblastoid cell line;pancreas;rectum;saliva-secreting gland;skeletal muscle tissue;skin of body;small intestine;spleen;stomach;uterus;vagina	25	ENSG00000164308
5	96252803	96917099	5q15	1363907	G	A	ERAP1	238	1	2	autoimmune disease	crohn's disease;inflammatory bowel disease	ENSG00000113441;ENSG00000164307;ENSG00000164308;ENSG00000247121;ENSG00000248734	ERAP1;ERAP2;LNPEP	5	adipose tissue;blood;brain;breast;cartilage element;colon;esophagus;fibroblast;immune system;lymphoblastoid cell line;pancreas;saliva-secreting gland;skin of body;stomach;testis	15	ENSG00000164307
5	96279490	96943786	5q15	10051637	A	G	ERAP2	92	1	2	autoimmune disease	crohn's disease;inflammatory bowel disease	ENSG00000164308	ERAP2	1	blood;lymphoblastoid cell line	2	ENSG00000164308	1
5	96320495	96984791	5q15	10044354	C	T	ERAP2	92	1	2	autoimmune disease	crohn's disease;inflammatory bowel disease	ENSG00000164308	ERAP2	1	blood;cartilage element;immune system;layer of synovial tissue;skin of body	5	ENSG00000164308	1
5	96338505	97002801	5q15	27307	C	G		0	1	2	autoimmune disease	crohn's disease;inflammatory bowel disease	ENSG00000248734		1	lung;lymphoblastoid cell line	2	ENSG00000248734
5	130423559	131087866	5q23.3	4705885	G	A	HINT1	123	1	2	autoimmune disease	crohn's disease;inflammatory bowel disease	ENSG00000158985;ENSG00000169567;ENSG00000186687	CDC42SE2;HINT1;LYRM7	3	adipose tissue;fibroblast;immune system;neuron;skin of body	5	ENSG00000169567
5	130613600	131277907	5q31.1	11743851	T	C	HINT1	123	1	2	autoimmune disease	crohn's disease;inflammatory bowel disease	ENSG00000158985;ENSG00000158987;ENSG00000169567	CDC42SE2;HINT1;RAPGEF6	3	brain;fibroblast;immune system;neuron	4	ENSG00000169567
5	131669161	132333468	5q31.1	272882	G	T	IL4	1261	1	2	autoimmune disease	inflammatory bowel disease;ulcerative colitis	ENSG00000113520;ENSG00000113522;ENSG00000131435;ENSG00000197208;ENSG00000197375;ENSG00000197536;ENSG00000233006;ENSG00000237714	IL4;IRF1-AS1;MIR3936HG;P4HA2-AS1;PDLIM4;RAD50;SLC22A4;SLC22A5	8	adipose tissue;aorta;blood;brain;breast;colon;esophagus;fibroblast;heart;immune system;induced pluripotent stem cell;liver;lymphoblastoid cell line;pituitary gland;placenta;prostate gland;rectum;skeletal muscle tissue;skin of body;small intestine;spleen;stomach;thyroid gland	23	ENSG00000113520	3
5	131676320	132340627	5q31.1	1050152	C	T	SLC22A5	193	1	2	autoimmune disease	inflammatory bowel disease;ulcerative colitis	ENSG00000072682;ENSG00000131435;ENSG00000197208;ENSG00000197375;ENSG00000233006	MIR3936HG;P4HA2;PDLIM4;SLC22A4;SLC22A5	5	adipose tissue;aorta;blood;brain;breast;colon;esophagus;fibroblast;immune system;induced pluripotent stem cell;lung;lymphoblastoid cell line;neuron;placenta;rectum;skeletal muscle tissue;skin of body;small intestine	18	ENSG00000197375
5	131733397	132397705	5q31.1	11739135	G	C	P4HA2	68	1	2	autoimmune disease	inflammatory bowel disease;ulcerative colitis	ENSG00000072682	P4HA2	1	immune system	1	ENSG00000072682
5	131797547	132461855	5q31.1	6894249	A	G	MIR3936HG	7	1	2	allergic disease	allergic disease;asthma	ENSG00000233006	MIR3936HG	1	blood;immune system	2	ENSG00000233006
5	131996445	132660753	5q31.1	1295685	A	G	IL13	706	1	2	allergic disease	allergic disease;asthma	ENSG00000169194	IL13	1	testis	1	ENSG00000169194	3
5	134443606	135107916	5q31.1	254560	G	A	PITX1	106	1	2	autoimmune disease	inflammatory bowel disease;ulcerative colitis	ENSG00000069011	PITX1	1	immune system	1	ENSG00000069011
5	141467856	142088291	5q31.3	12655443	C	A	NDFIP1	58	1	2	allergic disease	age of onset of childhood onset asthma;asthma	ENSG00000131507	NDFIP1	1	immune system;skin of body	2	ENSG00000131507
5	141538017	142158452	5q31.3	249681	G	C	NDFIP1	58	1	2	allergic disease	allergic disease;asthma	ENSG00000131507	NDFIP1	1	blood	1	ENSG00000131507
5	149605994	150226431	5q32	17656349	C	T	SLC6A7	11	1	2	autoimmune disease	inflammatory bowel disease;ulcerative colitis	ENSG00000011083	SLC6A7	1	aorta	1	ENSG00000011083	1
5	150284808	150905246	5q33.1	7724036	C	T	IRGM	94	1	2	autoimmune disease	crohn's disease;ulcerative colitis	ENSG00000237693	IRGM	1	immune system	1	ENSG00000237693	1
5	150323428	150943866	5q33.1	17800987	A	G	IRGM	94	1	2	autoimmune disease	inflammatory bowel disease;ulcerative colitis	ENSG00000145908;ENSG00000237693	IRGM;ZNF300	2	adrenal gland;spleen	2	ENSG00000237693	1
5	150324622	150945060	5q33.1	12659118	T	C	IRGM	94	1	2	autoimmune disease	inflammatory bowel disease;ulcerative colitis	ENSG00000145908;ENSG00000237693	IRGM;ZNF300	2	adipose tissue;esophagus;testis	3	ENSG00000237693
5	158227898	158800890	5q33.3	12332693	G	A	RNF145	15	1	2	breast cancer	breast cancer;malignant breast neoplasm	ENSG00000145860	RNF145	1	skeletal muscle tissue	1	ENSG00000145860
5	158244083	158817075	5q33.3	1432679	C	T	RNF145	15	1	2	breast cancer	breast cancer;estrogen-receptor positive breast cancer	ENSG00000145860	RNF145	1	skeletal muscle tissue	1	ENSG00000145860	2
5	158829294	159402286	5q33.3	755374	C	T	RNF145	15	1	2	autoimmune disease	crohn's disease;inflammatory bowel disease	ENSG00000145860	RNF145	1	skeletal muscle tissue	1	ENSG00000145860
5	176794191	177367190	5q35.3	12654812	G	A	FGFR4	256	1	2	autoimmune disease	inflammatory bowel disease;ulcerative colitis	ENSG00000160867;ENSG00000169220;ENSG00000169223;ENSG00000213347	FGFR4;LMAN2;MXD3;RGS14	4	adipose tissue;adrenal gland;aorta;blood;brain;breast;cartilage element;colon;esophagus;fibroblast;heart;immune system;induced pluripotent stem cell;neuron;pancreas;prostate gland;skeletal muscle tissue;skin of body;stomach;testis;thyroid gland	21	ENSG00000160867
5	176806636	177379635	5q35.3	35716097	C	T	RGS14	50	1	2	autoimmune disease	inflammatory bowel disease;ulcerative colitis	ENSG00000169220	RGS14	1	adipose tissue;aorta;brain;cartilage element;esophagus;fibroblast;heart;induced pluripotent stem cell;pancreas;pituitary gland	10	ENSG00000169220
6	382559	382559	6p25.3	7773324	G	A	ENSG00000263667	1	1	2	autoimmune disease	crohn's disease;inflammatory bowel disease	ENSG00000263667;ENSG00000285578	ENSG00000263667	2	brain	1	ENSG00000263667
6	1337180	1336945	6p25.3	11242678	C	T	FOXF2	55	1	2	cardiovascular disease	ischemic stroke;stroke	ENSG00000137273;ENSG00000176515	FOXF2	2	brain;fibroblast	2	ENSG00000137273
6	7231843	7231610	6p24.3	9379084	G	A	SSR1	105	1	2	metabolic disease	diabetes mellitus;type 2 diabetes mellitus	ENSG00000124783	SSR1	1	brain	1	ENSG00000124783
6	20640537	20640306	6p22.3	9460538	G	A	MBOAT1	18	1	2	breast cancer	breast cancer;estrogen-receptor positive breast cancer	ENSG00000172197	MBOAT1	1	pancreas	1	ENSG00000172197
6	35222010	35254233	6p21.31	9394288	T	C	RPL10A	200	1	2	allergic disease	age of onset of childhood onset asthma;asthma	ENSG00000023892;ENSG00000065029;ENSG00000198755	DEF6;RPL10A;ZNF76	3	aorta;blood;esophagus;female gonad;immune system;lymphoblastoid cell line;neuron;placenta;skeletal muscle tissue;testis	10	ENSG00000198755
6	36349890	36382113	6p21.31	879036	T	C	STK38	137	1	2	autoimmune disease	multiple sclerosis;rheumatoid arthritis	ENSG00000010030;ENSG00000112079;ENSG00000189325	BNIP5;ETV7;STK38	3	blood;immune system;lymphoblastoid cell line;neuron;spleen	5	ENSG00000112079
6	41527698	41559960	6p21.1	9381080	G	C	FOXP4	62	1	2	male reproductive organ cancer	male reproductive organ cancer;prostate cancer	ENSG00000137166	FOXP4	1	brain	1	ENSG00000137166
6	47432637	47464901	6p12.3	9381563	C	T	CD2AP	156	1	2	mental or behavioural disorder	alzheimer disease;late-onset alzheimers disease	ENSG00000164393;ENSG00000198087	CD2AP	2	induced pluripotent stem cell;skeletal muscle tissue;skin of body	3	ENSG00000198087
6	111888540	111567337	6q21	34659678	C	T	TRAF3IP2-AS1	10	1	2	autoimmune disease	inflammatory bowel disease;ulcerative colitis	ENSG00000231889;ENSG00000255389	TRAF3IP2-AS1	2	blood;brain;breast;esophagus;immune system;skin of body;thyroid gland	7	ENSG00000231889
6	117649988	117328825	6q22.1	581235	T	C	ROS1	205	1	2	breast cancer	breast cancer;estrogen-receptor positive breast cancer	ENSG00000047936	ROS1	1	brain	1	ENSG00000047936
6	130349119	130027974	6q23.1	6569648	C	T	L3MBTL3	57	1	2	breast cancer	breast cancer;estrogen-receptor negative breast cancer	ENSG00000198945	L3MBTL3	1	adipose tissue;aorta;blood;brain;breast;colon;esophagus;heart;immune system;kidney;liver;lung;lymphoblastoid cell line;neuron;pancreas;pituitary gland;prostate gland;saliva-secreting gland;skeletal muscle tissue;skin of body;small intestine;spleen;stomach;testis;thyroid gland	25	ENSG00000198945	3
6	135746884	135425746	6q23.3	7759971	C	T	AHI1	85	1	2	allergic disease	allergic disease;asthma	ENSG00000135541;ENSG00000234084	AHI1	2	immune system;skin of body	2	ENSG00000135541	2
6	151958612	151637477	6q25.1	6912323	G	T	CCDC170	46	1	2	breast cancer	breast cancer;estrogen-receptor positive breast cancer	ENSG00000120262	CCDC170	1	brain	1	ENSG00000120262
6	159470242	159049210	6q25.3	212408	G	T	TAGAP	43	1	2	autoimmune disease	inflammatory bowel disease;multiple sclerosis	ENSG00000164691;ENSG00000271913	TAGAP	2	adrenal gland;brain	2	ENSG00000164691
6	160997118	160576086	6q25.3	74617384	A	T	SLC22A3	106	1	2	cardiovascular disease	cardiovascular disease;vascular disorder	ENSG00000146477	SLC22A3	1	brain;skin of body	2	ENSG00000146477
6	161010118	160589086	6q25.3	10455872	A	G	SLC22A3	106	1	2	cardiovascular disease	coronary artery disease;myocardial infarction	ENSG00000146477	SLC22A3	1	brain;skin of body	2	ENSG00000146477	4
6	167390242	166976754	6q27	444210	A	G	RPS6KA2	85	1	2	autoimmune disease	crohn's disease;inflammatory bowel disease	ENSG00000026297;ENSG00000071242;ENSG00000235272;ENSG00000249141	RAMACL;RNASET2;RPS6KA2	4	blood;esophagus;immune system	3	ENSG00000071242
6	167392174	166978686	6q27	9457247	C	T	RPS6KA2	85	1	2	autoimmune disease	crohn's disease;inflammatory bowel disease	ENSG00000026297;ENSG00000071242;ENSG00000213066;ENSG00000228648;ENSG00000231654;ENSG00000232082;ENSG00000235272;ENSG00000249141	CEP43;RAMACL;RNASET2;RPS6KA2;RPS6KA2-AS1;RPS6KA2-IT1	8	adipose tissue;blood;brain;colon;esophagus;fibroblast;immune system;lung;neuron;pancreas;rectum;skin of body;small intestine;testis	14	ENSG00000071242
7	2763102	2723468	7p22.3	798544	C	T	GNA12	119	1	2	autoimmune disease	inflammatory bowel disease;ulcerative colitis	ENSG00000146535	GNA12	1	colon;immune system;skin of body	3	ENSG00000146535
7	2795957	2756323	7p22.3	798497	A	G	CARD11	131	1	2	autoimmune disease	inflammatory bowel disease;ulcerative colitis	ENSG00000146535;ENSG00000174945;ENSG00000198286	AMZ1;CARD11;GNA12	3	adipose tissue;aorta;blood;brain;colon;esophagus;immune system;lung;lymphoblastoid cell line;skeletal muscle tissue	10	ENSG00000198286	3
7	2869985	2830351	7p22.2	1182188	T	C	CARD11	131	1	2	autoimmune disease	inflammatory bowel disease;ulcerative colitis	ENSG00000136295;ENSG00000146535;ENSG00000174945;ENSG00000198286	AMZ1;CARD11;GNA12;TTYH3	4	adipose tissue;aorta;blood;brain;colon;esophagus;heart;immune system;lymphoblastoid cell line;skeletal muscle tissue;spleen;stomach	12	ENSG00000198286
7	26892531	26852912	7p15.2	3801810	G	A	HOXA5	113	1	2	autoimmune disease	crohn's disease;inflammatory bowel disease	ENSG00000005020;ENSG00000106004;ENSG00000214870;ENSG00000253187	HOXA10-AS;HOXA5;LINC02981;SKAP2	4	adipose tissue;brain;immune system;lymphoblastoid cell line;skeletal muscle tissue	5	ENSG00000106004
7	28142186	28102567	7p15.1	10245867	G	T	JAZF1	112	1	2	allergic disease	allergic disease;seasonal allergic rhinitis	ENSG00000153814;ENSG00000234336	JAZF1;JAZF1-AS1	2	adipose tissue;aorta;blood;brain;esophagus;fibroblast;immune system;liver;lymphoblastoid cell line;neuron;pancreas;skeletal muscle tissue	12	ENSG00000153814	5
7	28174986	28135367	7p15.1	67250450	T	C	JAZF1-AS1	0	1	2	allergic disease	allergic disease;asthma	ENSG00000234336	JAZF1-AS1	1	brain	1	ENSG00000234336
7	28177301	28137682	7p15.1	11495981	C	T	JAZF1-AS1	0	1	2	allergic disease	allergic disease;asthma	ENSG00000234336	JAZF1-AS1	1	brain	1	ENSG00000234336	5
7	29132279	29092663	7p14.3	117744081	A	G		0	1	2	skin cancer	malignant skin neoplasm;skin cancer	ENSG00000228421;ENSG00000233517		2	thyroid gland	1	ENSG00000228421
7	50533716	50466018	7p12.2	11768997	G	T	IKZF1	365	1	2	autoimmune disease	crohn's disease;inflammatory bowel disease	ENSG00000185811;ENSG00000226122	DDC-AS1;IKZF1	2	immune system;testis	2	ENSG00000185811
7	92246744	92617430	7q21.2	42041	C	G	GATAD1	45	1	2	cardiovascular disease	ischemic stroke;stroke	ENSG00000157259	GATAD1	1	fibroblast;neuron;skin of body;thyroid gland	4	ENSG00000157259	4
7	97786282	98156970	7q21.3	6465654	G	A	BAIAP2L1	74	1	2	male reproductive organ cancer	male reproductive organ cancer;prostate cancer	ENSG00000006453	BAIAP2L1	1	immune system	1	ENSG00000006453
7	98759117	99161494	7q22.1	9297145	C	A	SMURF1	213	1	2	autoimmune disease	crohn's disease;ulcerative colitis	ENSG00000198742	SMURF1	1	blood;immune system;lymphoblastoid cell line	3	ENSG00000198742
7	100423365	100825743	7q22.1	314313	T	C	ACHE	228	1	2	autoimmune disease	crohn's disease;inflammatory bowel disease	ENSG00000087077;ENSG00000087085;ENSG00000087087;ENSG00000146830;ENSG00000146839;ENSG00000196411;ENSG00000274993	ACHE;EPHB4;GIGYF1;SRRT;TRIP6;ZAN	7	adipose tissue;adrenal gland;aorta;blood;brain;breast;esophagus;fibroblast;heart;immune system;induced pluripotent stem cell;lymphoblastoid cell line;neuron;pancreas;skin of body;testis;thyroid gland	17	ENSG00000087085
7	107480126	107839681	7q31.1	6466198	A	T	DLD	129	1	2	autoimmune disease	inflammatory bowel disease;ulcerative colitis	ENSG00000091138;ENSG00000091140;ENSG00000273055	DLD;SLC26A3	3	brain;liver;skeletal muscle tissue	3	ENSG00000091140	1
7	107480315	107839870	7q31.1	4380874	T	C	DLD	129	1	2	autoimmune disease	inflammatory bowel disease;ulcerative colitis	ENSG00000091138;ENSG00000091140;ENSG00000273055	DLD;SLC26A3	3	brain;induced pluripotent stem cell;liver;skeletal muscle tissue;skin of body	5	ENSG00000091140
7	107493598	107853153	7q31.1	7776797	T	C	DLD	129	1	2	autoimmune disease	inflammatory bowel disease;ulcerative colitis	ENSG00000091140	DLD	1	brain	1	ENSG00000091140
7	107493983	107853538	7q31.1	1017056	A	C	SLC26A3	72	1	2	autoimmune disease	inflammatory bowel disease;ulcerative colitis	ENSG00000091138	SLC26A3	1	thyroid gland	1	ENSG00000091138
7	107560191	107919746	7q31.1	4518	C	T	DLD	129	1	2	autoimmune disease	inflammatory bowel disease;ulcerative colitis	ENSG00000091140	DLD	1	brain	1	ENSG00000091140	1
7	128576086	128936032	7q32.1	3757387	T	C	IRF5	270	1	2	autoimmune disease	rheumatoid arthritis;ulcerative colitis	ENSG00000064419;ENSG00000128602;ENSG00000128604;ENSG00000135253;ENSG00000158457;ENSG00000230626;ENSG00000272899	ATP6V1FNB;ENSG00000230626;IRF5;KCP;SMO;TNPO3;TSPAN33	7	adipose tissue;aorta;blood;brain;cartilage element;colon;esophagus;heart;immune system;induced pluripotent stem cell;liver;lung;lymphoblastoid cell line;neuron;pancreas;placenta;prostate gland;rectum;saliva-secreting gland;skeletal muscle tissue;skin of body;spleen;stomach;testis;thyroid gland	25	ENSG00000128604
7	128579202	128939148	7q32.1	3807307	T	C	IRF5	270	1	2	autoimmune disease	rheumatoid arthritis;ulcerative colitis	ENSG00000128604	IRF5	1	adipose tissue;blood;esophagus;immune system;skin of body;stomach	6	ENSG00000128604
7	128579666	128939612	7q32.1	3823536	G	A	IRF5	270	1	2	autoimmune disease	rheumatoid arthritis;ulcerative colitis	ENSG00000128604	IRF5	1	immune system	1	ENSG00000128604
7	130656911	130972152	7q32.3	12706954	C	T		0	1	2	breast cancer	breast cancer;estrogen-receptor positive breast cancer	ENSG00000271204		1	immune system	1	ENSG00000271204
7	139942304	140242504	7q34	11977670	G	A	KDM7A	26	1	2	breast cancer	breast cancer;estrogen-receptor positive breast cancer	ENSG00000006459	KDM7A	1	skin of body	1	ENSG00000006459
7	143099133	143402040	7q35	10808026	C	A	EPHA1-AS1	2	1	2	mental or behavioural disorder	alzheimer disease;late-onset alzheimers disease	ENSG00000229153	EPHA1-AS1	1	induced pluripotent stem cell	1	ENSG00000229153
7	143110762	143413669	7q35	11771145	G	A	ZYX	155	1	2	mental or behavioural disorder	alzheimer disease;late-onset alzheimers disease	ENSG00000146904;ENSG00000159840;ENSG00000185899;ENSG00000197448;ENSG00000198420;ENSG00000221855;ENSG00000229153;ENSG00000232533	EPHA1;EPHA1-AS1;FAM131B-AS2;GSTK1;TAS2R41;TAS2R60;TCAF1;ZYX	8	aorta;blood;esophagus;immune system;induced pluripotent stem cell;lung	6	ENSG00000159840
7	144048902	144351809	7q35	62485509	G	T	ARHGEF5	52	1	2	breast cancer	breast cancer;estrogen-receptor positive breast cancer	ENSG00000050327;ENSG00000212807;ENSG00000213214;ENSG00000221858;ENSG00000221970;ENSG00000225932;ENSG00000243896;ENSG00000244693;ENSG00000271079	ARHGEF35;ARHGEF5;CTAGE15;OR2A1;OR2A12;OR2A42;OR2A7	9	aorta;brain;colon;esophagus;fibroblast;lung;neuron;skin of body;spleen;testis;thyroid gland	11	ENSG00000050327
7	144074929	144377836	7q35	720475	G	A	ARHGEF5	52	1	2	breast cancer	breast cancer;estrogen-receptor positive breast cancer	ENSG00000050327;ENSG00000212807;ENSG00000213214;ENSG00000225932;ENSG00000244479;ENSG00000244693;ENSG00000284644	ARHGEF35;ARHGEF5;OR2A42	7	adipose tissue;aorta;blood;brain;breast;colon;esophagus;heart;lung;lymphoblastoid cell line;neuron;pituitary gland;skin of body;spleen;testis;thyroid gland;vagina	17	ENSG00000050327
8	8524361	8666851	8p23.1	11997261	T	C	PPP1R3B	45	1	2	joint disease	joint disease;osteoarthritis	ENSG00000104626;ENSG00000147324;ENSG00000173281;ENSG00000253893;ENSG00000253958;ENSG00000254153;ENSG00000254367;ENSG00000275342;ENSG00000284606	CLDN23;ERI1;MFHAS1;PPP1R3B;PRAG1	9	blood;brain;fibroblast;heart;immune system;induced pluripotent stem cell;lymphoblastoid cell line;neuron;pituitary gland;placenta;skeletal muscle tissue;skin of body;spleen;testis;thyroid gland	15	ENSG00000173281
8	29509616	29652100	8p12	9693444	A	C	DUSP4	85	1	2	breast cancer	breast cancer;estrogen-receptor positive breast cancer	ENSG00000120875;ENSG00000253182;ENSG00000253632	DUSP4	3	adipose tissue;blood;immune system	3	ENSG00000120875
8	82653644	81741409	8q21.13	11782652	A	G	CHMP4C	56	1	2	genital neoplasm, female	ovarian cancer;ovarian carcinoma	ENSG00000164695	CHMP4C	1	adipose tissue;colon;rectum	3	ENSG00000164695
8	90875918	89863690	8q21.3	7015630	T	C	NBN	552	1	2	autoimmune disease	crohn's disease;inflammatory bowel disease	ENSG00000104312;ENSG00000104320;ENSG00000164823;ENSG00000251136	NBN;OSGIN2;RIPK2;RIPK2-DT	4	adipose tissue;adrenal gland;aorta;blood;brain;esophagus;fibroblast;immune system;lung;lymphoblastoid cell line;neuron;pancreas;skeletal muscle tissue;skin of body;small intestine;spleen;stomach;thyroid gland;vagina	19	ENSG00000104320
8	124610166	123597926	8q24.13	58847541	G	A	FBXO32	73	1	2	breast cancer	breast cancer;estrogen-receptor negative breast cancer	ENSG00000156804	FBXO32	1	immune system	1	ENSG00000156804
8	126482077	125469835	8q24.13	2954021	A	G	RNF139	34	1	2	cardiovascular disease	coronary atherosclerosis;ischemic heart disease (disorder)	ENSG00000170881	RNF139	1	immune system	1	ENSG00000170881	4
8	128777719	127765473	8q24.21	13277355	A	G	PVT1	294	1	2	allergic disease	allergic disease;asthma	ENSG00000249859	PVT1	1	adipose tissue;liver	2	ENSG00000249859
8	145158607	144103704	8q24.3	34173062	G	A	PLEC	270	1	2	allergic disease	allergic disease;asthma	ENSG00000071894;ENSG00000178209;ENSG00000178685;ENSG00000179698	CPSF1;PARP10;PLEC;WDR97	4	adipose tissue;aorta;blood;fibroblast;heart;lung;neuron;thyroid gland	8	ENSG00000178209
9	6204469	6204469	9p24.1	10975481	G	A	GLDC	59	1	2	allergic disease	adult onset asthma;age of onset of childhood onset asthma	ENSG00000178445	GLDC	1	prostate gland	1	ENSG00000178445
9	16885017	16885019	9p22.2	12350739	G	A	BNC2	46	1	2	skin cancer	malignant skin neoplasm;skin cancer	ENSG00000173068	BNC2	1	immune system	1	ENSG00000173068
9	22003223	22003224	9p21.3	3217992	C	T	CDKN2B	467	1	2	breast cancer	breast cancer;estrogen-receptor positive breast cancer	ENSG00000147883	CDKN2B	1	brain	1	ENSG00000147883	6
9	22206987	22206988	9p21.3	1679013	C	T	DMRTA1	12	1	2	eye disease	cataract;lens disease	ENSG00000176399	DMRTA1	1	colon;skeletal muscle tissue;skin of body;vagina	4	ENSG00000176399
9	84308948	81694033	9q21.32	2796441	G	A	TLE1	131	1	2	metabolic disease	diabetes mellitus;type 2 diabetes mellitus	ENSG00000196781;ENSG00000233926	TLE1;TLE1-DT	2	immune system;skin of body	2	ENSG00000196781
9	93928416	91166134	9q22.2	4743820	C	T	NFIL3	67	1	2	autoimmune disease	inflammatory bowel disease;ulcerative colitis	ENSG00000148090;ENSG00000165030;ENSG00000229694;ENSG00000230537;ENSG00000237422;ENSG00000260454	AUH;LINC00484;NFIL3	6	adipose tissue;blood;brain;colon;fibroblast;immune system;lymphoblastoid cell line;neuron;rectum;small intestine;thyroid gland	11	ENSG00000165030
9	101915887	99153605	9q22.33	41283642	C	T	TGFBR1	579	1	2	allergic disease	age of onset of childhood onset asthma;asthma	ENSG00000106799	TGFBR1	1	blood;immune system;lymphoblastoid cell line	3	ENSG00000106799
9	119313486	116551207	9q33.1	1895062	A	G	ASTN2	43	1	2	breast cancer	breast cancer;estrogen-receptor positive breast cancer	ENSG00000148219	ASTN2	1	adipose tissue;lymphoblastoid cell line	2	ENSG00000148219	2
9	136149711	133274295	9q34.2	115478735	A	T	ABO	308	1	2	genital neoplasm, female	ovarian cancer;ovarian carcinoma	ENSG00000148288;ENSG00000148290;ENSG00000148296;ENSG00000148300;ENSG00000175164	ABO;GBGT1;REXO4;SURF1;SURF6	5	adipose tissue;adrenal gland;aorta;blood;brain;breast;colon;esophagus;fibroblast;heart;immune system;induced pluripotent stem cell;kidney;lung;lymphoblastoid cell line;neuron;pituitary gland;prostate gland;skeletal muscle tissue;skin of body;spleen;stomach;testis;thyroid gland;vagina	25	ENSG00000175164
9	139266405	136371953	9q34.3	10781499	G	A	SEC16A	161	1	2	autoimmune disease	crohn's disease;ulcerative colitis	ENSG00000148396;ENSG00000160360;ENSG00000165684;ENSG00000165688;ENSG00000165689;ENSG00000187796;ENSG00000213221	CARD9;DNLZ;ENTR1;GPSM1;PMPCA;SEC16A;SNAPC4	7	aorta;blood;brain;colon;esophagus;fibroblast;immune system;pancreas;skeletal muscle tissue;small intestine;thyroid gland	11	ENSG00000148396
9	139271850	136377398	9q34.3	11793497	A	G	CARD9	107	1	2	autoimmune disease	crohn's disease;inflammatory bowel disease	ENSG00000148384;ENSG00000160360;ENSG00000165684;ENSG00000165688;ENSG00000165689;ENSG00000187796	CARD9;ENTR1;GPSM1;INPP5E;PMPCA;SNAPC4	6	adipose tissue;blood;brain;colon;esophagus;immune system;lymphoblastoid cell line;small intestine	8	ENSG00000187796
9	139289825	136395373	9q34.3	4266763	A	G	SEC16A	161	1	2	autoimmune disease	crohn's disease;ulcerative colitis	ENSG00000148384;ENSG00000148396;ENSG00000187796	CARD9;INPP5E;SEC16A	3	blood;immune system;lymphoblastoid cell line	3	ENSG00000148396	3
10	6081230	6039267	10p15.1	12722515	C	A	IL2RA	564	1	2	autoimmune disease	crohn's disease;inflammatory bowel disease	ENSG00000134460;ENSG00000215244	IL2RA;LINC02649	2	adipose tissue;lymphoblastoid cell line	2	ENSG00000134460
10	9053132	9011169	10p14	962993	C	T	GATA3	484	1	2	allergic disease	allergic disease;asthma	ENSG00000107485	GATA3	1	fibroblast	1	ENSG00000107485	2
10	12307894	12265895	10p13	11257655	C	T	CDC123	78	1	2	metabolic disease	diabetes mellitus;type 2 diabetes mellitus	ENSG00000065665;ENSG00000151465;ENSG00000165609;ENSG00000183049;ENSG00000228302;ENSG00000285994	CAMK1D;CDC123;NUDT5;SEC61A2	6	aorta;blood;brain;esophagus;heart;immune system;lung;neuron;pancreas;pituitary gland;skin of body;thyroid gland	12	ENSG00000151465	2
10	30317073	30028144	10p11.23	9337951	G	A	JCAD	28	1	2	cardiovascular disease	angina pectoris;atherosclerotic coronary heart disease	ENSG00000165757	JCAD	1	aorta	1	ENSG00000165757
10	35348910	35059982	10p11.21	2148482	A	G	CREM	140	1	2	autoimmune disease	crohn's disease;inflammatory bowel disease	ENSG00000095794	CREM	1	lymphoblastoid cell line	1	ENSG00000095794
10	35466185	35177257	10p11.21	34779708	T	G		0	1	2	autoimmune disease	crohn's disease;inflammatory bowel disease	ENSG00000271335		1	immune system	1	ENSG00000271335
10	45952745	45457297	10q11.21	3802548	T	A	WASHC2C	57	1	2	digestive system disease	bladder calculus;cholelithiasis	ENSG00000172661	WASHC2C	1	skin of body	1	ENSG00000172661
10	64299890	62540131	10q21.2	10995201	A	G		0	1	2	breast cancer	breast cancer;estrogen-receptor positive breast cancer	ENSG00000285551		1	lymphoblastoid cell line	1	ENSG00000285551
10	64391375	62631615	10q21.2	10995245	G	A	ADO	27	1	2	allergic disease	age of onset of childhood onset asthma;allergic disease	ENSG00000181915;ENSG00000285551	ADO	2	immune system;induced pluripotent stem cell;lymphoblastoid cell line;skeletal muscle tissue	4	ENSG00000181915
10	75658349	73898591	10q22.2	2688608	G	T	PLAU	576	1	2	autoimmune disease	crohn's disease;inflammatory bowel disease	ENSG00000122861;ENSG00000122882;ENSG00000148660;ENSG00000156110;ENSG00000172650;ENSG00000176986;ENSG00000177791;ENSG00000196968;ENSG00000214655;ENSG00000222047;ENSG00000271816;ENSG00000272140;ENSG00000272791	ADK;AGAP5;BMS1P4;C10orf55;CAMK2G;ECD;FUT11;MYOZ1;PLAU;SEC24C;ZSWIM8	13	adipose tissue;blood;brain;breast;esophagus;fibroblast;heart;immune system;lung;lymphoblastoid cell line;neuron;pituitary gland;skeletal muscle tissue;skin of body;testis;thyroid gland	16	ENSG00000122861
10	75669190	73909432	10q22.2	2227551	G	T	PLAU	576	1	2	autoimmune disease	crohn's disease;inflammatory bowel disease	ENSG00000122861;ENSG00000122882;ENSG00000148660;ENSG00000166507;ENSG00000172650;ENSG00000196968;ENSG00000214655;ENSG00000222047	AGAP5;C10orf55;CAMK2G;ECD;FUT11;NDST2;PLAU;ZSWIM8	8	adipose tissue;blood;brain;fibroblast;immune system;lung;skeletal muscle tissue;spleen;testis	9	ENSG00000122861
10	81042475	79282718	10q22.3	1250573	G	A	PPIF	87	1	2	autoimmune disease	crohn's disease;inflammatory bowel disease	ENSG00000108175;ENSG00000108179;ENSG00000165424	PPIF;ZCCHC24;ZMIZ1	3	blood;brain;immune system	3	ENSG00000108179
10	81045280	79285523	10q22.3	1250568	T	C	ZMIZ1	72	1	2	autoimmune disease	inflammatory bowel disease;multiple sclerosis	ENSG00000108175	ZMIZ1	1	immune system	1	ENSG00000108175
10	81046453	79286696	10q22.3	1250566	G	A	PPIF	87	1	2	autoimmune disease	crohn's disease;inflammatory bowel disease	ENSG00000108175;ENSG00000108179;ENSG00000165424	PPIF;ZCCHC24;ZMIZ1	3	blood;brain;immune system	3	ENSG00000108179
10	82250831	80491075	10q23.1	7097656	T	C	SFTPD	272	1	2	autoimmune disease	crohn's disease;inflammatory bowel disease	ENSG00000108219;ENSG00000122359;ENSG00000122378;ENSG00000133661;ENSG00000133665;ENSG00000151224;ENSG00000226659	ANXA11;DYDC2;MAT1A;PRXL2A;SFTPD;TSPAN14;TSPAN14-AS1	7	adipose tissue;aorta;blood;brain;colon;esophagus;fibroblast;immune system;lung;lymphoblastoid cell line;neuron;skin of body;spleen;stomach;thyroid gland	15	ENSG00000133661
10	82271341	80511585	10q23.1	1870148	G	A	ANXA11	115	1	2	autoimmune disease	crohn's disease;inflammatory bowel disease	ENSG00000122359;ENSG00000122378	ANXA11;PRXL2A	2	immune system;skin of body	2	ENSG00000122359
10	82273079	80513323	10q23.1	10748526	T	C	TSPAN14	19	1	2	autoimmune disease	crohn's disease;inflammatory bowel disease	ENSG00000108219	TSPAN14	1	brain	1	ENSG00000108219
10	101283330	99523573	10q24.2	10748781	C	A	NKX2-3	51	1	2	autoimmune disease	crohn's disease;inflammatory bowel disease	ENSG00000119919;ENSG00000228778;ENSG00000257582	LINC01475;NKX2-3	3	lymphoblastoid cell line;stomach;thyroid gland	3	ENSG00000119919
10	101284237	99524480	10q24.2	4409764	T	G	ABCC2	352	1	2	autoimmune disease	crohn's disease;ulcerative colitis	ENSG00000023839;ENSG00000228778;ENSG00000257582	ABCC2;LINC01475	3	colon;lymphoblastoid cell line;stomach;testis	4	ENSG00000023839
10	101287990	99528233	10q24.2	10883367	T	C	LINC01475	9	1	2	autoimmune disease	crohn's disease;ulcerative colitis	ENSG00000228778;ENSG00000257582	LINC01475	2	colon;liver;spleen	3	ENSG00000257582
10	104264107	102504350	10q24.32	2274351	C	T	ACTR1A	138	1	2	autoimmune disease	inflammatory bowel disease;ulcerative colitis	ENSG00000076685;ENSG00000107882;ENSG00000120055;ENSG00000138107;ENSG00000138111;ENSG00000138175;ENSG00000148842;ENSG00000148843;ENSG00000156398;ENSG00000166272;ENSG00000166275;ENSG00000171206;ENSG00000214435;ENSG00000269609;ENSG00000273262;ENSG00000282772	ACTR1A;ARL3;AS3MT;BORCS7;C10orf95;C10orf95-AS1;CNNM2;MFSD13A;NT5C2;PDCD11;SFXN2;SUFU;TRIM8;WBP1L	16	adipose tissue;adrenal gland;aorta;blood;brain;breast;colon;esophagus;female gonad;fibroblast;heart;immune system;induced pluripotent stem cell;liver;lung;lymphoblastoid cell line;neuron;pancreas;pituitary gland;placenta;prostate gland;saliva-secreting gland;skeletal muscle tissue;skin of body;small intestine;spleen;stomach;testis;thyroid gland;uterus;vagina	31	ENSG00000138107
10	105674854	103915096	10q24.33	1265164	A	G	STN1	73	1	2	cancer	cancer;neoplasm	ENSG00000107960	STN1	1	brain	1	ENSG00000107960	2
10	112186148	110426390	10q25.2	11195128	C	T		0	1	2	autoimmune disease	crohn's disease;inflammatory bowel disease	ENSG00000273143		1	skin of body	1	ENSG00000273143	1
10	123337182	121577668	10q26.13	2912779	T	C	FGFR2	683	1	2	breast cancer	breast cancer;estrogen-receptor positive breast cancer	ENSG00000066468	FGFR2	1	blood	1	ENSG00000066468
10	123340431	121580917	10q26.13	35054928	GC	G	FGFR2	683	1	2	breast cancer	breast cancer;estrogen-receptor positive breast cancer	ENSG00000066468	FGFR2	1	blood	1	ENSG00000066468
11	1874072	1852842	11p15.5	907611	G	A	H19	533	1	2	autoimmune disease	inflammatory bowel disease;ulcerative colitis	ENSG00000130592;ENSG00000130595;ENSG00000130598;ENSG00000130600;ENSG00000214026;ENSG00000226416;ENSG00000250644;ENSG00000283787	H19;LSP1;MRPL23;MRPL23-AS1;PRR33;TNNI2;TNNT3	8	adipose tissue;adrenal gland;aorta;blood;brain;colon;esophagus;heart;immune system;lymphoblastoid cell line;neuron;skeletal muscle tissue;skin of body;thyroid gland	14	ENSG00000130600
11	1902097	1880867	11p15.5	4980383	C	T	LSP1	79	1	2	breast cancer	breast cancer;estrogen-receptor positive breast cancer	ENSG00000130592;ENSG00000130595;ENSG00000130598;ENSG00000214026;ENSG00000226416;ENSG00000232987	LINC01219;LSP1;MRPL23;MRPL23-AS1;TNNI2;TNNT3	6	adipose tissue;aorta;blood;brain;breast;colon;esophagus;fibroblast;heart;immune system;lung;lymphoblastoid cell line;neuron;pancreas;skin of body;spleen;testis;thyroid gland	18	ENSG00000130592
11	1902475	1881245	11p15.5	620315	G	A	H19	533	1	2	breast cancer	breast cancer;estrogen-receptor positive breast cancer	ENSG00000130592;ENSG00000130595;ENSG00000130600;ENSG00000226416;ENSG00000232987;ENSG00000283787	H19;LINC01219;LSP1;MRPL23-AS1;PRR33;TNNT3	6	adipose tissue;aorta;blood;brain;breast;colon;esophagus;fibroblast;heart;immune system;lymphoblastoid cell line;pancreas;skeletal muscle tissue;skin of body;spleen;testis;thyroid gland	17	ENSG00000130600
11	1902768	1881538	11p15.5	621679	G	A	TNNT3	46	1	2	breast cancer	breast cancer;estrogen-receptor positive breast cancer	ENSG00000130595;ENSG00000226416	MRPL23-AS1;TNNT3	2	aorta;esophagus;immune system;testis	4	ENSG00000130595
11	1945884	1924654	11p15.5	3781956	G	A	TNNT3	46	1	2	breast cancer	breast cancer;estrogen-receptor positive breast cancer	ENSG00000130595;ENSG00000226416;ENSG00000232987	LINC01219;MRPL23-AS1;TNNT3	3	heart;immune system;lung;skin of body	4	ENSG00000130595
11	1947425	1926195	11p15.5	542362	C	G	TNNT3	46	1	2	breast cancer	breast cancer;estrogen-receptor positive breast cancer	ENSG00000130595	TNNT3	1	immune system	1	ENSG00000130595
11	1949470	1928240	11p15.5	643753	G	A	TNNT3	46	1	2	breast cancer	breast cancer;estrogen-receptor positive breast cancer	ENSG00000130595;ENSG00000226416;ENSG00000232987	LINC01219;MRPL23-AS1;TNNT3	3	aorta;immune system;lung;skin of body;stomach	5	ENSG00000130595
11	2857194	2835964	11p15.4	2237895	A	C	NAP1L4	112	1	2	metabolic disease	diabetes mellitus;type 2 diabetes mellitus	ENSG00000021762;ENSG00000110628;ENSG00000205531	NAP1L4;OSBPL5;SLC22A18	3	heart;induced pluripotent stem cell;skeletal muscle tissue	3	ENSG00000205531
11	17409572	17388025	11p15.1	5219	T	C	KCNJ11	415	1	2	metabolic disease	diabetes mellitus;type 2 diabetes mellitus	ENSG00000006071;ENSG00000011405;ENSG00000070081;ENSG00000187486;ENSG00000188211;ENSG00000260196	ABCC8;KCNJ11;NCR3LG1;NUCB2;PIK3C2A	6	adipose tissue;aorta;blood;brain;breast;colon;esophagus;fibroblast;heart;immune system;lung;lymphoblastoid cell line;neuron;placenta;rectum;skeletal muscle tissue;skin of body;thyroid gland;vagina	19	ENSG00000187486
11	17412960	17391413	11p15.1	7124355	A	G	ABCC8	284	1	2	metabolic disease	diabetes mellitus;type 2 diabetes mellitus	ENSG00000006071	ABCC8	1	skeletal muscle tissue	1	ENSG00000006071	3
11	58408687	58641214	11q12.1	11229555	G	T	CNTF	108	1	2	autoimmune disease	inflammatory bowel disease;ulcerative colitis	ENSG00000166801;ENSG00000172362;ENSG00000186660;ENSG00000242689;ENSG00000269570	CNTF;FAM111A;OR5B12;ZFP91	5	fibroblast;immune system;liver;lymphoblastoid cell line;skeletal muscle tissue	5	ENSG00000242689	3
11	60103385	60335912	11q12.2	72924659	C	T	MS4A3	21	1	2	mental or behavioural disorder	alzheimer disease;late-onset alzheimers disease	ENSG00000149516;ENSG00000214787	MS4A3;MS4A4E	2	brain;testis	2	ENSG00000149516
11	61557803	61790331	11q12.2	102275	T	C	FADS1	236	1	2	autoimmune disease	crohn's disease;inflammatory bowel disease	ENSG00000124920;ENSG00000134780;ENSG00000134824;ENSG00000134825;ENSG00000149485;ENSG00000221968	DAGLA;FADS1;FADS2;FADS3;MYRF;TMEM258	6	adipose tissue;aorta;brain;colon;esophagus;fibroblast;immune system;testis	8	ENSG00000149485
11	61597972	61830500	11q12.2	1535	A	G	FADS1	236	1	2	autoimmune disease	crohn's disease;inflammatory bowel disease	ENSG00000124920;ENSG00000134824;ENSG00000134825;ENSG00000149485;ENSG00000221968	FADS1;FADS2;FADS3;MYRF;TMEM258	5	aorta;blood;brain;colon;esophagus;fibroblast;heart;immune system;liver;lymphoblastoid cell line;saliva-secreting gland;skeletal muscle tissue;thyroid gland	13	ENSG00000149485	8
11	64087642	64320170	11q13.1	627425	C	T	PPP1R14B	21	1	2	skin cancer	malignant skin neoplasm;skin cancer	ENSG00000173457;ENSG00000236935	PPP1R14B	2	aorta;lymphoblastoid cell line	2	ENSG00000173457
11	64106291	64338819	11q13.1	1783521	T	C		4	1	2	skin cancer	malignant skin neoplasm;skin cancer	ENSG00000236935		1	lymphoblastoid cell line	1	ENSG00000236935
11	64107477	64340005	11q13.1	479777	T	C	BAD	309	1	2	skin cancer	malignant skin neoplasm;skin cancer	ENSG00000002330;ENSG00000126432;ENSG00000168071;ENSG00000173113;ENSG00000173457;ENSG00000231680;ENSG00000236935	BAD;CCDC88B;PPP1R14B;PRDX5;TRMT112	7	adipose tissue;blood;brain;breast;immune system;lung;lymphoblastoid cell line;neuron;saliva-secreting gland;skeletal muscle tissue;spleen	11	ENSG00000002330
11	64107735	64340263	11q13.1	663743	G	A	FERMT3	94	1	2	skin cancer	malignant skin neoplasm;skin cancer	ENSG00000149781;ENSG00000168071;ENSG00000173457;ENSG00000231680;ENSG00000236935	CCDC88B;FERMT3;PPP1R14B	5	blood;brain;esophagus;immune system;lymphoblastoid cell line	5	ENSG00000149781
11	64109118	64341646	11q13.1	647152	T	G	CCDC88B	20	1	2	skin cancer	malignant skin neoplasm;skin cancer	ENSG00000168071	CCDC88B	1	brain	1	ENSG00000168071
11	64150370	64382898	11q13.1	559928	T	C	PRDX5	131	1	2	autoimmune disease	crohn's disease;inflammatory bowel disease	ENSG00000110011;ENSG00000126432;ENSG00000126500;ENSG00000149743;ENSG00000149781;ENSG00000162302;ENSG00000168071;ENSG00000173457;ENSG00000181908;ENSG00000231680;ENSG00000236935	CCDC88B;DNAJC4;FERMT3;FLRT1;LINC02724;PPP1R14B;PRDX5;RPS6KA4;TRPT1	11	adipose tissue;aorta;blood;brain;colon;esophagus;heart;immune system;induced pluripotent stem cell;lung;lymphoblastoid cell line;skeletal muscle tissue;skin of body;spleen;testis	15	ENSG00000126432
11	65553492	65786021	11q13.1	12287832	C	A	NEAT1	418	1	2	breast cancer	breast cancer;estrogen-receptor positive breast cancer	ENSG00000172500;ENSG00000172543;ENSG00000172803;ENSG00000172818;ENSG00000172922;ENSG00000173327;ENSG00000173338;ENSG00000175334;ENSG00000245532;ENSG00000254470;ENSG00000254762;ENSG00000255557;ENSG00000285533	AP5B1;BANF1;CTSW;FIBP;KCNK7;MAP3K11;NEAT1;OVOL1;RNASEH2C;SNX32	13	adipose tissue;adrenal gland;aorta;blood;brain;breast;colon;esophagus;fibroblast;heart;immune system;induced pluripotent stem cell;liver;lung;lymphoblastoid cell line;neuron;pancreas;pituitary gland;placenta;prostate gland;saliva-secreting gland;skeletal muscle tissue;skin of body;small intestine;spleen;stomach;testis;thyroid gland	28	ENSG00000245532
11	65574535	65807064	11q13.1	12575663	G	A	CFL1	414	1	2	breast cancer	breast cancer;estrogen-receptor positive breast cancer	ENSG00000172500;ENSG00000172543;ENSG00000172638;ENSG00000172732;ENSG00000172757;ENSG00000172803;ENSG00000172818;ENSG00000173327;ENSG00000173338;ENSG00000175334;ENSG00000175376;ENSG00000175467;ENSG00000175513;ENSG00000254461;ENSG00000254855;ENSG00000255120	BANF1;CFL1;CTSW;EFEMP2;EIF1AD;FIBP;KCNK7;MAP3K11;MUS81;OVOL1;OVOL1-AS1;SART1;SNX32;TSGA10IP	16	adipose tissue;adrenal gland;aorta;blood;brain;breast;cartilage element;colon;esophagus;female gonad;fibroblast;heart;immune system;induced pluripotent stem cell;liver;lung;lymphoblastoid cell line;neuron;pancreas;pituitary gland;prostate gland;rectum;saliva-secreting gland;skeletal muscle tissue;skin of body;small intestine;spleen;stomach;testis;thyroid gland;vagina	31	ENSG00000172757
11	65601644	65834173	11q13.1	61714114	GGTGGTGTGTGTGTGTCTGTGTGTGT	G	CFL1	414	1	2	breast cancer	breast cancer;estrogen-receptor positive breast cancer	ENSG00000172500;ENSG00000172543;ENSG00000172638;ENSG00000172732;ENSG00000172757;ENSG00000172803;ENSG00000173327;ENSG00000175334;ENSG00000175376;ENSG00000175467	BANF1;CFL1;CTSW;EFEMP2;EIF1AD;FIBP;MAP3K11;MUS81;SART1;SNX32	10	adipose tissue;blood;cartilage element;immune system;induced pluripotent stem cell;lymphoblastoid cell line	6	ENSG00000172757
11	68981359	69213892	11q13.3	12275055	A	G	IGHMBP2	67	1	2	male reproductive organ cancer	male reproductive organ cancer;prostate cancer	ENSG00000132740;ENSG00000162341	IGHMBP2;TPCN2	2	esophagus;skeletal muscle tissue	2	ENSG00000132740
11	69003979	69236512	11q13.3	12417087	A	T	MYEOV	27	1	2	male reproductive organ cancer	male reproductive organ cancer;prostate cancer	ENSG00000172927	MYEOV	1	adipose tissue	1	ENSG00000172927	2
11	76245562	76534518	11q13.5	2508755	G	A	GVQW3	6	1	2	allergic disease	adult onset asthma;age of onset of childhood onset asthma	ENSG00000179240;ENSG00000255135;ENSG00000272301	GVQW3	3	induced pluripotent stem cell;skin of body;thyroid gland	3	ENSG00000179240
11	76299649	76588605	11q13.5	11236797	C	A		0	1	2	autoimmune disease	crohn's disease;inflammatory bowel disease	ENSG00000255135		1	lymphoblastoid cell line	1	ENSG00000255135
11	85867875	86156833	11q14.2	10792832	A	G	SYTL2	47	1	2	mental or behavioural disorder	alzheimer disease;late-onset alzheimers disease	ENSG00000137501;ENSG00000255005	SYTL2	2	immune system	1	ENSG00000137501
11	118743286	118872577	11q23.3	12365699	G	A	TREH	23	1	2	allergic disease	allergic disease;asthma	ENSG00000118094;ENSG00000255176;ENSG00000255422	TREH	3	brain;esophagus;liver;neuron;pancreas;rectum;small intestine;stomach	8	ENSG00000118094
12	4384844	4275678	12p13.32	76895963	T	G	CCND2	250	1	2	metabolic disease	diabetes mellitus;type 2 diabetes mellitus	ENSG00000118971;ENSG00000255920	CCND2;CCND2-AS1	2	adipose tissue;brain;fibroblast;lung;skin of body	5	ENSG00000118971
12	28014970	27862037	12p11.22	10492367	G	T	KLHL42	32	1	2	joint disease	osteoarthritis;osteoarthritis, hip	ENSG00000087448	KLHL42	1	immune system	1	ENSG00000087448	1
12	28151609	27998676	12p11.22	812020	A	C	KLHL42	32	1	2	breast cancer	breast cancer;estrogen-receptor positive breast cancer	ENSG00000087448	KLHL42	1	immune system	1	ENSG00000087448	1
12	28174817	28021884	12p11.22	7297051	C	T		0	1	2	breast cancer	breast cancer;estrogen-receptor positive breast cancer	ENSG00000278733		1	heart	1	ENSG00000278733	1
12	50247468	49853685	12q13.12	7138803	G	A	AQP5	177	1	2	metabolic disease	childhood obesity;obesity	ENSG00000135472;ENSG00000161798;ENSG00000167566;ENSG00000257253	AQP5;FAIM2;NCKAP5L	4	lymphoblastoid cell line;skeletal muscle tissue;skin of body;thyroid gland	4	ENSG00000161798
12	50285562	49891779	12q13.12	17201502	C	T	NCKAP5L	35	1	2	metabolic disease	childhood obesity;obesity	ENSG00000167566	NCKAP5L	1	lymphoblastoid cell line	1	ENSG00000167566	3
12	52913668	52519884	12q13.13	11170164	C	T	KRT3	33	1	2	skin cancer	malignant skin neoplasm;skin cancer	ENSG00000186442;ENSG00000257495	KRT3;KRT73-AS1	2	blood;esophagus	2	ENSG00000186442	1
12	56115585	55721801	12q13.2	3138142	C	T	CD63	235	1	2	eye disease	hypermetropia;myopia	ENSG00000135404;ENSG00000135437;ENSG00000135441;ENSG00000185664;ENSG00000258311	BLOC1S1;CD63;ENSG00000258311;PMEL;RDH5	5	adipose tissue;adrenal gland;aorta;blood;brain;breast;colon;esophagus;female gonad;fibroblast;heart;immune system;induced pluripotent stem cell;lung;lymphoblastoid cell line;neuron;pancreas;pituitary gland;rectum;saliva-secreting gland;skeletal muscle tissue;skin of body;small intestine;spleen;stomach;testis;thyroid gland;vagina	28	ENSG00000135404
12	56213297	55819513	12q13.2	56108400	G	T	RDH5	60	1	2	eye disease	hypermetropia;myopia	ENSG00000135437;ENSG00000258311	ENSG00000258311;RDH5	2	adipose tissue;brain;colon;female gonad;immune system;liver;lymphoblastoid cell line;neuron;prostate gland;stomach	10	ENSG00000135437
12	56396768	56002984	12q13.2	1689510	G	C	GDF11	81	1	2	allergic disease	allergic disease;asthma	ENSG00000111540;ENSG00000135414;ENSG00000139531	GDF11;RAB5B;SUOX	3	immune system;liver;skeletal muscle tissue	3	ENSG00000135414
12	56416928	56023144	12q13.2	2456973	A	C	RPS26	162	1	2	allergic disease	allergic disease;seasonal allergic rhinitis	ENSG00000139531;ENSG00000197728	RPS26;SUOX	2	blood;brain;immune system	3	ENSG00000197728	7
12	56474480	56080696	12q13.2	4759229	A	G	SUOX	55	1	2	allergic disease	allergic disease;seasonal allergic rhinitis	ENSG00000139531	SUOX	1	immune system	1	ENSG00000139531
12	56482180	56088396	12q13.2	2292239	T	G	ERBB3	553	1	2	allergic disease	asthma;seasonal allergic rhinitis	ENSG00000065361;ENSG00000139531	ERBB3;SUOX	2	immune system;lymphoblastoid cell line	2	ENSG00000065361
12	57489828	57096045	12q13.3	703817	C	T	LRP1	496	1	2	allergic disease	adult onset asthma;asthma	ENSG00000123384;ENSG00000166881;ENSG00000166886;ENSG00000166888	LRP1;NAB2;NEMP1;STAT6	4	adipose tissue;aorta;blood;colon;immune system;induced pluripotent stem cell;lymphoblastoid cell line;placenta;rectum;small intestine	10	ENSG00000123384	3
12	95536949	95143173	12q22	12369441	T	C	NDUFA12	58	1	2	cardiovascular disease	coronary atherosclerosis;ischemic heart disease (disorder)	ENSG00000184752	NDUFA12	1	immune system	1	ENSG00000184752
12	96027759	95633983	12q22	17356907	A	G	NTN4	51	1	2	breast cancer	breast cancer;estrogen-receptor positive breast cancer	ENSG00000074527	NTN4	1	adipose tissue	1	ENSG00000074527	2
12	111833788	111395984	12q24.12	10774624	G	A	ALDH2	781	1	2	cardiovascular disease	coronary atherosclerosis;stroke	ENSG00000111275;ENSG00000185847	ALDH2;LINC01405	2	immune system;induced pluripotent stem cell;skin of body	3	ENSG00000111275
12	111904371	111466567	12q24.12	4766578	T	A	ALDH2	781	1	2	cardiovascular disease	heart failure;myocardial infarction	ENSG00000089022;ENSG00000111252;ENSG00000111275;ENSG00000234608	ALDH2;MAPKAPK5;MAPKAPK5-AS1;SH2B3	4	aorta;blood;colon;immune system;rectum;skin of body	6	ENSG00000111275
12	123835233	123350686	12q24.31	56116847	G	A	DDX55	57	1	2	joint disease	osteoarthritis;osteoarthritis, knee	ENSG00000111364;ENSG00000150967;ENSG00000247373	ABCB9;DDX55	3	brain;skin of body	2	ENSG00000111364
12	123912213	123427666	12q24.31	28659953	T	C	CDK2AP1	77	1	2	joint disease	osteoarthritis;osteoarthritis, knee	ENSG00000111328;ENSG00000150977;ENSG00000256092	CDK2AP1;RILPL2;SBNO1-AS1	3	blood;esophagus;fibroblast;immune system;lung;lymphoblastoid cell line;neuron;pancreas	8	ENSG00000111328
13	41013977	40439840	13q14.11	941823	T	C	ENSG00000278390	2	1	2	autoimmune disease	inflammatory bowel disease;ulcerative colitis	ENSG00000278390	ENSG00000278390	1	lymphoblastoid cell line	1	ENSG00000278390
13	44473866	43899730	13q14.11	2121034	G	T	LACC1	40	1	2	autoimmune disease	crohn's disease;inflammatory bowel disease	ENSG00000151773;ENSG00000179630	CCDC122;LACC1	2	adipose tissue;esophagus;heart;neuron	4	ENSG00000179630
13	44484706	43910570	13q14.11	6561151	G	A	LACC1	40	1	2	autoimmune disease	crohn's disease;inflammatory bowel disease	ENSG00000151773;ENSG00000179630;ENSG00000274001	CCDC122;LACC1	3	adipose tissue;adrenal gland;immune system;induced pluripotent stem cell;liver;lymphoblastoid cell line;neuron;prostate gland;skin of body;small intestine;thyroid gland	11	ENSG00000179630
13	47165458	46591323	13q14.13	1535791	T	C	LRCH1	45	1	2	cardiovascular disease	ischemic stroke;stroke	ENSG00000136141	LRCH1	1	adipose tissue;lymphoblastoid cell line	2	ENSG00000136141
13	74039935	73465798	13q22.1	981625	C	G	KLF5	269	1	2	allergic disease	allergic disease;asthma	ENSG00000102554	KLF5	1	skeletal muscle tissue	1	ENSG00000102554	1
13	100036418	99384164	13q32.3	9557207	A	G	GPR18	22	1	2	autoimmune disease	crohn's disease;inflammatory bowel disease	ENSG00000125245	GPR18	1	esophagus;immune system	2	ENSG00000125245	1
13	100040654	99388400	13q32.3	9554587	A	G	UBAC2	65	1	2	autoimmune disease	crohn's disease;inflammatory bowel disease	ENSG00000134882	UBAC2	1	blood	1	ENSG00000134882	1
13	100076627	99424373	13q32.3	2057454	T	C	TM9SF2	53	1	2	allergic disease	adult onset asthma;age of onset of childhood onset asthma	ENSG00000088387;ENSG00000125246;ENSG00000125304;ENSG00000280734	CLYBL;DOCK9;TM9SF2	4	brain;esophagus;lymphoblastoid cell line;pancreas	4	ENSG00000125304
14	37030096	36560891	14q13.3	34885531	G	A	NKX2-8	22	1	2	breast cancer	breast cancer;estrogen-receptor positive breast cancer	ENSG00000136327	NKX2-8	1	esophagus	1	ENSG00000136327
14	37121447	36652242	14q13.3	12891525	A	G	PAX9	116	1	2	breast cancer	breast cancer;estrogen-receptor positive breast cancer	ENSG00000198807	PAX9	1	neuron;thyroid gland	2	ENSG00000198807
14	37132769	36663564	14q13.3	2236007	G	A	PAX9	116	1	2	breast cancer	breast cancer;estrogen-receptor positive breast cancer	ENSG00000198807;ENSG00000258661	PAX9	2	skin of body;thyroid gland	2	ENSG00000198807
14	68978514	68511797	14q24.1	35605174	AG	A	ZFP36L1	69	1	2	breast cancer	breast cancer;estrogen-receptor positive breast cancer	ENSG00000185650	ZFP36L1	1	immune system	1	ENSG00000185650
14	75741751	75275048	14q24.3	1569328	C	T	FOS	504	1	2	autoimmune disease	crohn's disease;inflammatory bowel disease	ENSG00000119689;ENSG00000119718;ENSG00000170345;ENSG00000170348;ENSG00000258646;ENSG00000258740;ENSG00000259138;ENSG00000259687	DLST;EIF2B2;FOS;LINC01220;TMED10	8	adipose tissue;brain;immune system;induced pluripotent stem cell;skeletal muscle tissue;skin of body;testis	7	ENSG00000170345
14	91751788	91285444	14q32.11	11341843	TC	T	GPR68	46	1	2	breast cancer	breast cancer;estrogen-receptor positive breast cancer	ENSG00000119714	GPR68	1	lung	1	ENSG00000119714
14	91841069	91374725	14q32.11	941764	A	G	CCDC88C	56	1	2	breast cancer	breast cancer;estrogen-receptor positive breast cancer	ENSG00000015133;ENSG00000165929;ENSG00000260711	CCDC88C;TC2N	3	adipose tissue;brain;immune system;skeletal muscle tissue;skin of body	5	ENSG00000015133
14	92938855	92472511	14q32.12	12590654	G	A	RIN3	32	1	2	mental or behavioural disorder	alzheimer disease;late-onset alzheimers disease	ENSG00000100599;ENSG00000140090	RIN3;SLC24A4	2	adipose tissue;blood;brain;fibroblast;immune system	5	ENSG00000100599
15	33010736	32718535	15q13.3	2293581	G	A	GREM1	165	1	2	digestive system disease	benign neoplasm of sigmoid colon (disorder);rectal polyp (disorder)	ENSG00000166923;ENSG00000259721	GREM1;GREM1-AS1	2	liver;pancreas	2	ENSG00000166923
15	41602866	41310668	15q15.1	11070327	G	A	CHP1	81	1	2	allergic disease	allergic disease;asthma	ENSG00000187446;ENSG00000247556	CHP1;OIP5-AS1	2	immune system;lymphoblastoid cell line	2	ENSG00000187446
15	41696932	41404734	15q15.1	7169278	A	G	NUSAP1	90	1	2	allergic disease	allergic disease;asthma	ENSG00000104147;ENSG00000137804;ENSG00000137806;ENSG00000137815	NDUFAF1;NUSAP1;OIP5;RTF1	4	adipose tissue;blood;brain;esophagus;induced pluripotent stem cell;lymphoblastoid cell line;skeletal muscle tissue	7	ENSG00000137804
15	41712807	41420609	15q15.1	7173571	T	C	RTF1	66	1	2	allergic disease	allergic disease;asthma	ENSG00000128891;ENSG00000137806;ENSG00000137815	CCDC32;NDUFAF1;RTF1	3	brain;immune system;induced pluripotent stem cell;lymphoblastoid cell line;skeletal muscle tissue;thyroid gland	6	ENSG00000137815
15	41774423	41482225	15q15.1	1942	A	G	NDUFAF1	41	1	2	allergic disease	allergic disease;asthma	ENSG00000137806	NDUFAF1	1	fibroblast;heart;neuron	3	ENSG00000137806	2
15	41782684	41490486	15q15.1	12440045	A	C	NUSAP1	90	1	2	allergic disease	allergic disease;asthma	ENSG00000062524;ENSG00000103932;ENSG00000104147;ENSG00000137804;ENSG00000137806;ENSG00000137815;ENSG00000137825;ENSG00000168970;ENSG00000187446;ENSG00000243708;ENSG00000247556	CHP1;ITPKA;JMJD7-PLA2G4B;LTK;NDUFAF1;NUSAP1;OIP5;OIP5-AS1;PLA2G4B;RPAP1;RTF1	11	adipose tissue;blood;brain;esophagus;fibroblast;heart;immune system;lymphoblastoid cell line;pancreas;pituitary gland;rectum;skin of body;small intestine;spleen;stomach	15	ENSG00000137804
15	41787585	41495387	15q15.1	1655558	T	G	NUSAP1	90	1	2	allergic disease	allergic disease;asthma	ENSG00000103932;ENSG00000104147;ENSG00000137804;ENSG00000137806;ENSG00000137815;ENSG00000168970;ENSG00000187446;ENSG00000247556	CHP1;JMJD7-PLA2G4B;NDUFAF1;NUSAP1;OIP5;OIP5-AS1;RPAP1;RTF1	8	blood;brain;breast;colon;esophagus;heart;immune system;induced pluripotent stem cell;lymphoblastoid cell line;neuron;pituitary gland;prostate gland;skin of body;spleen;stomach	15	ENSG00000137804
15	67446785	67154447	15q22.33	744910	G	A	SMAD3	957	1	2	allergic disease	adult onset asthma;asthma	ENSG00000166949	SMAD3	1	esophagus	1	ENSG00000166949
15	79006442	78714100	15q25.1	11072793	G	A	ADAMTS7	52	1	2	cardiovascular disease	coronary artery disease;coronary atherosclerosis	ENSG00000136378	ADAMTS7	1	lymphoblastoid cell line	1	ENSG00000136378
15	79054108	78761766	15q25.1	12324886	A	G	ADAMTS7	52	1	2	cardiovascular disease	coronary atherosclerosis;ischemic heart disease (disorder)	ENSG00000136378	ADAMTS7	1	immune system	1	ENSG00000136378
15	91036855	90493623	15q26.1	7173724	A	G	IDH2	474	1	2	allergic disease	allergic disease;seasonal allergic rhinitis	ENSG00000140575;ENSG00000140577;ENSG00000182054;ENSG00000183208;ENSG00000196391	CRTC3;GDPGP1;IDH2;IQGAP1;ZNF774	5	aorta;brain;colon;esophagus;heart;immune system;induced pluripotent stem cell;lung;lymphoblastoid cell line;neuron;stomach;thyroid gland	12	ENSG00000182054	4
15	91045408	90502176	15q26.1	3540	G	A	IQGAP1	394	1	2	allergic disease	allergic disease;seasonal allergic rhinitis	ENSG00000140575;ENSG00000140577;ENSG00000182511;ENSG00000182768;ENSG00000185043;ENSG00000196391	CIB1;CRTC3;FES;IQGAP1;NGRN;ZNF774	6	adipose tissue;adrenal gland;aorta;blood;brain;breast;cartilage element;colon;esophagus;female gonad;fibroblast;heart;immune system;liver;lung;lymphoblastoid cell line;neuron;pancreas;pituitary gland;prostate gland;saliva-secreting gland;skeletal muscle tissue;skin of body;small intestine;spleen;stomach;testis;thyroid gland	28	ENSG00000140575
15	91404705	90861475	15q26.1	4932370	G	A	FURIN	311	1	2	cardiovascular disease	coronary artery disease;ischemic stroke	ENSG00000140564;ENSG00000182511;ENSG00000184508;ENSG00000259704;ENSG00000284946	FES;FURIN;HDDC3	5	adipose tissue;adrenal gland;aorta;blood;brain;breast;colon;esophagus;fibroblast;heart;immune system;induced pluripotent stem cell;lung;lymphoblastoid cell line;neuron;pancreas;placenta;skin of body;stomach;thyroid gland	20	ENSG00000140564
15	91427612	90884382	15q26.1	12906125	G	A	FES	93	1	2	cardiovascular disease	coronary artery disease;ischemic heart disease (disorder)	ENSG00000182511	FES	1	liver;lymphoblastoid cell line;thyroid gland	3	ENSG00000182511
15	91429042	90885812	15q26.1	1894401	G	A	FURIN	311	1	2	cardiovascular disease	angina pectoris;cardiovascular disease	ENSG00000140564;ENSG00000182511	FES;FURIN	2	adipose tissue;adrenal gland;esophagus;fibroblast;immune system;induced pluripotent stem cell;lymphoblastoid cell line;thyroid gland	8	ENSG00000140564
15	91502849	90959619	15q26.1	8038661	G	A	UNC45A	105	1	2	breast cancer	breast cancer;estrogen-receptor positive breast cancer	ENSG00000140553;ENSG00000166965	RCCD1;UNC45A	2	esophagus;immune system	2	ENSG00000140553
15	91506637	90963407	15q26.1	8037137	T	C	RCCD1	18	1	2	breast cancer	breast cancer;estrogen-receptor positive breast cancer	ENSG00000166965	RCCD1	1	esophagus;skeletal muscle tissue;thyroid gland	3	ENSG00000166965
15	91528875	90985645	15q26.1	150333865	G	A	RCCD1	18	1	2	breast cancer	breast cancer;estrogen-receptor positive breast cancer	ENSG00000166965	RCCD1	1	immune system	1	ENSG00000166965
15	91532869	90989639	15q26.1	6496746	C	A	PRC1	139	1	2	genital neoplasm, female	ovarian cancer;ovarian carcinoma	ENSG00000140553;ENSG00000166965;ENSG00000184056;ENSG00000184508;ENSG00000185518;ENSG00000196547;ENSG00000198901;ENSG00000258384;ENSG00000258725;ENSG00000278514;ENSG00000284946	HDDC3;MAN2A2;PRC1;PRC1-AS1;RCCD1;RCCD1-AS1;SV2B;UNC45A;VPS33B	11	adipose tissue;adrenal gland;aorta;blood;brain;breast;colon;esophagus;heart;immune system;induced pluripotent stem cell;lung;lymphoblastoid cell line;neuron;pancreas;pituitary gland;prostate gland;saliva-secreting gland;skeletal muscle tissue;skin of body;small intestine;spleen;stomach;testis;thyroid gland	25	ENSG00000198901
15	91548601	91005371	15q26.1	3826033	G	A	RCCD1	18	1	2	breast cancer	breast cancer;estrogen-receptor positive breast cancer	ENSG00000166965	RCCD1	1	brain;immune system	2	ENSG00000166965
16	11207817	11113960	16p13.13	36110069	T	G	DEXI	14	1	2	allergic disease	asthma;seasonal allergic rhinitis	ENSG00000182108	DEXI	1	adipose tissue;blood	2	ENSG00000182108
16	11344903	11251046	16p13.13	2021511	C	T	RMI2	45	1	2	autoimmune disease	crohn's disease;inflammatory bowel disease	ENSG00000175643;ENSG00000262703;ENSG00000263080	ENSG00000263080;RMI2	3	brain;fibroblast;immune system;induced pluripotent stem cell;lung;lymphoblastoid cell line;prostate gland;skeletal muscle tissue;skin of body;spleen;thyroid gland	11	ENSG00000175643
16	11349678	11255821	16p13.13	243332	C	T	RMI2	45	1	2	autoimmune disease	crohn's disease;inflammatory bowel disease	ENSG00000175643;ENSG00000262703	RMI2	2	female gonad;lymphoblastoid cell line	2	ENSG00000175643
16	11365500	11271643	16p13.13	367569	C	T	LITAF	93	1	2	autoimmune disease	crohn's disease;inflammatory bowel disease	ENSG00000175643;ENSG00000184602;ENSG00000189067;ENSG00000262703	LITAF;RMI2;SNN	4	adipose tissue;brain;esophagus;fibroblast;heart;immune system;induced pluripotent stem cell;lymphoblastoid cell line;pituitary gland;prostate gland;skeletal muscle tissue;uterus	12	ENSG00000189067	2
16	19933600	19922278	16p12.3	12444979	C	T	KNOP1	50	1	2	metabolic disease	obesity;overweight	ENSG00000103550;ENSG00000261195	KNOP1	2	adipose tissue;brain;breast;neuron;skeletal muscle tissue;skin of body;testis;thyroid gland	8	ENSG00000103550	2
16	19935073	19923751	16p12.3	12446554	G	T	KNOP1	50	1	2	metabolic disease	obesity;overweight	ENSG00000103550;ENSG00000261312	KNOP1	2	brain;lymphoblastoid cell line	2	ENSG00000103550	2
16	19944363	19933041	16p12.3	11639988	A	G	KNOP1	50	1	2	metabolic disease	obesity;overweight	ENSG00000103550	KNOP1	1	adipose tissue;pituitary gland	2	ENSG00000103550	2
16	23864590	23853269	16p12.2	7404095	T	C	PRKCB	421	1	2	autoimmune disease	inflammatory bowel disease;ulcerative colitis	ENSG00000166501	PRKCB	1	adipose tissue;adrenal gland;aorta;blood;breast;esophagus;immune system;lymphoblastoid cell line	8	ENSG00000166501
16	27349168	27337847	16p12.1	3785356	C	T	IL4R	463	1	2	allergic disease	allergic disease;asthma	ENSG00000077238;ENSG00000274092	IL4R	2	adrenal gland;immune system;pancreas	3	ENSG00000077238
16	28489342	28478021	16p12.1	28374519	G	A	CLN3	124	1	2	autoimmune disease	crohn's disease;inflammatory bowel disease	ENSG00000188603	CLN3	1	immune system	1	ENSG00000188603
16	28517709	28506388	16p11.2	26528	T	C	SULT1A1	245	1	2	autoimmune disease	crohn's disease;inflammatory bowel disease	ENSG00000176046;ENSG00000196502	NUPR1;SULT1A1	2	aorta;colon;immune system	3	ENSG00000196502
16	28539848	28528527	16p11.2	4788084	C	T	SULT1A2	49	1	2	autoimmune disease	crohn's disease;inflammatory bowel disease	ENSG00000197165	SULT1A2	1	immune system	1	ENSG00000197165	9
16	28555706	28544385	16p11.2	9926245	T	A	SULT1A2	49	1	2	autoimmune disease	crohn's disease;inflammatory bowel disease	ENSG00000197165	SULT1A2	1	blood	1	ENSG00000197165
16	28873398	28862077	16p11.2	4788102	G	A	TUFM	239	1	2	autoimmune disease	crohn's disease;inflammatory bowel disease	ENSG00000178952	TUFM	1	blood	1	ENSG00000178952
16	50725193	50691282	16q12.1	7194886	C	T	NOD2	967	1	2	autoimmune disease	crohn's disease;inflammatory bowel disease	ENSG00000083799;ENSG00000167207;ENSG00000167208;ENSG00000260616;ENSG00000261644;ENSG00000270120	CYLD;NOD2;SNX20	6	adipose tissue;aorta;blood;colon;esophagus;immune system;lung;neuron;pituitary gland;prostate gland;skin of body	11	ENSG00000167207	1
16	50758849	50724938	16q12.1	749910	G	A	SNX20	19	1	2	autoimmune disease	crohn's disease;inflammatory bowel disease	ENSG00000167208;ENSG00000261644	SNX20	2	adipose tissue;aorta;blood;colon;immune system;lung;prostate gland	7	ENSG00000167208
16	52574343	52540431	16q12.1	35850695	G	A		0	1	2	breast cancer	breast cancer;estrogen-receptor positive breast cancer	ENSG00000285800		1	brain	1	ENSG00000285800
16	53813367	53779455	16q12.2	17817449	T	G	RBL2	181	1	2	breast cancer	breast cancer;estrogen-receptor positive breast cancer	ENSG00000103479;ENSG00000177508	IRX3;RBL2	2	colon;pancreas	2	ENSG00000103479
16	80650805	80616908	16q23.2	13329835	A	G	DYNLRB2	19	1	2	breast cancer	breast cancer;estrogen-receptor positive breast cancer	ENSG00000168589	DYNLRB2	1	testis	1	ENSG00000168589
16	83045790	83012185	16q23.3	7500448	A	G	CDH13	225	1	2	cardiovascular disease	coronary atherosclerosis;ischemic heart disease (disorder)	ENSG00000140945	CDH13	1	aorta	1	ENSG00000140945
16	86009740	85976134	16q24.1	16940186	T	C	IRF8	159	1	2	autoimmune disease	inflammatory bowel disease;ulcerative colitis	ENSG00000140968;ENSG00000285040	IRF8	2	colon;lymphoblastoid cell line;rectum;stomach;testis	5	ENSG00000140968
16	86014241	85980635	16q24.1	16940202	T	C	IRF8	159	1	2	autoimmune disease	inflammatory bowel disease;ulcerative colitis	ENSG00000140968;ENSG00000285040	IRF8	2	colon;lymphoblastoid cell line;testis	3	ENSG00000140968
16	86014455	85980849	16q24.1	11649485	A	G	IRF8	159	1	2	autoimmune disease	crohn's disease;inflammatory bowel disease	ENSG00000140968;ENSG00000269667	IRF8	2	immune system;lymphoblastoid cell line	2	ENSG00000140968
16	86015316	85981710	16q24.1	11117431	A	G	IRF8	159	1	2	autoimmune disease	crohn's disease;inflammatory bowel disease	ENSG00000140968;ENSG00000269667	IRF8	2	immune system;lymphoblastoid cell line	2	ENSG00000140968
16	87575332	87541726	16q24.2	12445022	G	A	FBXO31	60	1	2	cardiovascular disease	ischemic stroke;stroke	ENSG00000103264;ENSG00000104731;ENSG00000140948;ENSG00000260456	C16orf95;FBXO31;KLHDC4;ZCCHC14	4	brain;immune system	2	ENSG00000103264
16	90024206	89957798	16q24.3	8051733	A	G	FANCA	223	1	2	cancer	cancer;neoplasm	ENSG00000003249;ENSG00000075399;ENSG00000141013;ENSG00000158805;ENSG00000177946;ENSG00000185324;ENSG00000187741;ENSG00000204991;ENSG00000260528;ENSG00000261373;ENSG00000275734	CDK10;CENPBD1P;DBNDD1;FAM157C;FANCA;GAS8;SPIRE2;VPS9D1;VPS9D1-AS1;ZNF276	11	adipose tissue;aorta;blood;brain;esophagus;female gonad;heart;immune system;lung;lymphoblastoid cell line;neuron;skeletal muscle tissue;skin of body;small intestine;thyroid gland	15	ENSG00000187741
16	90026512	89960104	16q24.3	4268748	T	C	SPG7	85	1	2	cancer	cancer;neoplasm	ENSG00000003249;ENSG00000075399;ENSG00000140995;ENSG00000141013;ENSG00000158792;ENSG00000167523;ENSG00000178773;ENSG00000185324;ENSG00000197912;ENSG00000221819;ENSG00000261373;ENSG00000275734	CDK10;CPNE7;DBNDD1;DEF8;GAS8;GAS8-AS1;SPATA2L;SPATA33;SPG7;VPS9D1;VPS9D1-AS1	12	adipose tissue;adrenal gland;aorta;blood;brain;breast;colon;esophagus;female gonad;heart;immune system;induced pluripotent stem cell;lung;lymphoblastoid cell line;neuron;pancreas;pituitary gland;prostate gland;rectum;skin of body;spleen;stomach;testis;thyroid gland	24	ENSG00000197912
16	90027626	89961218	16q24.3	8063761	A	T	TUBB3	330	1	2	cancer	cancer;neoplasm	ENSG00000003249;ENSG00000075399;ENSG00000140995;ENSG00000185324;ENSG00000204991;ENSG00000258947	CDK10;DBNDD1;DEF8;SPIRE2;TUBB3;VPS9D1	6	aorta;brain;esophagus;immune system;induced pluripotent stem cell;pancreas;placenta;skin of body	8	ENSG00000258947
17	25843643	27516617	17q11.2	2945412	G	A	NOS2	822	1	2	autoimmune disease	crohn's disease;inflammatory bowel disease	ENSG00000007171;ENSG00000141068;ENSG00000168961;ENSG00000265801	KSR1;LGALS9;NOS2	4	aorta;blood;brain;immune system;skeletal muscle tissue;testis	6	ENSG00000007171
17	37939839	39783586	17q12	12942330	C	T	ORMDL3	126	1	2	autoimmune disease	rheumatoid arthritis;ulcerative colitis	ENSG00000167914;ENSG00000172057;ENSG00000265799;ENSG00000276293	GSDMA;ORMDL3;PIP4K2B	4	cartilage element;fibroblast;immune system	3	ENSG00000172057
17	38031865	39875612	17q21.1	36095411	T	G	GSDMA	58	1	2	autoimmune disease	crohn's disease;rheumatoid arthritis	ENSG00000167914	GSDMA	1	adipose tissue	1	ENSG00000167914
17	38074046	39917793	17q21.1	9303281	G	A	ORMDL3	126	1	2	allergic disease	allergic disease;asthma	ENSG00000172057	ORMDL3	1	blood;spleen	2	ENSG00000172057
17	38075426	39919173	17q21.1	7224129	G	A	ORMDL3	126	1	2	allergic disease	allergic disease;asthma	ENSG00000172057	ORMDL3	1	immune system	1	ENSG00000172057
17	40494902	42342884	17q21.2	8069645	A	G	STAT3	3425	1	2	autoimmune disease	crohn's disease;ulcerative colitis	ENSG00000168610	STAT3	1	induced pluripotent stem cell	1	ENSG00000168610	1
17	40514201	42362183	17q21.2	744166	A	G	STAT3	3425	1	2	autoimmune disease	crohn's disease;inflammatory bowel disease	ENSG00000037042;ENSG00000068137;ENSG00000108771;ENSG00000108786;ENSG00000126581;ENSG00000168610	BECN1;DHX58;HSD17B1;PLEKHH3;STAT3;TUBG2	6	brain;immune system;lymphoblastoid cell line;skeletal muscle tissue;skin of body	5	ENSG00000168610	2
17	40571284	42419266	17q21.2	8068844	T	C	STAT3	3425	1	2	allergic disease	age of onset of childhood onset asthma;allergic disease	ENSG00000033627;ENSG00000037042;ENSG00000068137;ENSG00000108774;ENSG00000108784;ENSG00000108786;ENSG00000108788;ENSG00000108797;ENSG00000126581;ENSG00000131470;ENSG00000141699;ENSG00000168610;ENSG00000267222	ATP6V0A1;BECN1;CNTNAP1;HSD17B1;MLX;NAGLU;PLEKHH3;PSMC3IP;RAB5C;RETREG3;STAT3;TUBG2	13	adipose tissue;aorta;blood;brain;breast;colon;esophagus;fibroblast;heart;immune system;lung;lymphoblastoid cell line;neuron;pancreas;pituitary gland;prostate gland;rectum;skeletal muscle tissue;skin of body;testis;thyroid gland	21	ENSG00000168610
17	46488670	48411308	17q21.32	9897588	G	A	SKAP1	45	1	2	genital neoplasm, female	ovarian cancer;ovarian carcinoma	ENSG00000141293	SKAP1	1	neuron	1	ENSG00000141293
17	53196291	55118930	17q22	244348	G	A	STXBP4	50	1	2	breast cancer	breast cancer;estrogen-receptor positive breast cancer	ENSG00000166263	STXBP4	1	fibroblast	1	ENSG00000166263
17	53206164	55128803	17q22	2529504	C	T	STXBP4	50	1	2	breast cancer	breast cancer;estrogen-receptor positive breast cancer	ENSG00000166263	STXBP4	1	fibroblast	1	ENSG00000166263
17	53209774	55132413	17q22	2787486	A	C	HLF	54	1	2	breast cancer	breast cancer;estrogen-receptor positive breast cancer	ENSG00000108924;ENSG00000141198;ENSG00000166260;ENSG00000166263	COX11;HLF;STXBP4;TOM1L1	4	brain;heart;immune system;induced pluripotent stem cell;lymphoblastoid cell line;pituitary gland;skeletal muscle tissue;skin of body;small intestine;thyroid gland	10	ENSG00000108924
17	53219837	55142476	17q22	2628316	A	G	STXBP4	50	1	2	breast cancer	breast cancer;estrogen-receptor positive breast cancer	ENSG00000141198;ENSG00000166260;ENSG00000166263	COX11;STXBP4;TOM1L1	3	brain;esophagus;heart;immune system;lung;skin of body	6	ENSG00000166263
17	54880993	56803632	17q22	3853824	T	C	TRIM25	261	1	2	autoimmune disease	crohn's disease;inflammatory bowel disease	ENSG00000121058;ENSG00000121060;ENSG00000121064;ENSG00000153933;ENSG00000214226	C17orf67;COIL;DGKE;SCPEP1;TRIM25	5	brain;immune system;lymphoblastoid cell line;skin of body;testis	5	ENSG00000121060
17	54902055	56824694	17q22	1879145	A	G	DGKE	66	1	2	autoimmune disease	crohn's disease;inflammatory bowel disease	ENSG00000153933;ENSG00000214226	C17orf67;DGKE	2	brain;immune system;lymphoblastoid cell line	3	ENSG00000153933
17	58024275	59946914	17q23.1	180515	A	G	RPS6KB1	413	1	2	autoimmune disease	inflammatory bowel disease;multiple sclerosis	ENSG00000108406;ENSG00000108443;ENSG00000141378;ENSG00000189050;ENSG00000267302	DHX40;PTRH2;RNFT1;RNFT1-DT;RPS6KB1	5	blood;immune system;lymphoblastoid cell line;pituitary gland;placenta;skeletal muscle tissue;skin of body;testis	8	ENSG00000108443	2
17	70639488	72643349	17q24.3	6501558	T	C		0	1	2	autoimmune disease	inflammatory bowel disease;ulcerative colitis	ENSG00000263893		1	colon;esophagus	2	ENSG00000263893
18	3822871	3822871	18p11.31	3985697	T	C	DLGAP1	55	1	2	allergic disease	allergic disease;seasonal allergic rhinitis	ENSG00000170579	DLGAP1	1	adrenal gland	1	ENSG00000170579
18	12779947	12779948	18p11.21	2542151	G	T		0	1	2	autoimmune disease	crohn's disease;ulcerative colitis	ENSG00000260302		1	aorta;colon;esophagus;immune system;liver;lung;saliva-secreting gland;stomach;thyroid gland	9	ENSG00000260302	1
18	12809340	12809341	18p11.21	1893217	A	G	PTPN2	230	1	2	autoimmune disease	crohn's disease;ulcerative colitis	ENSG00000175354;ENSG00000260302;ENSG00000267108;ENSG00000267199	PTPN2	4	aorta;esophagus;induced pluripotent stem cell;layer of synovial tissue;liver;prostate gland;skin of body	7	ENSG00000175354	2
18	12818922	12818923	18p11.21	80262450	G	A	PTPN2	230	1	2	autoimmune disease	crohn's disease;inflammatory bowel disease	ENSG00000175354;ENSG00000260302	PTPN2	2	induced pluripotent stem cell;thyroid gland	2	ENSG00000175354
18	24500616	26920652	18q11.2	232320	T	C	AQP4-AS1	4	1	2	breast cancer	breast cancer;estrogen-receptor positive breast cancer	ENSG00000260372	AQP4-AS1	1	brain	1	ENSG00000260372
18	24500899	26920935	18q11.2	170801	C	A	AQP4-AS1	4	1	2	breast cancer	breast cancer;estrogen-receptor positive breast cancer	ENSG00000260372	AQP4-AS1	1	brain;lung;prostate gland	3	ENSG00000260372
18	77220616	79460616	18q23	7236492	C	T	NFATC1	262	1	2	autoimmune disease	crohn's disease;inflammatory bowel disease	ENSG00000131196;ENSG00000286186	NFATC1	2	blood;fibroblast;immune system;lymphoblastoid cell line;testis	5	ENSG00000131196	2
19	1048393	1048394	19p13.3	67027268	G	A	ARHGAP45	45	1	2	mental or behavioural disorder	alzheimer disease;late-onset alzheimers disease	ENSG00000180448	ARHGAP45	1	skin of body	1	ENSG00000180448
19	1056492	1056493	19p13.3	3752246	G	C	ABCA7	87	1	2	mental or behavioural disorder	alzheimer disease;late-onset alzheimers disease	ENSG00000064687	ABCA7	1	brain;esophagus;thyroid gland	3	ENSG00000064687
19	1063443	1063444	19p13.3	4147929	A	G	POLR2E	233	1	2	mental or behavioural disorder	alzheimer disease;late-onset alzheimers disease	ENSG00000064687;ENSG00000099817;ENSG00000116032;ENSG00000167468;ENSG00000180448	ABCA7;ARHGAP45;GPX4;GRIN3B;POLR2E	5	adipose tissue;aorta;brain;colon;esophagus;immune system;lymphoblastoid cell line;neuron;pancreas;skeletal muscle tissue;skin of body;testis;thyroid gland	13	ENSG00000099817
19	1123378	1123379	19p13.3	4807569	A	C	POLR2E	233	1	2	autoimmune disease	crohn's disease;inflammatory bowel disease	ENSG00000099817;ENSG00000167468;ENSG00000180448	ARHGAP45;GPX4;POLR2E	3	blood;brain;prostate gland;skeletal muscle tissue;skin of body;stomach	6	ENSG00000099817
19	1124031	1124032	19p13.3	2024092	G	A	POLR2E	233	1	2	autoimmune disease	crohn's disease;inflammatory bowel disease	ENSG00000064666;ENSG00000064687;ENSG00000099817;ENSG00000167468;ENSG00000180448;ENSG00000282393	ABCA7;ARHGAP45;CNN2;GPX4;POLR2E	6	adipose tissue;blood;brain;esophagus;fibroblast;immune system;lung;lymphoblastoid cell line;prostate gland;rectum;skeletal muscle tissue;skin of body	12	ENSG00000099817
19	10469975	10359299	19p13.2	12720356	A	C	TYK2	230	1	2	autoimmune disease	inflammatory bowel disease;ulcerative colitis	ENSG00000076662;ENSG00000105364;ENSG00000105371;ENSG00000105376;ENSG00000105397;ENSG00000129347;ENSG00000220201;ENSG00000267534;ENSG00000267673;ENSG00000274425	FDX2;ICAM3;ICAM4;ICAM5;KRI1;MRPL4;S1PR2;TYK2;ZGLP1	10	adipose tissue;aorta;blood;brain;immune system;skin of body;testis;thyroid gland	8	ENSG00000105397	3
19	10512911	10402235	19p13.2	11879191	G	A	CDC37	266	1	2	autoimmune disease	crohn's disease;inflammatory bowel disease	ENSG00000065989;ENSG00000076662;ENSG00000105397;ENSG00000105401;ENSG00000180739;ENSG00000220201;ENSG00000267082	CDC37;ENSG00000267082;ICAM3;PDE4A;S1PR5;TYK2;ZGLP1	7	adrenal gland;blood;brain;immune system;pituitary gland;skeletal muscle tissue;skin of body	7	ENSG00000105401
19	10525181	10414505	19p13.2	35164067	G	A	CDC37	266	1	2	autoimmune disease	crohn's disease;inflammatory bowel disease	ENSG00000065989;ENSG00000076662;ENSG00000105397;ENSG00000105401;ENSG00000180739;ENSG00000220201;ENSG00000267082	CDC37;ENSG00000267082;ICAM3;PDE4A;S1PR5;TYK2;ZGLP1	7	adrenal gland;brain;immune system;pituitary gland;skeletal muscle tissue;skin of body	6	ENSG00000105401
19	10525372	10414696	19p13.2	142770866	G	A	TYK2	230	1	2	autoimmune disease	crohn's disease;inflammatory bowel disease	ENSG00000105364;ENSG00000105371;ENSG00000105376;ENSG00000105397;ENSG00000129347;ENSG00000220201;ENSG00000267534;ENSG00000267673	FDX2;ICAM4;ICAM5;KRI1;MRPL4;S1PR2;TYK2;ZGLP1	8	adipose tissue;aorta;blood;immune system;skin of body;testis	6	ENSG00000105397
19	18533642	18422832	19p13.11	7258465	T	C	SSBP4	27	1	2	breast cancer	breast cancer;estrogen-receptor positive breast cancer	ENSG00000130511	SSBP4	1	immune system;skin of body	2	ENSG00000130511
19	18548884	18438074	19p13.11	2303696	T	C	ELL	76	1	2	breast cancer	breast cancer;estrogen-receptor positive breast cancer	ENSG00000105656;ENSG00000175489	ELL;LRRC25	2	blood;brain;immune system	3	ENSG00000105656
19	18571141	18460331	19p13.11	4808801	A	G	COPE	123	1	2	breast cancer	breast cancer;estrogen-receptor positive breast cancer	ENSG00000105655;ENSG00000105656;ENSG00000105669;ENSG00000130511;ENSG00000130517;ENSG00000175489	COPE;ELL;ISYNA1;LRRC25;PGPEP1;SSBP4	6	adipose tissue;aorta;blood;brain;breast;colon;esophagus;fibroblast;immune system;lymphoblastoid cell line;skeletal muscle tissue;skin of body;spleen;testis;thyroid gland	15	ENSG00000105669	2
19	18612748	18501938	19p13.11	8107347	G	A	ELL	76	1	2	breast cancer	breast cancer;estrogen-receptor positive breast cancer	ENSG00000006016;ENSG00000051128;ENSG00000105655;ENSG00000105656;ENSG00000130511;ENSG00000130517;ENSG00000175489	CRLF1;ELL;HOMER3;ISYNA1;LRRC25;PGPEP1;SSBP4	7	adipose tissue;aorta;breast;esophagus;immune system;lymphoblastoid cell line;pancreas;skeletal muscle tissue;skin of body;testis	10	ENSG00000105656
19	44282857	43778705	19q13.31	12463319	T	G	KCNN4	162	1	2	breast cancer	breast cancer;estrogen-receptor positive breast cancer	ENSG00000104783;ENSG00000105771;ENSG00000159871;ENSG00000268601	KCNN4;LYPD5;SMG9	4	blood;brain;immune system;placenta	4	ENSG00000104783
19	44283232	43779080	19q13.31	1685191	C	T	KCNN4	162	1	2	breast cancer	breast cancer;estrogen-receptor positive breast cancer	ENSG00000104783;ENSG00000159871;ENSG00000167637;ENSG00000176222;ENSG00000204920;ENSG00000267191	KCNN4;LYPD5;ZNF155;ZNF283;ZNF404	6	adipose tissue;adrenal gland;aorta;blood;brain;esophagus;fibroblast;heart;lung;neuron;skeletal muscle tissue	11	ENSG00000104783
19	44283447	43779295	19q13.31	12609846	C	T	KCNN4	162	1	2	breast cancer	breast cancer;estrogen-receptor positive breast cancer	ENSG00000104783;ENSG00000159871;ENSG00000204920;ENSG00000268601	KCNN4;LYPD5;ZNF155	4	brain;esophagus;immune system;neuron;skin of body;testis	6	ENSG00000104783
19	44371021	43866869	19q13.31	4802202	C	T	KCNN4	162	1	2	breast cancer	breast cancer;estrogen-receptor positive breast cancer	ENSG00000104783;ENSG00000124459;ENSG00000159871;ENSG00000159882;ENSG00000159905;ENSG00000167637;ENSG00000176222;ENSG00000204920;ENSG00000267058;ENSG00000267191;ENSG00000268601;ENSG00000277806;ENSG00000278492	ENSG00000267058;KCNN4;LYPD5;ZNF155;ZNF221;ZNF230;ZNF283;ZNF404;ZNF45	13	adipose tissue;adrenal gland;aorta;blood;brain;breast;colon;esophagus;female gonad;fibroblast;heart;immune system;induced pluripotent stem cell;layer of synovial tissue;lung;lymphoblastoid cell line;neuron;pancreas;skeletal muscle tissue;skin of body;stomach;thyroid gland	22	ENSG00000104783
19	46849806	46346549	19q13.32	4802307	G	T	PPP5C	130	1	2	autoimmune disease	crohn's disease;inflammatory bowel disease	ENSG00000011485;ENSG00000090372;ENSG00000181027;ENSG00000269151	FKRP;PPP5C;STRN4	4	adipose tissue;blood;brain;esophagus;fibroblast;heart;immune system;lymphoblastoid cell line;neuron;spleen	10	ENSG00000011485	2
20	19476765	19496121	20p11.23	6046142	G	A	SLC24A3	12	1	2	eye disease	cataract;eye adnexa disease	ENSG00000185052	SLC24A3	1	aorta;skeletal muscle tissue	2	ENSG00000185052
20	33236696	34648892	20q11.22	56238684	G	C	MAP1LC3A	365	1	2	skin cancer	skin cancer;skin melanoma	ENSG00000078804;ENSG00000100991;ENSG00000101000;ENSG00000101460;ENSG00000131069;ENSG00000198646	ACSS2;MAP1LC3A;NCOA6;PROCR;TP53INP2;TRPC4AP	6	adipose tissue;brain;breast;colon;heart;immune system;induced pluripotent stem cell;skin of body	8	ENSG00000101460
20	34003073	35415270	20q11.22	142570322	T	C	UQCC1	52	1	2	joint disease	joint disease;osteoarthritis, knee	ENSG00000101019	UQCC1	1	immune system	1	ENSG00000101019
20	42838550	44209910	20q13.12	2143606	A	G	JPH2	40	1	2	autoimmune disease	crohn's disease;inflammatory bowel disease	ENSG00000132823;ENSG00000149596;ENSG00000223891	JPH2;OSER1;OSER1-DT	3	aorta;blood;brain;esophagus;fibroblast;immune system;induced pluripotent stem cell;lung;lymphoblastoid cell line;neuron;spleen;testis;thyroid gland	13	ENSG00000149596	1
20	44680853	46052214	20q13.12	12624433	G	A	PLTP	146	1	2	autoimmune disease	crohn's disease;inflammatory bowel disease	ENSG00000100979	PLTP	1	immune system	1	ENSG00000100979
20	44740196	46111557	20q13.12	6074022	C	T	CD40	610	1	2	autoimmune disease	crohn's disease;inflammatory bowel disease	ENSG00000100979;ENSG00000101017;ENSG00000124140	CD40;PLTP;SLC12A5	3	adipose tissue;aorta;blood;brain;esophagus	5	ENSG00000101017	3
20	48955424	50338887	20q13.13	913678	T	C	LINC01270	4	1	2	autoimmune disease	inflammatory bowel disease;ulcerative colitis	ENSG00000203999;ENSG00000231742;ENSG00000233077	LINC01270;LINC01271;LINC01273	3	adipose tissue;adrenal gland;blood;brain	4	ENSG00000203999
20	57824309	59249254	20q13.32	259964	A	G	GNAS	624	1	2	autoimmune disease	crohn's disease;inflammatory bowel disease	ENSG00000087460;ENSG00000124203;ENSG00000124205	EDN3;GNAS;ZNF831	3	blood;immune system;neuron	3	ENSG00000087460	3
20	60932414	62357358	20q13.33	1741640	T	C	CABLES2	18	1	2	digestive system disease	intestinal disease;rectal polyp (disorder)	ENSG00000149679;ENSG00000228812;ENSG00000275437	CABLES2;LAMA5-AS1	3	aorta;heart;liver;skeletal muscle tissue;skin of body;stomach	6	ENSG00000149679
20	60968596	62393540	20q13.33	1570027	A	G		0	1	2	digestive system disease	intestinal disease;polyp of colon	ENSG00000273619		1	stomach	1	ENSG00000273619	2
20	60969451	62394395	20q13.33	2427308	C	T		0	1	2	digestive system disease	intestinal disease;polyp of colon	ENSG00000273619		1	brain;lung	2	ENSG00000273619	3
20	60970591	62395535	20q13.33	2427312	C	T	CABLES2	18	1	2	digestive system disease	intestinal disease;rectal polyp (disorder)	ENSG00000149679;ENSG00000275437	CABLES2	2	adipose tissue;esophagus;immune system;lung;skin of body	5	ENSG00000149679
20	60983973	62408917	20q13.33	7262524	C	T	CABLES2	18	1	2	digestive system disease	intestinal disease;rectal polyp (disorder)	ENSG00000149679;ENSG00000273619;ENSG00000275437	CABLES2	3	brain;heart;testis	3	ENSG00000149679
20	62270930	63639577	20q13.33	909334	C	A	STMN3	33	1	2	autoimmune disease	crohn's disease;ulcerative colitis	ENSG00000101216;ENSG00000197457	GMEB2;STMN3	2	blood;brain;immune system	3	ENSG00000197457
20	62348907	63717555	20q13.33	6062504	A	G	ARFRP1	31	1	2	autoimmune disease	crohn's disease;ulcerative colitis	ENSG00000101246;ENSG00000125520	ARFRP1;SLC2A4RG	2	blood;brain	2	ENSG00000101246
20	62349586	63718234	20q13.33	4809330	A	G	ARFRP1	31	1	2	autoimmune disease	crohn's disease;ulcerative colitis	ENSG00000101246;ENSG00000273154;ENSG00000274501	ARFRP1	3	brain;immune system;thyroid gland	3	ENSG00000101246	4
21	16520832	15148511	21q21.1	2823093	G	A		0	1	2	breast cancer	breast cancer;estrogen-receptor positive breast cancer	ENSG00000235609		1	aorta	1	ENSG00000235609
21	16806709	15434390	21q21.1	1297258	C	T		0	1	2	autoimmune disease	crohn's disease;inflammatory bowel disease	ENSG00000229425		1	breast	1	ENSG00000229425	2
21	34776695	33404389	21q22.11	2284553	A	G	GART	135	1	2	autoimmune disease	crohn's disease;inflammatory bowel disease	ENSG00000142188;ENSG00000159128;ENSG00000159131;ENSG00000177692	DNAJC28;GART;IFNGR2;TMEM50B	4	adipose tissue;aorta;blood;brain;breast;colon;esophagus;female gonad;heart;immune system;liver;lung;neuron;pancreas;pituitary gland;prostate gland;saliva-secreting gland;skeletal muscle tissue;skin of body;small intestine;testis;thyroid gland	22	ENSG00000159131
21	40465178	39093252	21q22.2	2242944	G	A	ETS2	135	1	2	autoimmune disease	crohn's disease;ulcerative colitis	ENSG00000157557;ENSG00000157578;ENSG00000237609	ETS2;LCA5L	3	immune system;skeletal muscle tissue	2	ENSG00000157557
21	40465534	39093608	21q22.2	2836878	G	A	ETS2	135	1	2	autoimmune disease	crohn's disease;ulcerative colitis	ENSG00000157557;ENSG00000157578;ENSG00000182093;ENSG00000183527;ENSG00000235888;ENSG00000237609	ETS2;GET1;LCA5L;PSMG1	6	adipose tissue;blood;esophagus;immune system;lymphoblastoid cell line;skeletal muscle tissue	6	ENSG00000157557
22	21977047	21622758	22q11.21	7445	C	T	UBE2L3	347	1	2	autoimmune disease	crohn's disease;inflammatory bowel disease	ENSG00000185651	UBE2L3	1	immune system	1	ENSG00000185651
22	21982249	21627960	22q11.21	878825	T	C	UBE2L3	347	1	2	autoimmune disease	crohn's disease;inflammatory bowel disease	ENSG00000161180;ENSG00000185651;ENSG00000273342	CCDC116;UBE2L3	3	aorta;brain;colon;immune system;lung;neuron;skin of body;thyroid gland	8	ENSG00000185651
22	28934313	28538325	22q12.1	6005807	T	C	XBP1	323	1	2	genital neoplasm, female	ovarian cancer;ovarian carcinoma	ENSG00000100219	XBP1	1	immune system	1	ENSG00000100219
22	29108556	28712568	22q12.1	9620817	A	T	XBP1	323	1	2	genital neoplasm, female	ovarian cancer;ovarian carcinoma	ENSG00000100219	XBP1	1	blood	1	ENSG00000100219
22	30423460	30027471	22q12.2	12537	C	T	ASCC2	57	1	2	autoimmune disease	crohn's disease;inflammatory bowel disease	ENSG00000100325	ASCC2	1	immune system	1	ENSG00000100325	4
22	30529631	30133642	22q12.2	2412973	C	A		0	1	2	autoimmune disease	crohn's disease;inflammatory bowel disease	ENSG00000279159		1	immune system	1	ENSG00000279159
22	30544559	30148570	22q12.2	1468177	T	C	ASCC2	57	1	2	autoimmune disease	crohn's disease;inflammatory bowel disease	ENSG00000100325	ASCC2	1	blood	1	ENSG00000100325
22	38576826	38180819	22q13.1	2267370	G	A	BAIAP2L2	13	1	2	breast cancer	breast cancer;estrogen-receptor positive breast cancer	ENSG00000128298	BAIAP2L2	1	esophagus	1	ENSG00000128298
22	39358037	38962032	22q13.1	12628403	A	C	APOBEC3F	205	1	2	breast cancer	breast cancer;estrogen-receptor positive breast cancer	ENSG00000128383;ENSG00000128394;ENSG00000179750;ENSG00000183741	APOBEC3A;APOBEC3B;APOBEC3F;CBX6	4	adipose tissue;adrenal gland;aorta;blood;breast;colon;esophagus;fibroblast;heart;immune system;lung;lymphoblastoid cell line;neuron;pancreas;prostate gland;saliva-secreting gland;skin of body;small intestine;spleen;stomach;testis;thyroid gland;vagina	23	ENSG00000128394
22	39662480	39266475	22q13.1	9611131	T	C	PDGFB	364	1	2	autoimmune disease	inflammatory bowel disease;ulcerative colitis	ENSG00000100298;ENSG00000100311;ENSG00000179750;ENSG00000284633	APOBEC3B;APOBEC3H;PDGFB	4	blood;skin of body	2	ENSG00000100311
22	40824009	40428005	22q13.1	6001910	T	C	MRTFA	175	1	2	breast cancer	breast cancer;estrogen-receptor positive breast cancer	ENSG00000196588	MRTFA	1	immune system	1	ENSG00000196588
22	40876234	40480230	22q13.1	6001930	T	C	MRTFA	175	1	2	breast cancer	breast cancer;estrogen-receptor positive breast cancer	ENSG00000100359;ENSG00000133477;ENSG00000196236;ENSG00000196588;ENSG00000229999;ENSG00000272834	FAM83F;MRTFA;SGSM3;XPNPEP3	6	adipose tissue;esophagus;immune system;skeletal muscle tissue;testis;thyroid gland	6	ENSG00000196588
22	41617897	41221893	22q13.2	5758265	G	A	RANGAP1	218	1	2	mental or behavioural disorder	major depressive disorder;schizophrenia	ENSG00000100372;ENSG00000100380;ENSG00000100401;ENSG00000196236;ENSG00000235513	L3MBTL2-AS1;RANGAP1;SLC25A17;ST13;XPNPEP3	5	brain;esophagus;pancreas;skin of body	4	ENSG00000100401
22	43500212	43104206	22q13.2	5759167	G	T	TSPO	198	1	2	male reproductive organ cancer	male reproductive organ cancer;prostate cancer	ENSG00000100266;ENSG00000100290;ENSG00000100294;ENSG00000100300;ENSG00000183569;ENSG00000230319;ENSG00000242247	ARFGAP3;BIK;MCAT;PACSIN2;SERHL2;TSPO;TTLL1-AS1	7	adipose tissue;blood;brain;breast;immune system;lymphoblastoid cell line;thyroid gland	7	ENSG00000100300
1	1163804	1228424	1p36.33	7515488	C	T	SDF4	82	1	1	autoimmune disease	inflammatory bowel disease	ENSG00000078808;ENSG00000176022;ENSG00000184163;ENSG00000186891;ENSG00000260179	B3GALT6;C1QTNF12;SDF4;TNFRSF18	5	adipose tissue;blood;brain;immune system;induced pluripotent stem cell;lymphoblastoid cell line;neuron;skeletal muscle tissue;skin of body	9	ENSG00000078808
1	1174282	1238902	1p36.33	4970364	T	C	ATAD3A	204	1	1	autoimmune disease	ulcerative colitis	ENSG00000078808;ENSG00000160075;ENSG00000162571;ENSG00000162572;ENSG00000176022;ENSG00000184163;ENSG00000186827;ENSG00000186891;ENSG00000197785;ENSG00000225905;ENSG00000235098;ENSG00000260179	ANKRD65;ATAD3A;B3GALT6;C1QTNF12;SCNN1D;SDF4;SSU72;TNFRSF18;TNFRSF4;TTLL10	12	adipose tissue;aorta;blood;brain;breast;esophagus;fibroblast;immune system;induced pluripotent stem cell;lung;lymphoblastoid cell line;neuron;pituitary gland;skeletal muscle tissue;skin of body;testis	16	ENSG00000197785
1	1215424	1280044	1p36.33	1268339	T	C	SDF4	82	1	1	autoimmune disease	inflammatory bowel disease	ENSG00000078808;ENSG00000127054;ENSG00000169972;ENSG00000176022;ENSG00000186891;ENSG00000215790;ENSG00000215915;ENSG00000224870;ENSG00000225285;ENSG00000225905;ENSG00000235098;ENSG00000242485;ENSG00000272455	ANKRD65;ATAD3C;B3GALT6;INTS11;LINC01770;MRPL20;MRPL20-AS1;MRPL20-DT;PUSL1;SDF4;SLC35E2A;TNFRSF18	13	adipose tissue;brain;breast;esophagus;female gonad;immune system;lung;lymphoblastoid cell line;neuron;skeletal muscle tissue;skin of body;small intestine;spleen;stomach;uterus	15	ENSG00000078808
1	1239935	1304555	1p36.33	12410087	A	C	MRPL20	49	1	1	autoimmune disease	ulcerative colitis	ENSG00000176022;ENSG00000215915;ENSG00000242485	ATAD3C;B3GALT6;MRPL20	3	adipose tissue;aorta;breast;immune system;prostate gland;skeletal muscle tissue	6	ENSG00000242485
1	1297065	1361685	1p36.33	2765023	C	T	MRPL20	49	1	1	autoimmune disease	ulcerative colitis	ENSG00000169972;ENSG00000215915;ENSG00000242485;ENSG00000272455	ATAD3C;MRPL20;MRPL20-DT;PUSL1	4	adipose tissue;blood;brain;esophagus;fibroblast;immune system;induced pluripotent stem cell;lymphoblastoid cell line;pancreas;skeletal muscle tissue;skin of body	11	ENSG00000242485
1	1567206	1631827	1p36.33	28456011	G	A	CDK11B	118	1	1	autoimmune disease	ulcerative colitis	ENSG00000186891;ENSG00000189339;ENSG00000197530;ENSG00000215790;ENSG00000248333;ENSG00000272004;ENSG00000272106	CDK11B;MIB2;SLC35E2A;SLC35E2B;TNFRSF18	7	adipose tissue;adrenal gland;aorta;blood;brain;colon;esophagus;fibroblast;heart;immune system;induced pluripotent stem cell;liver;lung;lymphoblastoid cell line;neuron;skeletal muscle tissue;skin of body;testis;thyroid gland	19	ENSG00000248333
1	1680036	1748597	1p36.33	4648620	C	G	GNB1-DT	0	1	1	cardiovascular disease	cardiovascular disease	ENSG00000231050	GNB1-DT	1	colon	1	ENSG00000231050
1	1680219	1748780	1p36.33	1014988	G	A	GNB1-DT	0	1	1	cardiovascular disease	cardiovascular disease	ENSG00000231050	GNB1-DT	1	immune system	1	ENSG00000231050
1	1684472	1753033	1p36.33	7407	C	T	CDK11B	118	1	1	cardiovascular disease	cardiovascular disease	ENSG00000008128;ENSG00000231050;ENSG00000248333;ENSG00000268575	CDK11A;CDK11B;GNB1-DT	4	adipose tissue;aorta;blood;brain;breast;colon;esophagus;heart;immune system;lymphoblastoid cell line;neuron;pancreas;pituitary gland;prostate gland;skeletal muscle tissue;skin of body;small intestine;spleen;stomach;testis;vagina	21	ENSG00000248333
1	1687482	1756043	1p36.33	2076328	G	T	TMEM52	3	1	1	cardiovascular disease	cardiovascular disease	ENSG00000178821	TMEM52	1	esophagus;skin of body	2	ENSG00000178821
1	1687625	1756186	1p36.33	34306661	T	C	TMEM52	3	1	1	cardiovascular disease	cardiovascular disease	ENSG00000178821;ENSG00000231050;ENSG00000268575	GNB1-DT;TMEM52	3	brain;neuron;skeletal muscle tissue	3	ENSG00000178821
1	1689164	1757725	1p36.33	2235536	C	T		0	1	1	cardiovascular disease	cardiovascular disease	ENSG00000268575		1	adrenal gland;fibroblast;lymphoblastoid cell line	3	ENSG00000268575
1	2369498	2438059	1p36.32	4592207	T	C		0	1	1	mental or behavioural disorder	schizophrenia	ENSG00000234396		1	skin of body	1	ENSG00000234396
1	2372397	2440958	1p36.32	6688934	A	G	HES5	28	1	1	mental or behavioural disorder	schizophrenia	ENSG00000197921	HES5	1	immune system	1	ENSG00000197921
1	2387101	2455662	1p36.32	4648845	C	T	PLCH2	21	1	1	mental or behavioural disorder	schizophrenia	ENSG00000149527;ENSG00000224387	PLCH2	2	esophagus;thyroid gland	2	ENSG00000149527
1	2472081	2540642	1p36.32	1886731	T	C	TNFRSF14	145	1	1	autoimmune disease	inflammatory bowel disease	ENSG00000142606;ENSG00000157870;ENSG00000157873;ENSG00000215912;ENSG00000224387;ENSG00000228037;ENSG00000237058;ENSG00000238164;ENSG00000272449;ENSG00000283259;ENSG00000285945	ENSG00000228037;MMEL1;PRXL2B;TNFRSF14;TNFRSF14-AS1;TTC34	11	adipose tissue;aorta;blood;brain;esophagus;fibroblast;immune system;induced pluripotent stem cell;lymphoblastoid cell line;neuron;pancreas;pituitary gland;skin of body;small intestine;thyroid gland	15	ENSG00000157873
1	2474205	2542766	1p36.32	942824	T	C	TNFRSF14	145	1	1	autoimmune disease	inflammatory bowel disease	ENSG00000142606;ENSG00000149527;ENSG00000157870;ENSG00000157873;ENSG00000215912;ENSG00000224387;ENSG00000228037;ENSG00000238164;ENSG00000283259	ENSG00000228037;MMEL1;PLCH2;PRXL2B;TNFRSF14;TNFRSF14-AS1;TTC34	9	aorta;blood;brain;heart;immune system;lung;lymphoblastoid cell line;spleen;thyroid gland	9	ENSG00000157873
1	2482921	2551482	1p36.32	2147905	T	C	TNFRSF14	145	1	1	autoimmune disease	ulcerative colitis	ENSG00000157873;ENSG00000224387;ENSG00000238164;ENSG00000283259	TNFRSF14;TNFRSF14-AS1	4	blood;brain;immune system;lymphoblastoid cell line;skin of body	5	ENSG00000157873
1	2488153	2556714	1p36.32	4870	A	G	TNFRSF14	145	1	1	autoimmune disease	ulcerative colitis	ENSG00000157873	TNFRSF14	1	brain	1	ENSG00000157873
1	2488608	2557169	1p36.32	1886730	T	C	TNFRSF14	145	1	1	autoimmune disease	ulcerative colitis	ENSG00000157873;ENSG00000215912;ENSG00000238164;ENSG00000283259	TNFRSF14;TNFRSF14-AS1;TTC34	4	blood;heart;lymphoblastoid cell line	3	ENSG00000157873
1	2490942	2559503	1p36.32	2281852	C	A	TNFRSF14	145	1	1	autoimmune disease	ulcerative colitis	ENSG00000142606;ENSG00000149527;ENSG00000157870;ENSG00000157873;ENSG00000215912;ENSG00000228037;ENSG00000238164	ENSG00000228037;MMEL1;PLCH2;PRXL2B;TNFRSF14;TNFRSF14-AS1;TTC34	7	aorta;blood;brain;esophagus;immune system;lymphoblastoid cell line;skin of body;small intestine	8	ENSG00000157873
1	2491205	2559766	1p36.32	2234161	C	T	TNFRSF14	145	1	1	autoimmune disease	ulcerative colitis	ENSG00000157873	TNFRSF14	1	lymphoblastoid cell line	1	ENSG00000157873
1	2496649	2565210	1p36.32	7544646	C	G	TNFRSF14	145	1	1	autoimmune disease	ulcerative colitis	ENSG00000142606;ENSG00000149527;ENSG00000157870;ENSG00000157873;ENSG00000215912;ENSG00000228037;ENSG00000238164;ENSG00000272449;ENSG00000283259	ENSG00000228037;MMEL1;PLCH2;PRXL2B;TNFRSF14;TNFRSF14-AS1;TTC34	9	blood;brain;esophagus;immune system;lung;lymphoblastoid cell line;neuron;pancreas;pituitary gland;small intestine	10	ENSG00000157873
1	2501338	2569899	1p36.32	10797432	C	T	TNFRSF14	145	1	1	autoimmune disease	ulcerative colitis	ENSG00000157873;ENSG00000228037;ENSG00000238164	ENSG00000228037;TNFRSF14;TNFRSF14-AS1	3	brain;immune system;lymphoblastoid cell line;neuron;pituitary gland	5	ENSG00000157873
1	2501516	2570077	1p36.32	10910092	A	G	TNFRSF14	145	1	1	autoimmune disease	ulcerative colitis	ENSG00000142606;ENSG00000157870;ENSG00000157873;ENSG00000215912;ENSG00000228037;ENSG00000238164;ENSG00000272449	ENSG00000228037;MMEL1;PRXL2B;TNFRSF14;TNFRSF14-AS1;TTC34	7	blood;brain;esophagus;immune system;lung;lymphoblastoid cell line;neuron;pancreas;pituitary gland;small intestine	10	ENSG00000157873
1	2502780	2571341	1p36.32	6667605	C	T	TNFRSF14	145	1	1	autoimmune disease	ulcerative colitis	ENSG00000142606;ENSG00000157870;ENSG00000157873;ENSG00000228037;ENSG00000238164;ENSG00000272449	ENSG00000228037;MMEL1;PRXL2B;TNFRSF14;TNFRSF14-AS1	6	adipose tissue;aorta;esophagus;fibroblast;immune system;pancreas;spleen	7	ENSG00000157873
1	2512452	2581013	1p36.32	4648648	G	A	TNFRSF14	145	1	1	autoimmune disease	ulcerative colitis	ENSG00000142606;ENSG00000149527;ENSG00000157870;ENSG00000157873;ENSG00000215912;ENSG00000228037;ENSG00000237058;ENSG00000238164;ENSG00000272449;ENSG00000283259;ENSG00000285945	ENSG00000228037;MMEL1;PLCH2;PRXL2B;TNFRSF14;TNFRSF14-AS1;TTC34	11	adipose tissue;aorta;blood;brain;esophagus;fibroblast;immune system;lymphoblastoid cell line;pancreas;skin of body;spleen	11	ENSG00000157873
1	2513216	2581777	1p36.32	734999	C	T	TNFRSF14	145	1	1	autoimmune disease	ulcerative colitis	ENSG00000142606;ENSG00000157870;ENSG00000157873;ENSG00000215912;ENSG00000228037;ENSG00000237058;ENSG00000238164;ENSG00000283259	ENSG00000228037;MMEL1;PRXL2B;TNFRSF14;TNFRSF14-AS1;TTC34	8	adipose tissue;aorta;blood;brain;esophagus;heart;immune system;induced pluripotent stem cell;lung;lymphoblastoid cell line;neuron;pituitary gland;small intestine;thyroid gland	14	ENSG00000157873
1	2516781	2585342	1p36.32	60733400	G	A	TNFRSF14	145	1	1	autoimmune disease	rheumatoid arthritis	ENSG00000157873	TNFRSF14	1	immune system;lymphoblastoid cell line	2	ENSG00000157873
1	2524915	2593476	1p36.32	10752747	G	T	TNFRSF14	145	1	1	immune system disease	celiac disease	ENSG00000142606;ENSG00000149527;ENSG00000157870;ENSG00000157873;ENSG00000157881;ENSG00000197921;ENSG00000215912;ENSG00000224387;ENSG00000228037;ENSG00000229393;ENSG00000237058;ENSG00000238164;ENSG00000272449;ENSG00000283259;ENSG00000285945	ENSG00000228037;HES5;MMEL1;PANK4;PLCH2;PRXL2B;TNFRSF14;TNFRSF14-AS1;TTC34	15	adipose tissue;aorta;blood;brain;esophagus;heart;immune system;induced pluripotent stem cell;lung;lymphoblastoid cell line;neuron;pancreas;pituitary gland;prostate gland;skin of body;small intestine;spleen;testis;thyroid gland	19	ENSG00000157873
1	2526746	2595307	1p36.32	3748816	A	G	TNFRSF14	145	1	1	autoimmune disease	multiple sclerosis	ENSG00000142606;ENSG00000157870;ENSG00000157873;ENSG00000228037;ENSG00000237058;ENSG00000272449	ENSG00000228037;MMEL1;PRXL2B;TNFRSF14	6	aorta;blood;brain;immune system;lymphoblastoid cell line;spleen	6	ENSG00000157873
1	2538349	2606910	1p36.32	10797436	G	A	MMEL1	32	1	1	autoimmune disease	ulcerative colitis	ENSG00000142606;ENSG00000215912;ENSG00000237058	MMEL1;TTC34	3	adipose tissue;aorta;blood;brain;heart;immune system;induced pluripotent stem cell;lung;lymphoblastoid cell line;neuron;pituitary gland;skin of body;small intestine;spleen;thyroid gland	15	ENSG00000142606
1	2539400	2607961	1p36.32	4445406	T	C	TTC34	3	1	1	autoimmune disease	ulcerative colitis	ENSG00000215912	TTC34	1	brain	1	ENSG00000215912
1	2541269	2609830	1p36.32	10797440	A	G	TTC34	3	1	1	autoimmune disease	ulcerative colitis	ENSG00000215912	TTC34	1	lymphoblastoid cell line	1	ENSG00000215912
1	2552071	2620632	1p36.32	6673993	T	C	MMEL1	32	1	1	autoimmune disease	rheumatoid arthritis	ENSG00000142606	MMEL1	1	small intestine	1	ENSG00000142606
1	2553624	2622185	1p36.32	3890745	T	C	TNFRSF14	145	1	1	autoimmune disease	multiple sclerosis	ENSG00000142606;ENSG00000157870;ENSG00000157873;ENSG00000197921;ENSG00000215912;ENSG00000224387;ENSG00000228037;ENSG00000237058	ENSG00000228037;HES5;MMEL1;PRXL2B;TNFRSF14;TTC34	8	aorta;blood;brain;immune system;induced pluripotent stem cell;lymphoblastoid cell line;pancreas;skin of body;thyroid gland	9	ENSG00000157873
1	2553758	2622319	1p36.32	4474198	C	T	MMEL1	32	1	1	autoimmune disease	ulcerative colitis	ENSG00000142606	MMEL1	1	small intestine	1	ENSG00000142606
1	2574078	2642639	1p36.32	9970196	T	C	TTC34	3	1	1	autoimmune disease	rheumatoid arthritis	ENSG00000215912	TTC34	1	thyroid gland	1	ENSG00000215912
1	2581542	2650103	1p36.32	28611770	A	G	TTC34	3	1	1	autoimmune disease	rheumatoid arthritis	ENSG00000215912	TTC34	1	adipose tissue;aorta;neuron	3	ENSG00000215912
1	2709164	2792599	1p36.32	4648356	C	A	TNFRSF14	145	1	1	autoimmune disease	multiple sclerosis	ENSG00000142606;ENSG00000149527;ENSG00000157870;ENSG00000157873;ENSG00000157881;ENSG00000215912;ENSG00000224387;ENSG00000228037;ENSG00000229393;ENSG00000238164;ENSG00000283259;ENSG00000285945	ENSG00000228037;MMEL1;PANK4;PLCH2;PRXL2B;TNFRSF14;TNFRSF14-AS1;TTC34	12	adipose tissue;aorta;blood;brain;esophagus;heart;immune system;induced pluripotent stem cell;lung;lymphoblastoid cell line;neuron;pituitary gland;skin of body;small intestine;testis;thyroid gland	16	ENSG00000157873
1	6271125	6211065	1p36.31	1052598	A	G	ICMT	63	1	1	autoimmune disease	ulcerative colitis	ENSG00000116237;ENSG00000158286;ENSG00000226944	ICMT;RNF207;RNF207-AS1	3	adipose tissue;aorta;blood;brain;breast;colon;esophagus;fibroblast;heart;immune system;liver;lung;lymphoblastoid cell line;neuron;pancreas;pituitary gland;prostate gland;rectum;skeletal muscle tissue;skin of body;spleen;stomach;thyroid gland	23	ENSG00000116237
1	6676040	6615980	1p36.31	12725767	A	G	PLEKHG5	29	1	1	cardiovascular disease	cardiovascular disease	ENSG00000041988;ENSG00000171680	PLEKHG5;THAP3	2	adipose tissue;aorta;brain;skin of body	4	ENSG00000171680
1	7239088	7179028	1p36.23	80099124	G	C	CAMTA1	58	1	1	breast cancer	breast cancer	ENSG00000171735	CAMTA1	1	adipose tissue	1	ENSG00000171735
1	7834026	7773966	1p36.23	2071987	G	A	CAMTA1	58	1	1	autoimmune disease	crohn's disease	ENSG00000171735	CAMTA1	1	brain	1	ENSG00000171735
1	7994420	7934360	1p36.23	2493214	A	G	UTS2	119	1	1	autoimmune disease	ulcerative colitis	ENSG00000049247;ENSG00000270035;ENSG00000284716;ENSG00000284747	UTS2	4	adipose tissue;aorta;blood;brain;immune system;lymphoblastoid cell line	6	ENSG00000049247
1	8021740	7961680	1p36.23	17523802	G	A	PARK7	523	1	1	autoimmune disease	inflammatory bowel disease	ENSG00000116288	PARK7	1	blood;skeletal muscle tissue	2	ENSG00000116288
1	8032921	7972861	1p36.23	367481	A	G	PARK7	523	1	1	autoimmune disease	ulcerative colitis	ENSG00000116288;ENSG00000284747	PARK7	2	fibroblast;immune system	2	ENSG00000116288
1	8053135	7993075	1p36.23	17367289	A	G		0	1	1	autoimmune disease	inflammatory bowel disease	ENSG00000284747		1	adipose tissue	1	ENSG00000284747	3
1	8095500	8035440	1p36.23	225132	T	G	PARK7	523	1	1	autoimmune disease	ulcerative colitis	ENSG00000116288;ENSG00000284747	PARK7	2	lymphoblastoid cell line;skin of body	2	ENSG00000116288
1	8150638	8090578	1p36.23	72634258	T	C	PARK7	523	1	1	autoimmune disease	inflammatory bowel disease	ENSG00000116288	PARK7	1	esophagus	1	ENSG00000116288
1	8165619	8105559	1p36.23	7545677	T	C	PARK7	523	1	1	autoimmune disease	ulcerative colitis	ENSG00000049245;ENSG00000116285;ENSG00000116288;ENSG00000238290;ENSG00000270035;ENSG00000270171;ENSG00000284747	ERRFI1;PARK7;VAMP3	7	adipose tissue;aorta;brain;breast;fibroblast;heart;immune system;lymphoblastoid cell line;neuron;pituitary gland;skeletal muscle tissue;skin of body;spleen;testis;thyroid gland	15	ENSG00000116288
1	8180210	8120150	1p36.23	7523335	G	A	PARK7	523	1	1	autoimmune disease	ulcerative colitis	ENSG00000116288;ENSG00000238290;ENSG00000284747	PARK7	3	adipose tissue;brain;fibroblast;skeletal muscle tissue;skin of body	5	ENSG00000116288
1	8445360	8385300	1p36.23	3765971	C	T	RERE-AS1	0	1	1	mental or behavioural disorder	schizophrenia	ENSG00000232912	RERE-AS1	1	breast	1	ENSG00000232912	8
1	8482078	8422018	1p36.23	301806	C	T	RERE	63	1	1	allergic disease	allergic disease	ENSG00000142599;ENSG00000232912	RERE;RERE-AS1	2	blood;immune system;skeletal muscle tissue	3	ENSG00000142599	7
1	9345786	9285727	1p36.22	12760882	T	A	SPSB1	50	1	1	allergic disease	allergic disease	ENSG00000171621	SPSB1	1	immune system	1	ENSG00000171621
1	9356676	9296617	1p36.22	67551275	T	C	H6PD	59	1	1	allergic disease	age of onset of childhood onset asthma	ENSG00000049239;ENSG00000171621	H6PD;SPSB1	2	brain;immune system	2	ENSG00000049239
1	10543817	10483760	1p36.22	34647980	A	AC	PEX14	87	1	1	breast cancer	breast cancer	ENSG00000142655	PEX14	1	immune system	1	ENSG00000142655
1	10561604	10501547	1p36.22	6658216	C	T	PGD	97	1	1	breast cancer	breast cancer	ENSG00000142657;ENSG00000175279	CENPS;PGD	2	immune system;skeletal muscle tissue	2	ENSG00000142657
1	10563609	10503552	1p36.22	10864459	A	G	KIF1B	114	1	1	allergic disease	asthma	ENSG00000054523;ENSG00000130940;ENSG00000142655;ENSG00000142657;ENSG00000160049	CASZ1;DFFA;KIF1B;PEX14;PGD	5	adipose tissue;immune system;induced pluripotent stem cell;skeletal muscle tissue;small intestine	5	ENSG00000054523	1
1	10633245	10573188	1p36.22	6687430	G	A	KIF1B	114	1	1	allergic disease	asthma	ENSG00000054523;ENSG00000142655;ENSG00000142657;ENSG00000160049	DFFA;KIF1B;PEX14;PGD	4	fibroblast;neuron;skeletal muscle tissue;skin of body;thyroid gland	5	ENSG00000054523
1	10796547	10736490	1p36.22	17035646	G	A	PEX14	87	1	1	cardiovascular disease	ischemic stroke	ENSG00000142655	PEX14	1	adipose tissue	1	ENSG00000142655
1	10800746	10740689	1p36.22	6700483	C	T	DISP3	15	1	1	cardiovascular disease	atrial fibrillation	ENSG00000204624	DISP3	1	immune system	1	ENSG00000204624
1	12077237	12017180	1p36.22	35441397	G	T	NPPA	295	1	1	allergic disease	allergic disease	ENSG00000116688;ENSG00000175206	MFN2;NPPA	2	blood	1	ENSG00000175206
1	12080122	12020065	1p36.22	74052928	G	C	MFN2	289	1	1	allergic disease	allergic disease	ENSG00000083444;ENSG00000116688	MFN2;PLOD1	2	blood;immune system	2	ENSG00000116688
1	12081637	12021580	1p36.22	34475503	G	A	MIIP	34	1	1	allergic disease	allergic disease	ENSG00000116691	MIIP	1	brain	1	ENSG00000116691
1	15486798	15160302	1p36.21	4661584	G	C	TMEM51	25	1	1	hypertensive disorder	hypertensive disorder	ENSG00000171729;ENSG00000175147	TMEM51;TMEM51-AS1	2	pituitary gland;skin of body;thyroid gland	3	ENSG00000171729
1	15492032	15165536	1p36.21	7540957	A	G	TMEM51	25	1	1	hypertensive disorder	hypertensive disorder	ENSG00000171729;ENSG00000175147	TMEM51;TMEM51-AS1	2	blood;neuron	2	ENSG00000171729
1	17306029	16979534	1p36.13	9435731	C	A	CROCC	51	1	1	respiratory system disease	fev/fec ratio	ENSG00000058453;ENSG00000117122;ENSG00000219481;ENSG00000226526;ENSG00000272426;ENSG00000282740	CROCC;MFAP2;NBPF1	6	adipose tissue;adrenal gland;brain;breast;esophagus;female gonad;immune system;induced pluripotent stem cell;skeletal muscle tissue;skin of body;stomach;testis;thyroid gland	13	ENSG00000058453
1	17306675	16980180	1p36.13	2284746	C	G	SDHB	295	1	1	body height	body height	ENSG00000058453;ENSG00000117115;ENSG00000117118;ENSG00000117122;ENSG00000159363;ENSG00000219481;ENSG00000226526;ENSG00000228549;ENSG00000238142;ENSG00000272426;ENSG00000282740	ATP13A2;CROCC;ENSG00000228549;ENSG00000238142;MFAP2;NBPF1;PADI2;SDHB	11	adipose tissue;adrenal gland;aorta;blood;brain;breast;colon;esophagus;female gonad;fibroblast;heart;immune system;induced pluripotent stem cell;liver;lung;lymphoblastoid cell line;neuron;pituitary gland;placenta;skeletal muscle tissue;skin of body;small intestine;spleen;stomach;testis;thyroid gland	26	ENSG00000117118
1	17644463	17317968	1p36.13	35412937	G	T	PADI4	199	1	1	autoimmune disease	rheumatoid arthritis	ENSG00000159339	PADI4	1	immune system;lung;spleen	3	ENSG00000159339
1	17652294	17325799	1p36.13	4920595	C	G	PADI4	199	1	1	autoimmune disease	rheumatoid arthritis	ENSG00000159339	PADI4	1	adipose tissue;brain;esophagus;heart;immune system;liver;skeletal muscle tissue;testis;thyroid gland	9	ENSG00000159339
1	17657123	17330628	1p36.13	1748038	A	G	PADI4	199	1	1	autoimmune disease	rheumatoid arthritis	ENSG00000159339	PADI4	1	immune system	1	ENSG00000159339
1	17660890	17334395	1p36.13	12737739	C	A	PADI4	199	1	1	autoimmune disease	rheumatoid arthritis	ENSG00000159339	PADI4	1	heart;immune system;lung;skeletal muscle tissue	4	ENSG00000159339
1	17672730	17346235	1p36.13	2301888	G	A	PADI4	199	1	1	autoimmune disease	rheumatoid arthritis	ENSG00000159339	PADI4	1	adipose tissue;brain;heart;immune system;lung;skeletal muscle tissue;spleen;thyroid gland	8	ENSG00000159339
1	17673102	17346607	1p36.13	35210719	C	T	PADI4	199	1	1	autoimmune disease	rheumatoid arthritis	ENSG00000159339	PADI4	1	brain	1	ENSG00000159339
1	17674108	17347613	1p36.13	2240339	C	T	PADI4	199	1	1	autoimmune disease	rheumatoid arthritis	ENSG00000159339	PADI4	1	brain	1	ENSG00000159339	1
1	17674185	17347690	1p36.13	2240338	C	T	PADI4	199	1	1	autoimmune disease	rheumatoid arthritis	ENSG00000159339	PADI4	1	brain	1	ENSG00000159339
1	17674402	17347907	1p36.13	2240336	C	T	PADI4	199	1	1	autoimmune disease	rheumatoid arthritis	ENSG00000159339	PADI4	1	brain;immune system	2	ENSG00000159339
1	17720391	17393895	1p36.13	6678552	G	A	PADI6	22	1	1	cancer	cancer	ENSG00000276747	PADI6	1	blood	1	ENSG00000276747
1	17722363	17395867	1p36.13	7538876	G	A	PADI6	22	1	1	cancer	cancer	ENSG00000276747	PADI6	1	immune system	1	ENSG00000276747
1	20165971	19839478	1p36.13	7523442	C	T	OTUD3	37	1	1	autoimmune disease	inflammatory bowel disease	ENSG00000169914	OTUD3	1	adipose tissue;aorta;brain;esophagus;heart	5	ENSG00000169914
1	20171514	19845021	1p36.13	10737481	T	G	OTUD3	37	1	1	autoimmune disease	ulcerative colitis	ENSG00000169914	OTUD3	1	esophagus	1	ENSG00000169914
1	20227723	19901230	1p36.13	4654925	G	C	OTUD3	37	1	1	autoimmune disease	inflammatory bowel disease	ENSG00000162542;ENSG00000169914	OTUD3;TMCO4	2	adipose tissue;adrenal gland;aorta;heart;neuron	5	ENSG00000169914
1	20801589	20475096	1p36.12	576436	T	C	MUL1	65	1	1	breast cancer	breast cancer	ENSG00000090432;ENSG00000183114;ENSG00000284641	FAM43B;MUL1	3	adipose tissue;aorta;blood;brain;colon;esophagus;fibroblast;immune system;lung;lymphoblastoid cell line;neuron;skin of body;testis	13	ENSG00000090432
1	22252262	21925769	1p36.12	4654773	A	G	HSPG2	197	1	1	cardiovascular disease	atrial fibrillation	ENSG00000142798;ENSG00000219073	CELA3B;HSPG2	2	immune system;pancreas	2	ENSG00000142798
1	22282619	21956126	1p36.12	7529220	T	C	HSPG2	197	1	1	cardiovascular disease	atrial fibrillation	ENSG00000142794;ENSG00000142798	HSPG2;NBPF3	2	brain;immune system;lymphoblastoid cell line;pituitary gland	4	ENSG00000142798
1	22436446	22109953	1p36.12	7412010	G	C	LINC00339	15	1	1	urinary system disease	cystocele	ENSG00000218510	LINC00339	1	colon;immune system	2	ENSG00000218510
1	22465820	22139327	1p36.12	61768001	T	C		0	1	1	urinary system disease	cystocele	ENSG00000285752		1	blood	1	ENSG00000285752
1	22698447	22371954	1p36.12	7524102	A	G	WNT4	119	1	1	autoimmune disease	ulcerative colitis	ENSG00000162552	WNT4	1	thyroid gland	1	ENSG00000162552	4
1	22702231	22375738	1p36.12	12568930	T	C	WNT4	119	1	1	autoimmune disease	ulcerative colitis	ENSG00000162552	WNT4	1	thyroid gland	1	ENSG00000162552
1	25390827	25064336	1p36.11	311448	C	T		0	1	1	hypertensive disorder	hypertensive disorder	ENSG00000285823		1	lymphoblastoid cell line	1	ENSG00000285823	3
1	27548657	27222166	1p36.11	11247626	C	T	SLC9A1	259	1	1	cardiovascular disease	cardiovascular disease	ENSG00000090020;ENSG00000142733;ENSG00000142765	MAP3K6;SLC9A1;SYTL1	3	adipose tissue;esophagus;fibroblast;immune system;induced pluripotent stem cell;skin of body	6	ENSG00000090020
1	27862451	27535940	1p36.11	17361686	T	C	TMEM222	19	1	1	cardiovascular disease	cardiovascular disease	ENSG00000186501	TMEM222	1	fibroblast	1	ENSG00000186501
1	27928640	27602129	1p35.3	113716316	G	A	EYA3	39	1	1	cardiovascular disease	cardiovascular disease	ENSG00000158161;ENSG00000174950;ENSG00000225886	CD164L2;EYA3	3	adipose tissue;adrenal gland;blood;brain;immune system	5	ENSG00000158161
1	35636227	35170626	1p34.3	11264110	G	A	ZMYM1	26	1	1	allergic disease	allergic disease	ENSG00000116819;ENSG00000197056	TFAP2E;ZMYM1	2	adipose tissue;blood;esophagus;fibroblast;skeletal muscle tissue	5	ENSG00000197056
1	35725203	35259602	1p34.3	11581846	G	A		0	1	1	allergic disease	allergic disease	ENSG00000239636		1	blood	1	ENSG00000239636
1	36573573	36107972	1p34.3	274760	C	A	MAP7D1	78	1	1	eye disease	glaucoma	ENSG00000116871	MAP7D1	1	blood	1	ENSG00000116871
1	36574126	36108525	1p34.3	7543855	C	T	COL8A2	46	1	1	eye disease	glaucoma	ENSG00000171812	COL8A2	1	immune system	1	ENSG00000171812
1	36592654	36127053	1p34.3	67912614	G	A	MAP7D1	78	1	1	eye disease	glaucoma	ENSG00000116871;ENSG00000116883	MAP7D1	2	immune system;lymphoblastoid cell line	2	ENSG00000116871
1	38073356	37607755	1p34.3	113998067	T	C	RSPO1	76	1	1	genital neoplasm, female	endometrial cancer	ENSG00000169218;ENSG00000183317	EPHA10;RSPO1	2	aorta;neuron	2	ENSG00000169218
1	38091597	37625925	1p34.3	10796912	G	A	GNL2	104	1	1	eye disease	glaucoma	ENSG00000134697;ENSG00000163875;ENSG00000163877;ENSG00000163879;ENSG00000204084	DNALI1;GNL2;INPP5B;MEAF6;SNIP1	5	adipose tissue;aorta;blood;brain;colon;esophagus;fibroblast;heart;immune system;lymphoblastoid cell line;skeletal muscle tissue;skin of body;thyroid gland	13	ENSG00000134697
1	38092723	37627051	1p34.3	4074961	C	T	GNL2	104	1	1	eye disease	glaucoma	ENSG00000134697;ENSG00000163875;ENSG00000163877;ENSG00000163879;ENSG00000169218	DNALI1;GNL2;MEAF6;RSPO1;SNIP1	5	adipose tissue;aorta;blood;brain;colon;esophagus;immune system;lymphoblastoid cell line;neuron;pancreas;pituitary gland;spleen;thyroid gland	13	ENSG00000134697
1	38278579	37812907	1p34.3	28411352	C	T	SF3A3	143	1	1	autoimmune disease	rheumatoid arthritis	ENSG00000183386;ENSG00000183431;ENSG00000196449;ENSG00000197982;ENSG00000204084;ENSG00000230955;ENSG00000233621	C1orf122;FHL3;INPP5B;SF3A3;YRDC;ZC3H12A-DT	7	adipose tissue;adrenal gland;aorta;blood;brain;breast;colon;esophagus;female gonad;fibroblast;heart;immune system;liver;lung;lymphoblastoid cell line;neuron;pancreas;pituitary gland;prostate gland;saliva-secreting gland;skeletal muscle tissue;skin of body;small intestine;spleen;stomach;testis;thyroid gland;vagina	28	ENSG00000183431
1	38332737	37867065	1p34.3	4652969	T	G	SF3A3	143	1	1	autoimmune disease	rheumatoid arthritis	ENSG00000183431;ENSG00000196449;ENSG00000197982;ENSG00000204084;ENSG00000233621	C1orf122;INPP5B;SF3A3;YRDC;ZC3H12A-DT	5	adrenal gland;aorta;blood;brain;heart;immune system;liver;lymphoblastoid cell line;pituitary gland;skeletal muscle tissue;skin of body;testis;uterus;vagina	14	ENSG00000183431
1	39254384	38788712	1p34.3	2147842	A	G	RRAGC-DT	0	1	1	breast cancer	breast cancer	ENSG00000228436	RRAGC-DT	1	adipose tissue	1	ENSG00000228436
1	39660013	39194341	1p34.3	578140018	CTTTTCTTTTCTTTTTTTTTTTTTT	C	MACF1	136	1	1	respiratory system disease	snoring	ENSG00000127603	MACF1	1	immune system	1	ENSG00000127603
1	39683175	39217503	1p34.3	6692769	G	C	MACF1	136	1	1	respiratory system disease	snoring	ENSG00000127603;ENSG00000183682	BMP8A;MACF1	2	lung;skin of body	2	ENSG00000127603
1	39698433	39232761	1p34.3	75144690	T	G	PABPC4	212	1	1	respiratory system disease	snoring	ENSG00000090621	PABPC4	1	placenta	1	ENSG00000090621
1	39714238	39248566	1p34.3	11205823	T	A	PABPC4	212	1	1	respiratory system disease	snoring	ENSG00000090621;ENSG00000127603;ENSG00000168653;ENSG00000183682;ENSG00000228060	BMP8A;MACF1;NDUFS5;PABPC4;PABPC4-AS1	5	adipose tissue;aorta;blood;brain;colon;esophagus;fibroblast;heart;immune system;induced pluripotent stem cell;skin of body;spleen;testis	13	ENSG00000090621
1	39797055	39331383	1p34.3	16826069	A	G	PABPC4	212	1	1	metabolic disease	type 2 diabetes mellitus	ENSG00000084072;ENSG00000090621;ENSG00000116983;ENSG00000127603;ENSG00000183682;ENSG00000198754;ENSG00000228060	BMP8A;HPCAL4;MACF1;OXCT2;PABPC4;PABPC4-AS1;PPIE	7	adipose tissue;aorta;blood;brain;colon;esophagus;fibroblast;heart;immune system;induced pluripotent stem cell;lung;lymphoblastoid cell line;neuron;pancreas;skeletal muscle tissue;skin of body;stomach;testis	18	ENSG00000090621	3
1	39801815	39336143	1p34.3	41270807	A	C	PABPC4	212	1	1	metabolic disease	type 2 diabetes mellitus	ENSG00000084072;ENSG00000090621;ENSG00000116983;ENSG00000127603;ENSG00000183682;ENSG00000198754;ENSG00000228060	BMP8A;HPCAL4;MACF1;OXCT2;PABPC4;PABPC4-AS1;PPIE	7	adipose tissue;aorta;blood;brain;colon;esophagus;fibroblast;heart;immune system;induced pluripotent stem cell;lung;lymphoblastoid cell line;neuron;pancreas;placenta;skeletal muscle tissue;skin of body;stomach	18	ENSG00000090621
1	40028180	39562508	1p34.3	4660293	A	G	PABPC4	212	1	1	metabolic disease	type 2 diabetes mellitus	ENSG00000090621;ENSG00000183682;ENSG00000228060	BMP8A;PABPC4;PABPC4-AS1	3	adipose tissue;aorta;blood;fibroblast;immune system;lymphoblastoid cell line;neuron;skeletal muscle tissue;skin of body	9	ENSG00000090621	3
1	40060025	39594353	1p34.3	76841360	G	A	PABPC4	212	1	1	metabolic disease	diabetes mellitus	ENSG00000090621	PABPC4	1	adipose tissue	1	ENSG00000090621
1	41380440	40914768	1p34.2	4233486	C	T	CITED4	14	1	1	breast cancer	breast cancer	ENSG00000179862;ENSG00000235358	CITED4	2	blood;esophagus;immune system;testis	4	ENSG00000179862
1	41544279	41078607	1p34.2	2885697	G	T	CTPS1	131	1	1	cardiovascular disease	atrial fibrillation	ENSG00000010803;ENSG00000171790;ENSG00000171793;ENSG00000179862;ENSG00000204060;ENSG00000235358;ENSG00000281207	CITED4;CTPS1;FOXO6;SCMH1;SLFNL1;SLFNL1-AS1	7	adipose tissue;adrenal gland;aorta;brain;breast;colon;fibroblast;heart;immune system;liver;lymphoblastoid cell line;neuron;pancreas;pituitary gland;skeletal muscle tissue;spleen;stomach;testis;thyroid gland	19	ENSG00000171793
1	41916264	41450593	1p34.2	2810573	C	T	EDN2	70	1	1	breast cancer	breast cancer	ENSG00000127129;ENSG00000204060;ENSG00000229901;ENSG00000235358	EDN2;FOXO6;FOXO6-AS1	4	esophagus;fibroblast;heart	3	ENSG00000127129
1	43279132	42813461	1p34.2	323713	C	T	PPIH	82	1	1	cardiovascular disease	cardiovascular disease	ENSG00000164008;ENSG00000164010;ENSG00000171960;ENSG00000177868;ENSG00000227533;ENSG00000285728	C1orf50;ERMAP;PPIH;SLC2A1-DT;SVBP	6	adipose tissue;aorta;brain;breast;colon;esophagus;heart;immune system;induced pluripotent stem cell;lymphoblastoid cell line;neuron;pancreas;pituitary gland;prostate gland;skin of body;testis;thyroid gland	17	ENSG00000171960
1	43792807	43327136	1p34.2	12076751	C	T		0	1	1	hypertensive disorder	hypertensive disorder	ENSG00000229431		1	esophagus	1	ENSG00000229431	2
1	43793899	43328228	1p34.2	1209702	C	A	TIE1	60	1	1	hypertensive disorder	hypertensive disorder	ENSG00000066056	TIE1	1	adipose tissue	1	ENSG00000066056
1	44037685	43572014	1p34.2	3001723	G	A	MED8	62	1	1	mental or behavioural disorder	schizophrenia	ENSG00000159479	MED8	1	immune system	1	ENSG00000159479
1	44075227	43609556	1p34.2	517622	T	C	CCDC24	11	1	1	breast cancer	breast cancer	ENSG00000159214	CCDC24	1	blood	1	ENSG00000159214
1	44083015	43617344	1p34.2	653953	G	A	ARTN	42	1	1	mental or behavioural disorder	schizophrenia	ENSG00000117407	ARTN	1	immune system	1	ENSG00000117407
1	44100084	43634413	1p34.2	11210892	G	A	ARTN	42	1	1	mental or behavioural disorder	schizophrenia	ENSG00000117407;ENSG00000159214;ENSG00000243710	ARTN;CCDC24;CFAP57	3	aorta;immune system;skeletal muscle tissue	3	ENSG00000117407
1	44107428	43641757	1p34.2	2367724	C	T	ARTN	42	1	1	mental or behavioural disorder	schizophrenia	ENSG00000117407	ARTN	1	immune system	1	ENSG00000117407
1	46001578	45535906	1p34.1	114997373	G	A	CCDC163	3	1	1	allergic disease	allergic disease	ENSG00000280670	CCDC163	1	adipose tissue;blood;brain;lymphoblastoid cell line;skeletal muscle tissue;skin of body;thyroid gland	7	ENSG00000280670
1	46011005	45545333	1p34.1	2991970	C	T	PRDX1	393	1	1	respiratory system disease	fev/fec ratio	ENSG00000070759;ENSG00000117448;ENSG00000117450;ENSG00000132763;ENSG00000132780;ENSG00000132781;ENSG00000280670	AKR1A1;CCDC163;MMACHC;MUTYH;NASP;PRDX1;TESK2	7	adipose tissue;adrenal gland;aorta;blood;brain;breast;colon;esophagus;fibroblast;heart;immune system;induced pluripotent stem cell;kidney;lung;lymphoblastoid cell line;neuron;pancreas;pituitary gland;placenta;prostate gland;rectum;saliva-secreting gland;skeletal muscle tissue;skin of body;spleen;testis	26	ENSG00000117450
1	46013208	45547536	1p34.1	2991972	C	T	AKR1A1	65	1	1	respiratory system disease	fev/fec ratio	ENSG00000117448	AKR1A1	1	immune system	1	ENSG00000117448
1	46020795	45555123	1p34.1	666720	T	C	TESK2	20	1	1	respiratory system disease	fev/fec ratio	ENSG00000070759;ENSG00000280670	CCDC163;TESK2	2	adipose tissue;aorta;blood;brain;colon;esophagus;female gonad;lymphoblastoid cell line;pancreas;skin of body;thyroid gland;vagina	12	ENSG00000070759
1	46021630	45555958	1p34.1	2993263	C	T	MAST2	62	1	1	respiratory system disease	fev/fec ratio	ENSG00000086015;ENSG00000159588;ENSG00000159592	CCDC17;GPBP1L1;MAST2	3	blood;colon;esophagus;immune system	4	ENSG00000086015	2
1	46256329	45790657	1p34.1	61783170	T	C	PRDX1	393	1	1	respiratory system disease	fev/fec ratio	ENSG00000086015;ENSG00000117450;ENSG00000117461;ENSG00000159592;ENSG00000197429	GPBP1L1;IPP;MAST2;PIK3R3;PRDX1	5	brain;fibroblast;lymphoblastoid cell line;placenta;skeletal muscle tissue	5	ENSG00000117450
1	46383583	45917911	1p34.1	10789481	C	G	PIK3R3	109	1	1	respiratory system disease	fev/fec ratio	ENSG00000086015;ENSG00000117461;ENSG00000159588;ENSG00000159592;ENSG00000159596;ENSG00000197429;ENSG00000227857;ENSG00000230896;ENSG00000280670	CCDC163;CCDC17;ENSG00000227857;GPBP1L1;IPP;MAST2;PIK3R3;TMEM69	9	adipose tissue;aorta;blood;colon;esophagus;fibroblast;heart;liver;lung;neuron;skeletal muscle tissue;testis;thyroid gland;uterus	14	ENSG00000117461
1	46595082	46129410	1p34.1	4660342	T	G	NASP	138	1	1	hearing disorder	hearing loss	ENSG00000086015;ENSG00000117461;ENSG00000132780;ENSG00000171357;ENSG00000197429	IPP;LURAP1;MAST2;NASP;PIK3R3	5	adipose tissue;fibroblast;immune system;skeletal muscle tissue	4	ENSG00000132780
1	46640606	46174934	1p34.1	34612537	T	C	PIK3R3	109	1	1	cardiovascular disease	cardiovascular disease	ENSG00000117461;ENSG00000117472;ENSG00000117481;ENSG00000171357;ENSG00000173660	LURAP1;NSUN4;PIK3R3;TSPAN1;UQCRH	5	adipose tissue;immune system;lung;lymphoblastoid cell line;skeletal muscle tissue;skin of body	6	ENSG00000117461
1	46670206	46204534	1p34.1	144105764	TC	T	FAAH	170	1	1	breast cancer	estrogen-receptor positive breast cancer	ENSG00000085998;ENSG00000085999;ENSG00000117480;ENSG00000117481;ENSG00000171357;ENSG00000173660	FAAH;LURAP1;NSUN4;POMGNT1;RAD54L;UQCRH	6	adipose tissue;aorta;blood;brain;breast;cartilage element;colon;esophagus;fibroblast;heart;immune system;induced pluripotent stem cell;layer of synovial tissue;lymphoblastoid cell line;pancreas;placenta;skeletal muscle tissue;skin of body;spleen;testis	20	ENSG00000117480
1	46701282	46235610	1p34.1	12129542	G	A	LURAP1	17	1	1	breast cancer	estrogen-receptor positive breast cancer	ENSG00000171357	LURAP1	1	lung	1	ENSG00000171357
1	46701286	46235614	1p34.1	12126942	T	C	LURAP1	17	1	1	breast cancer	estrogen-receptor positive breast cancer	ENSG00000171357	LURAP1	1	esophagus	1	ENSG00000171357
1	53636616	53170944	1p32.3	3125252	C	T	LRP8	125	1	1	breast cancer	breast cancer	ENSG00000157184;ENSG00000157193;ENSG00000162384;ENSG00000182183;ENSG00000236723	CPT2;CZIB;LRP8;SHISAL2A	5	adipose tissue;adrenal gland;aorta;blood;brain;breast;colon;esophagus;heart;immune system;induced pluripotent stem cell;lung;neuron;pancreas;pituitary gland;skeletal muscle tissue;skin of body;spleen;stomach;thyroid gland	20	ENSG00000157193
1	56627288	56161616	1p32.2	706406	C	A		0	1	1	hypertensive disorder	hypertensive disorder	ENSG00000260971		1	testis	1	ENSG00000260971
1	56629435	56163763	1p32.2	1149643	A	T	PLPP3	53	1	1	hypertensive disorder	hypertensive disorder	ENSG00000162407;ENSG00000260971	PLPP3	2	adipose tissue;immune system;skeletal muscle tissue	3	ENSG00000162407
1	56952750	56487078	1p32.2	55694910	T	G	PLPP3	53	1	1	cardiovascular disease	chronic ischemic heart disease (disorder)	ENSG00000162407	PLPP3	1	brain	1	ENSG00000162407
1	56962821	56497149	1p32.2	17114036	A	G	PLPP3	53	1	1	cardiovascular disease	coronary artery disease	ENSG00000162407	PLPP3	1	brain	1	ENSG00000162407	3
1	56965664	56499992	1p32.2	9970807	C	T	PLPP3	53	1	1	cardiovascular disease	coronary artery disease	ENSG00000162407	PLPP3	1	brain	1	ENSG00000162407	3
1	59483091	59017419	1p32.1	17464532	G	C	JUN	1268	1	1	breast cancer	breast cancer	ENSG00000177606;ENSG00000235215;ENSG00000237352	JUN;LINC01358	3	blood;skeletal muscle tissue	2	ENSG00000177606
1	65314212	64848529	1p31.3	114269697	C	A	RAVER2	23	1	1	allergic disease	allergic disease	ENSG00000162437	RAVER2	1	adipose tissue;blood;fibroblast;lung;neuron;pancreas;skin of body;spleen;thyroid gland	9	ENSG00000162437
1	66254084	65788401	1p31.3	4385675	C	T	LEPR	713	1	1	breast cancer	breast cancer	ENSG00000116678;ENSG00000213625	LEPR;LEPROT	2	colon;immune system;induced pluripotent stem cell;rectum	4	ENSG00000116678
1	67199156	66733473	1p31.3	6679379	C	T	DYNLT5	8	1	1	mental or behavioural disorder	depression	ENSG00000152760	DYNLT5	1	esophagus;immune system;stomach	3	ENSG00000152760
1	67200083	66734400	1p31.3	12138266	T	A	SGIP1	34	1	1	mental or behavioural disorder	depression	ENSG00000118473	SGIP1	1	immune system	1	ENSG00000118473
1	67211887	66746204	1p31.3	539014	G	A	SGIP1	34	1	1	mental or behavioural disorder	depression	ENSG00000118473;ENSG00000152760	DYNLT5;SGIP1	2	aorta;immune system	2	ENSG00000118473
1	67213573	66747890	1p31.3	628655	T	G	SGIP1	34	1	1	mental or behavioural disorder	depression	ENSG00000118473	SGIP1	1	brain	1	ENSG00000118473
1	67470843	67005160	1p31.3	2755253	C	T	SLC35D1	20	1	1	allergic disease	allergic disease	ENSG00000116704	SLC35D1	1	lymphoblastoid cell line	1	ENSG00000116704
1	67681669	67215986	1p31.3	7517847	T	G	IL23R	396	1	1	autoimmune disease	crohn's disease	ENSG00000162594;ENSG00000162595	DIRAS3;IL23R	2	immune system;lymphoblastoid cell line;neuron	3	ENSG00000162594
1	67682196	67216513	1p31.3	11576518	G	A	IL23R	396	1	1	autoimmune disease	crohn's disease	ENSG00000162594	IL23R	1	lymphoblastoid cell line	1	ENSG00000162594
1	68753788	68288105	1p31.3	6681410	T	G	WLS	84	1	1	breast cancer	breast cancer	ENSG00000116729;ENSG00000232284	GNG12-AS1;WLS	2	adipose tissue;blood;immune system;testis	4	ENSG00000116729
1	70995562	70529879	1p31.1	2651244	G	A	PTGER3	115	1	1	autoimmune disease	ulcerative colitis	ENSG00000050628;ENSG00000269933	PTGER3	2	brain	1	ENSG00000050628
1	71007926	70542243	1p31.1	9424945	G	A		0	1	1	autoimmune disease	ulcerative colitis	ENSG00000269933		1	brain	1	ENSG00000269933
1	72813218	72347535	1p31.1	1432639	C	A	NEGR1	69	1	1	mental or behavioural disorder	major depressive disorder	ENSG00000172260	NEGR1	1	brain	1	ENSG00000172260
1	72940273	72474590	1p31.1	10789340	A	G	NEGR1	69	1	1	hypertensive disorder	hypertensive disorder	ENSG00000172260;ENSG00000228853	NEGR1;NEGR1-IT1	2	brain;immune system	2	ENSG00000172260	8
1	72956535	72490852	1p31.1	10889958	A	T	NEGR1	69	1	1	hypertensive disorder	hypertensive disorder	ENSG00000172260	NEGR1	1	brain	1	ENSG00000172260	7
1	73278615	72812932	1p31.1	35998080	G	T	NEGR1	69	1	1	mental or behavioural disorder	schizophrenia	ENSG00000172260	NEGR1	1	immune system	1	ENSG00000172260
1	73664022	73198339	1p31.1	6424532	G	A	LINC01360	1	1	1	mental or behavioural disorder	depression	ENSG00000233973	LINC01360	1	testis	1	ENSG00000233973
1	73768366	73302683	1p31.1	12129573	C	A	LINC01360	1	1	1	mental or behavioural disorder	major depressive disorder	ENSG00000233973	LINC01360	1	testis	1	ENSG00000233973
1	75361993	74896309	1p31.1	1327098	G	A	TYW3	18	1	1	breast cancer	breast cancer	ENSG00000137968;ENSG00000162623	SLC44A5;TYW3	2	blood;skeletal muscle tissue	2	ENSG00000162623
1	76116062	75650377	1p31.1	1739897	T	A	ACADM	145	1	1	breast cancer	breast cancer	ENSG00000057468;ENSG00000117054;ENSG00000137955;ENSG00000137968	ACADM;MSH4;RABGGTB;SLC44A5	4	adipose tissue;aorta;blood;brain;breast;colon;esophagus;female gonad;fibroblast;heart;immune system;induced pluripotent stem cell;lung;lymphoblastoid cell line;neuron;pancreas;pituitary gland;prostate gland;saliva-secreting gland;skeletal muscle tissue;skin of body;small intestine;spleen;stomach;thyroid gland;vagina	26	ENSG00000117054
1	78623626	78157942	1p31.1	17391694	C	T	FUBP1	172	1	1	autoimmune disease	crohn's disease	ENSG00000122420;ENSG00000162613	FUBP1;PTGFR	2	adipose tissue;immune system;placenta;skin of body	4	ENSG00000162613	4
1	85746993	85281310	1p22.3	12087340	C	T	BCL10	197	1	1	autoimmune disease	multiple sclerosis	ENSG00000142867;ENSG00000282057	BCL10	2	immune system;skeletal muscle tissue;thyroid gland	3	ENSG00000142867
1	85756250	85290567	1p22.3	10873698	A	G	BCL10	197	1	1	autoimmune disease	multiple sclerosis	ENSG00000142867;ENSG00000223653	BCL10	2	immune system	1	ENSG00000142867
1	85763899	85298216	1p22.3	2030075	C	T	BCL10	197	1	1	autoimmune disease	multiple sclerosis	ENSG00000142867;ENSG00000153904;ENSG00000162642	BCL10;C1orf52;DDAH1	3	brain;immune system;lymphoblastoid cell line;skin of body	4	ENSG00000142867
1	88156923	87691240	1p22.3	17426269	G	A	LINC01140	11	1	1	breast cancer	breast cancer	ENSG00000267272	LINC01140	1	skeletal muscle tissue	1	ENSG00000267272
1	88164216	87698533	1p22.3	17460200	C	T	LINC01140	11	1	1	breast cancer	estrogen-receptor positive breast cancer	ENSG00000267272	LINC01140	1	skeletal muscle tissue	1	ENSG00000267272
1	89333557	88867874	1p22.2	10493818	C	T	RBMXL1	41	1	1	hypertensive disorder	hypertensive disorder	ENSG00000213516	RBMXL1	1	thyroid gland	1	ENSG00000213516
1	89363264	88897581	1p22.2	6679817	C	T	GBP3	19	1	1	cardiovascular disease	cardiovascular disease	ENSG00000117226	GBP3	1	fibroblast	1	ENSG00000117226
1	92554283	92088726	1p22.1	34856868	G	A	EVI5	47	1	1	autoimmune disease	inflammatory bowel disease	ENSG00000067208	EVI5	1	induced pluripotent stem cell	1	ENSG00000067208
1	92935411	92469854	1p22.1	6662618	T	G	GFI1	90	1	1	autoimmune disease	multiple sclerosis	ENSG00000162676	GFI1	1	lymphoblastoid cell line	1	ENSG00000162676
1	92939959	92474402	1p22.1	58394161	T	C	GFI1	90	1	1	autoimmune disease	multiple sclerosis	ENSG00000162676	GFI1	1	immune system	1	ENSG00000162676
1	92975464	92509907	1p22.1	41286801	C	T	EVI5	47	1	1	autoimmune disease	multiple sclerosis	ENSG00000067208	EVI5	1	thyroid gland	1	ENSG00000067208
1	93148377	92682820	1p22.1	11810217	C	T	DIPK1A	19	1	1	autoimmune disease	multiple sclerosis	ENSG00000154511	DIPK1A	1	aorta;fibroblast	2	ENSG00000154511	1
1	93168369	92702812	1p22.1	34944068	A	AG	EVI5	47	1	1	respiratory system disease	fev/fec ratio	ENSG00000067208;ENSG00000143033;ENSG00000154511	DIPK1A;EVI5;MTF2	3	adipose tissue;brain;immune system;placenta;skin of body	5	ENSG00000067208
1	93273185	92807628	1p22.1	1977228	T	G	EVI5	47	1	1	breast cancer	breast cancer	ENSG00000067208;ENSG00000117500	EVI5;TMED5	2	blood;esophagus	2	ENSG00000067208
1	93274450	92808893	1p22.1	12738964	T	G	DIPK1A	19	1	1	autoimmune disease	multiple sclerosis	ENSG00000154511	DIPK1A	1	brain;colon;neuron;rectum	4	ENSG00000154511
1	93286939	92821382	1p22.1	71510752	G	A	RPAP2	55	1	1	breast cancer	breast cancer	ENSG00000067208;ENSG00000122484;ENSG00000143033;ENSG00000154511	DIPK1A;EVI5;MTF2;RPAP2	4	adipose tissue;brain;colon;immune system;induced pluripotent stem cell;placenta;rectum;skin of body	8	ENSG00000122484
1	96978961	96513405	1p21.3	2391769	A	G	LINC01787	1	1	1	mental or behavioural disorder	attention deficit hyperactivity disorder	ENSG00000231987	LINC01787	1	fibroblast	1	ENSG00000231987
1	97867143	97401587	1p21.3	12045421	T	C	DPYD	250	1	1	breast cancer	breast cancer	ENSG00000188641	DPYD	1	adipose tissue;aorta;blood;immune system;lymphoblastoid cell line;skeletal muscle tissue;thyroid gland	7	ENSG00000188641
1	101240893	100775337	1p21.2	7552544	T	C	EXTL2	26	1	1	autoimmune disease	multiple sclerosis	ENSG00000162694;ENSG00000233184	DPH5-DT;EXTL2	2	adipose tissue;colon;immune system	3	ENSG00000162694
1	101322866	100857310	1p21.2	7541397	A	G	DPH5-DT	7	1	1	autoimmune disease	multiple sclerosis	ENSG00000233184	DPH5-DT	1	brain	1	ENSG00000233184
1	101407519	100941963	1p21.2	11581062	A	G	SLC30A7	55	1	1	autoimmune disease	multiple sclerosis	ENSG00000162694;ENSG00000162695;ENSG00000233184	DPH5-DT;EXTL2;SLC30A7	3	adipose tissue;brain;colon;esophagus;fibroblast;heart;immune system;pancreas;pituitary gland;placenta;skin of body	11	ENSG00000162695
1	101475901	101010345	1p21.2	7521424	T	C	DPH5-DT	7	1	1	autoimmune disease	multiple sclerosis	ENSG00000233184	DPH5-DT	1	brain;neuron;spleen;thyroid gland	4	ENSG00000233184
1	108305154	107762532	1p13.3	4611050	A	G	VAV3	94	1	1	breast cancer	breast cancer	ENSG00000134215	VAV3	1	adipose tissue;blood;heart;immune system;lung;neuron	6	ENSG00000134215
1	109807283	109264661	1p13.3	6657811	A	T	GSTM1	2244	1	1	cardiovascular disease	heart failure	ENSG00000134184	GSTM1	1	brain	1	ENSG00000134184	2
1	109816863	109274241	1p13.3	552693039	T	TC	PSRC1	96	1	1	cardiovascular disease	vascular disorder	ENSG00000134222	PSRC1	1	adipose tissue;pancreas;saliva-secreting gland;skeletal muscle tissue;thyroid gland	5	ENSG00000134222
1	109819615	109276993	1p13.3	67269326	C	T	SYPL2	15	1	1	cardiovascular disease	heart failure	ENSG00000143028	SYPL2	1	aorta	1	ENSG00000143028
1	109822166	109279544	1p13.3	599839	G	A	GSTM1	2244	1	1	cardiovascular disease	coronary artery disease	ENSG00000065135;ENSG00000116299;ENSG00000134184;ENSG00000134202;ENSG00000134222;ENSG00000143028;ENSG00000143126;ENSG00000168765;ENSG00000221986;ENSG00000260246	CELSR2;ELAPOR1;GNAI3;GSTM1;GSTM3;GSTM4;MYBPHL;PSRC1;SYPL2	10	adipose tissue;blood;brain;breast;esophagus;immune system;pituitary gland;skin of body;stomach;testis	10	ENSG00000134184
1	111732711	111190089	1p13.3	2209457	G	A	CEPT1	42	1	1	respiratory system disease	fev/fec ratio	ENSG00000064886;ENSG00000134255;ENSG00000156171;ENSG00000162777	CEPT1;CHI3L2;DENND2D;DRAM2	4	adipose tissue;blood;brain;breast;esophagus;fibroblast;immune system;lung;pituitary gland;placenta;prostate gland;skeletal muscle tissue;skin of body	13	ENSG00000134255
1	111733724	111191102	1p13.3	10857859	G	C	CD53	49	1	1	respiratory system disease	fev/fec ratio	ENSG00000064886;ENSG00000134255;ENSG00000143119;ENSG00000156171;ENSG00000162777;ENSG00000273221	CD53;CEPT1;CHI3L2;DENND2D;DRAM2	6	adipose tissue;adrenal gland;aorta;blood;brain;colon;esophagus;fibroblast;heart;immune system;liver;lung;neuron;pancreas;rectum;skin of body;small intestine;stomach;testis;thyroid gland;uterus	21	ENSG00000143119
1	111736672	111194050	1p13.3	656843	T	C	CEPT1	42	1	1	respiratory system disease	fev/fec ratio	ENSG00000134255	CEPT1	1	immune system;lymphoblastoid cell line	2	ENSG00000134255
1	111737398	111194776	1p13.3	9970286	G	A	DRAM2	25	1	1	respiratory system disease	fev/fec ratio	ENSG00000156171	DRAM2	1	esophagus;fibroblast	2	ENSG00000156171
1	111737916	111195294	1p13.3	630505	T	C	DENND2D	26	1	1	respiratory system disease	fev/fec ratio	ENSG00000162777	DENND2D	1	female gonad;liver	2	ENSG00000162777
1	113044328	112501706	1p13.2	10776752	G	T	WNT2B	60	1	1	cardiovascular disease	stroke	ENSG00000007341;ENSG00000134245;ENSG00000155367;ENSG00000273483	PPM1J;ST7L;WNT2B	4	adipose tissue;brain;skeletal muscle tissue	3	ENSG00000134245
1	113045061	112502439	1p13.2	351364	A	T	WNT2B	60	1	1	cardiovascular disease	cardiovascular disease	ENSG00000134245	WNT2B	1	aorta	1	ENSG00000134245
1	113046879	112504257	1p13.2	3790604	C	A		0	1	1	cardiovascular disease	cardiovascular disease	ENSG00000273483		1	adipose tissue	1	ENSG00000273483
1	113119442	112576820	1p13.2	11102498	T	C	ST7L	19	1	1	eye disease	glaucoma	ENSG00000007341	ST7L	1	fibroblast	1	ENSG00000007341
1	113247563	112704941	1p13.2	2279499	G	A	ST7L	19	1	1	eye disease	glaucoma	ENSG00000007341	ST7L	1	testis	1	ENSG00000007341
1	114419760	113877138	1p13.2	1217384	G	C	PTPN22	571	1	1	breast cancer	breast cancer	ENSG00000081026;ENSG00000116793;ENSG00000134242;ENSG00000134262;ENSG00000188761;ENSG00000226167	AP4B1;AP4B1-AS1;BCL2L15;MAGI3;PHTF1;PTPN22	6	adipose tissue;blood;brain;colon;fibroblast;immune system;neuron;testis;thyroid gland	9	ENSG00000134242
1	114450964	113908342	1p13.2	11102702	T	C	PTPN22	571	1	1	breast cancer	breast cancer	ENSG00000081026;ENSG00000116793;ENSG00000118655;ENSG00000134242;ENSG00000134262;ENSG00000188761;ENSG00000226167;ENSG00000231128	AP4B1;AP4B1-AS1;BCL2L15;DCLRE1B;MAGI3;PHTF1;PTPN22	8	adipose tissue;aorta;blood;brain;colon;fibroblast;immune system;lymphoblastoid cell line;rectum;spleen;testis;thyroid gland	12	ENSG00000134242
1	116297758	115755137	1p13.1	4073778	C	A	NHLH2	25	1	1	cardiovascular disease	atrial fibrillation	ENSG00000177551	NHLH2	1	lung	1	ENSG00000177551
1	116539506	115996885	1p13.1	78632315	C	T	SLC22A15	8	1	1	breast cancer	breast cancer	ENSG00000163393;ENSG00000173212	MAB21L3;SLC22A15	2	brain;fibroblast;immune system;lung	4	ENSG00000163393
1	117049676	116507054	1p13.1	10754444	T	C	CD58	101	1	1	autoimmune disease	multiple sclerosis	ENSG00000116815	CD58	1	esophagus;lymphoblastoid cell line	2	ENSG00000116815
1	117080166	116537544	1p13.1	6677309	A	C	CD58	101	1	1	autoimmune disease	multiple sclerosis	ENSG00000116815;ENSG00000224950	CD58	2	esophagus	1	ENSG00000116815
1	117100957	116558335	1p13.1	1335532	A	G	CD58	101	1	1	autoimmune disease	multiple sclerosis	ENSG00000116815;ENSG00000224950	CD58	2	esophagus;lymphoblastoid cell line	2	ENSG00000116815
1	117263790	116721168	1p13.1	624988	T	C	PTGFRN	43	1	1	autoimmune disease	rheumatoid arthritis	ENSG00000134247;ENSG00000143061	IGSF3;PTGFRN	2	skin of body	1	ENSG00000134247
1	118251143	117708521	1p12	10923397	C	T	MAN1A2	45	1	1	breast cancer	estrogen-receptor positive breast cancer	ENSG00000198162	MAN1A2	1	skeletal muscle tissue	1	ENSG00000198162	1
1	120255126	119712503	1p12	478093	A	G	PHGDH	244	1	1	autoimmune disease	multiple sclerosis	ENSG00000092621	PHGDH	1	immune system;testis	2	ENSG00000092621	1
1	120258970	119716347	1p12	666930	T	C	PHGDH	244	1	1	breast cancer	breast cancer	ENSG00000092621;ENSG00000143067	PHGDH;ZNF697	2	aorta;immune system;testis;thyroid gland	4	ENSG00000092621
1	120436751	119894128	1p12	35273427	T	C	NOTCH2	345	1	1	breast cancer	estrogen-receptor positive breast cancer	ENSG00000134250	NOTCH2	1	stomach	1	ENSG00000134250
1	120437884	119895261	1p12	2641348	A	G	NOTCH2	345	1	1	autoimmune disease	crohn's disease	ENSG00000134250;ENSG00000143067;ENSG00000265808;ENSG00000273406	NOTCH2;SEC22B;ZNF697	4	esophagus;fibroblast;pancreas;stomach;testis	5	ENSG00000134250	1
1	120662260	120119675	1p12	4659288	G	A	PHGDH	244	1	1	breast cancer	breast cancer	ENSG00000092621;ENSG00000265808	PHGDH;SEC22B	2	blood;fibroblast	2	ENSG00000092621
1	120667274	120124689	1p12	200957578	ATAT	A	LINC00623	0	1	1	breast cancer	estrogen-receptor positive breast cancer	ENSG00000226067	LINC00623	1	blood	1	ENSG00000226067
1	150257714	150285304	1q21.2	2318761	A	G	MRPS21	54	1	1	skin disease	eczema	ENSG00000266472	MRPS21	1	neuron	1	ENSG00000266472
1	150264714	150292294	1q21.2	4926419	T	C	MRPS21	54	1	1	skin disease	eczema	ENSG00000143382;ENSG00000143457;ENSG00000266472	ADAMTSL4;GOLPH3L;MRPS21	3	fibroblast;lung;neuron;skeletal muscle tissue	4	ENSG00000266472
1	150265704	150293284	1q21.2	7512552	T	C	ECM1	111	1	1	skin disease	eczema	ENSG00000143369;ENSG00000143374;ENSG00000143382;ENSG00000143452;ENSG00000266472	ADAMTSL4;ECM1;HORMAD1;MRPS21;TARS2	5	adipose tissue;aorta;brain;colon;esophagus;fibroblast;heart;immune system;lymphoblastoid cell line;pituitary gland;skeletal muscle tissue;skin of body;testis;thyroid gland	14	ENSG00000143369
1	150325683	150353207	1q21.2	41300863	A	G	HORMAD1	31	1	1	breast cancer	breast cancer	ENSG00000143452;ENSG00000143457	GOLPH3L;HORMAD1	2	adipose tissue;esophagus;neuron;skin of body;thyroid gland	5	ENSG00000143452
1	150447462	150474986	1q21.2	12040949	C	T	ARNT	295	1	1	joint disease	osteoarthritis, hip	ENSG00000143369;ENSG00000143374;ENSG00000143382;ENSG00000143387;ENSG00000143401;ENSG00000143437;ENSG00000159208;ENSG00000163125;ENSG00000163131;ENSG00000228126;ENSG00000237781;ENSG00000266472	ADAMTSL4;ANP32E;ARNT;CIART;CTSK;CTSS;ECM1;FALEC;MRPS21;RPRD2;TARS2	12	adipose tissue;aorta;blood;brain;breast;colon;esophagus;fibroblast;immune system;induced pluripotent stem cell;lymphoblastoid cell line;neuron;pituitary gland;skeletal muscle tissue;skin of body;small intestine;stomach;testis;thyroid gland	19	ENSG00000143437
1	150495106	150522630	1q21.2	9326002	A	G	TARS2	71	1	1	skin disease	eczema	ENSG00000143374	TARS2	1	brain	1	ENSG00000143374
1	150772613	150800137	1q21.3	1811698	T	C	ARNT	295	1	1	male reproductive organ cancer	prostate cancer	ENSG00000143387;ENSG00000143418;ENSG00000143437;ENSG00000143452;ENSG00000163141	ARNT;BNIPL;CERS2;CTSK;HORMAD1	5	blood;brain;heart;immune system;thyroid gland	5	ENSG00000143437
1	151333167	151360691	1q21.3	2769267	G	A	CTSK	200	1	1	autoimmune disease	inflammatory bowel disease	ENSG00000143387	CTSK	1	lymphoblastoid cell line	1	ENSG00000143387
1	151757843	151785367	1q21.3	79051659	G	A	TDRKH	29	1	1	autoimmune disease	ulcerative colitis	ENSG00000143450;ENSG00000182134;ENSG00000269621	OAZ3;TDRKH	3	adipose tissue;aorta;neuron;pituitary gland	4	ENSG00000182134
1	151771667	151799191	1q21.3	11586691	T	C	RORC	155	1	1	allergic disease	age of onset of childhood onset asthma	ENSG00000143365;ENSG00000143376;ENSG00000143436;ENSG00000143450;ENSG00000182134;ENSG00000203288;ENSG00000213171;ENSG00000249602;ENSG00000269489	LINGO4;MRPL9;OAZ3;RORC;SNX27;TDRKH;TDRKH-AS1	9	adipose tissue;aorta;blood;brain;colon;esophagus;fibroblast;heart;immune system;induced pluripotent stem cell;liver;neuron;pancreas;pituitary gland;prostate gland;skeletal muscle tissue;skin of body;stomach;thyroid gland	19	ENSG00000143365
1	151788495	151816019	1q21.3	78703675	G	A	SNX27	105	1	1	autoimmune disease	ulcerative colitis	ENSG00000143376	SNX27	1	fibroblast	1	ENSG00000143376
1	152000117	152027641	1q21.3	115288876	G	A	LINGO4	5	1	1	allergic disease	allergic disease	ENSG00000213171	LINGO4	1	immune system;skin of body	2	ENSG00000213171
1	152440910	152468434	1q21.3	12144049	C	T	CRNN	40	1	1	skin disease	eczema	ENSG00000143536;ENSG00000182134;ENSG00000187170	CRNN;LCE4A;TDRKH	3	adipose tissue;esophagus;immune system;skin of body	4	ENSG00000143536	1
1	152600854	152628378	1q21.3	72702813	G	T	LCE3C	33	1	1	allergic disease	asthma	ENSG00000244057	LCE3C	1	skin of body	1	ENSG00000244057
1	152771963	152799487	1q21.3	72702900	T	A	PGLYRP4	14	1	1	allergic disease	asthma	ENSG00000163218	PGLYRP4	1	esophagus	1	ENSG00000163218
1	152845026	152872550	1q21.3	35917180	G	T	SPRR1B	37	1	1	allergic disease	age of onset of childhood onset asthma	ENSG00000169469;ENSG00000172155;ENSG00000187170;ENSG00000244057	LCE1D;LCE3C;LCE4A;SPRR1B	4	skin of body;testis	2	ENSG00000169469
1	153275443	153302967	1q21.3	821429	G	A		0	1	1	allergic disease	age of onset of childhood onset asthma	ENSG00000285641		1	stomach	1	ENSG00000285641
1	153391729	153419253	1q21.3	3006414	G	A	S100A4	378	1	1	autoimmune disease	ulcerative colitis	ENSG00000163221;ENSG00000196154	S100A12;S100A4	2	blood;breast;immune system	3	ENSG00000196154
1	153896212	153923736	1q21.3	4845357	A	G		0	1	1	male reproductive organ cancer	prostate cancer	ENSG00000284738		1	lymphoblastoid cell line	1	ENSG00000284738	1
1	154407419	154434943	1q21.3	7518199	A	C	IL6R	483	1	1	autoimmune disease	rheumatoid arthritis	ENSG00000143515;ENSG00000160712	ATP8B2;IL6R	2	aorta;colon;immune system;small intestine	4	ENSG00000160712	2
1	154417829	154445353	1q21.3	4845373	C	T	IL6R	483	1	1	autoimmune disease	rheumatoid arthritis	ENSG00000143515;ENSG00000160712	ATP8B2;IL6R	2	aorta;colon;immune system	3	ENSG00000160712
1	154418749	154446273	1q21.3	4576655	C	T	IL6R	483	1	1	autoimmune disease	rheumatoid arthritis	ENSG00000160712;ENSG00000163239	IL6R;TDRD10	2	adrenal gland;esophagus;immune system	3	ENSG00000160712
1	154418879	154446403	1q21.3	4537545	C	T	IL6R	483	1	1	autoimmune disease	rheumatoid arthritis	ENSG00000160712;ENSG00000169291	IL6R;SHE	2	immune system	1	ENSG00000160712	2
1	154420778	154448302	1q21.3	7529229	T	C	IL6R	483	1	1	allergic disease	allergic disease	ENSG00000160712	IL6R	1	immune system	1	ENSG00000160712
1	154428283	154455807	1q21.3	12133641	A	G	IL6R	483	1	1	allergic disease	allergic disease	ENSG00000160712	IL6R	1	immune system	1	ENSG00000160712
1	154522394	154549918	1q21.3	72698179	C	A	UBE2Q1	40	1	1	respiratory system disease	fev/fec ratio	ENSG00000160714	UBE2Q1	1	immune system	1	ENSG00000160714
1	154538205	154565729	1q21.3	4845652	C	T	CHRNB2	125	1	1	respiratory system disease	fev/fec ratio	ENSG00000160716	CHRNB2	1	skin of body	1	ENSG00000160716
1	154862952	154890476	1q21.3	11264280	C	T	ADAM15	104	1	1	cardiovascular disease	atrial fibrillation	ENSG00000143537;ENSG00000160714;ENSG00000163354;ENSG00000163357;ENSG00000225855;ENSG00000236263	ADAM15;DCST1;DCST2;RUSC1-AS1;UBE2Q1	6	brain;esophagus;fibroblast;immune system;induced pluripotent stem cell;pituitary gland;thyroid gland	7	ENSG00000143537
1	154980351	155007875	1q21.3	56103503	C	T	SHC1	562	1	1	male reproductive organ cancer	prostate cancer	ENSG00000143537;ENSG00000143603;ENSG00000143627;ENSG00000143630;ENSG00000160685;ENSG00000160691;ENSG00000163344;ENSG00000163354;ENSG00000177628;ENSG00000232093	ADAM15;DCST2;GBA;HCN3;KCNN3;PKLR;PMVK;SHC1;ZBTB7B	10	brain;esophagus;immune system;lung;lymphoblastoid cell line;neuron;pituitary gland;skeletal muscle tissue;skin of body;thyroid gland	10	ENSG00000160691
1	154984363	155011887	1q21.3	1870940	G	A	DCST2	10	1	1	skin cancer	skin cancer	ENSG00000163354	DCST2	1	brain	1	ENSG00000163354
1	154993375	155020899	1q21.3	4845703	C	T	ADAM15	104	1	1	breast cancer	breast cancer	ENSG00000143537;ENSG00000160685;ENSG00000163346;ENSG00000163354;ENSG00000163357;ENSG00000169231;ENSG00000169242;ENSG00000232093;ENSG00000236263	ADAM15;DCST1;DCST2;EFNA1;PBXIP1;THBS3;ZBTB7B	9	adipose tissue;blood;brain;esophagus;heart;immune system;skeletal muscle tissue;skin of body	8	ENSG00000143537
1	154994978	155022502	1q21.3	76798800	G	T	ADAM15	104	1	1	skin cancer	skin cancer	ENSG00000143537;ENSG00000160685;ENSG00000163354;ENSG00000163357;ENSG00000169241	ADAM15;DCST1;DCST2;SLC50A1;ZBTB7B	5	adipose tissue;aorta;brain;esophagus;immune system;neuron;skin of body;thyroid gland	8	ENSG00000143537
1	155033308	155060832	1q21.3	11589479	G	A	ADAM15	104	1	1	autoimmune disease	crohn's disease	ENSG00000143537;ENSG00000163354;ENSG00000169231;ENSG00000169242;ENSG00000231064	ADAM15;DCST2;EFNA1;THBS3	5	adipose tissue;blood;brain;fibroblast;immune system;lymphoblastoid cell line;skin of body	7	ENSG00000143537
1	155049402	155076926	1q21.3	3766916	T	C	ADAM15	104	1	1	eye disease	lens disease	ENSG00000143537	ADAM15	1	lymphoblastoid cell line	1	ENSG00000143537
1	155095601	155123125	1q22	9330263	A	G	ADAM15	104	1	1	eye disease	lens disease	ENSG00000143537	ADAM15	1	blood	1	ENSG00000143537
1	155127749	155155273	1q22	7535292	T	C	EFNA1	98	1	1	autoimmune disease	inflammatory bowel disease	ENSG00000169242	EFNA1	1	skin of body	1	ENSG00000169242
1	155130391	155157915	1q22	4971079	G	A	EFNA1	98	1	1	autoimmune disease	inflammatory bowel disease	ENSG00000169231;ENSG00000169242	EFNA1;THBS3	2	adipose tissue;skin of body	2	ENSG00000169242
1	155143768	155171292	1q22	4971091	G	T	EFNA1	98	1	1	breast cancer	estrogen-receptor positive breast cancer	ENSG00000169242;ENSG00000231064	EFNA1	2	adipose tissue;skeletal muscle tissue;skin of body	3	ENSG00000169242
1	155155608	155183132	1q22	4971099	A	G	ADAM15	104	1	1	breast cancer	estrogen-receptor positive breast cancer	ENSG00000143537;ENSG00000169231;ENSG00000236263	ADAM15;THBS3	3	brain;immune system;lymphoblastoid cell line	3	ENSG00000143537
1	155168849	155199058	1q22	2974937	C	T	MTX1	56	1	1	autoimmune disease	inflammatory bowel disease	ENSG00000169231;ENSG00000173171;ENSG00000231064	MTX1;THBS3	3	blood;colon;esophagus;immune system;pancreas;saliva-secreting gland;skin of body	7	ENSG00000173171
1	155169355	155199564	1q22	423144	G	T	THBS3	30	1	1	breast cancer	estrogen-receptor positive breast cancer	ENSG00000169231	THBS3	1	blood	1	ENSG00000169231
1	155186742	155216951	1q22	1057941	G	A	THBS3	30	1	1	breast cancer	estrogen-receptor positive breast cancer	ENSG00000169231	THBS3	1	brain	1	ENSG00000169231
1	155197602	155227811	1q22	2990246	G	C	ADAM15	104	1	1	breast cancer	estrogen-receptor positive breast cancer	ENSG00000143537;ENSG00000169231;ENSG00000225855;ENSG00000231064	ADAM15;RUSC1-AS1;THBS3	4	blood;esophagus;immune system;lymphoblastoid cell line;pancreas;skeletal muscle tissue;spleen;thyroid gland	8	ENSG00000143537
1	155234821	155265030	1q22	1076556	A	G	GBA	499	1	1	autoimmune disease	crohn's disease	ENSG00000160767;ENSG00000177628;ENSG00000236263	FAM189B;GBA	3	adipose tissue;blood;esophagus;immune system	4	ENSG00000177628
1	155247707	155277916	1q22	12749306	G	T	PKLR	132	1	1	autoimmune disease	crohn's disease	ENSG00000143627;ENSG00000143630	HCN3;PKLR	2	neuron	1	ENSG00000143627
1	155253308	155283517	1q22	7543234	C	T	GBA	499	1	1	autoimmune disease	crohn's disease	ENSG00000116521;ENSG00000132718;ENSG00000143537;ENSG00000143630;ENSG00000160767;ENSG00000169231;ENSG00000169242;ENSG00000173171;ENSG00000177628;ENSG00000225855;ENSG00000231064;ENSG00000236263	ADAM15;EFNA1;FAM189B;GBA;HCN3;MTX1;RUSC1-AS1;SCAMP3;SYT11;THBS3	12	adrenal gland;blood;colon;esophagus;heart;immune system;lymphoblastoid cell line;skeletal muscle tissue;skin of body;thyroid gland	10	ENSG00000177628
1	155258752	155288961	1q22	3814319	G	A	GBA	499	1	1	autoimmune disease	crohn's disease	ENSG00000160767;ENSG00000169231;ENSG00000177628;ENSG00000236263	FAM189B;GBA;THBS3	4	brain;immune system;thyroid gland	3	ENSG00000177628
1	155265177	155295386	1q22	2071053	A	G	PKLR	132	1	1	autoimmune disease	crohn's disease	ENSG00000116521;ENSG00000143627;ENSG00000143630;ENSG00000160753;ENSG00000160767;ENSG00000169231;ENSG00000225855	FAM189B;HCN3;PKLR;RUSC1;RUSC1-AS1;SCAMP3;THBS3	7	immune system;neuron;pituitary gland	3	ENSG00000143627
1	155277963	155308172	1q22	6672284	C	T	FAM189B	17	1	1	breast cancer	breast cancer	ENSG00000160767	FAM189B	1	thyroid gland	1	ENSG00000160767
1	155279482	155309691	1q22	2297480	T	G	FDPS	100	1	1	autoimmune disease	crohn's disease	ENSG00000160752;ENSG00000225855	FDPS;RUSC1-AS1	2	brain;testis;thyroid gland	3	ENSG00000160752
1	155280164	155310373	1q22	11264358	T	C	FDPS	100	1	1	autoimmune disease	crohn's disease	ENSG00000160752;ENSG00000163374;ENSG00000225855	FDPS;RUSC1-AS1;YY1AP1	3	brain;fibroblast;heart;immune system;skeletal muscle tissue;spleen;testis;thyroid gland	8	ENSG00000160752
1	155284586	155314795	1q22	11264360	T	A	RUSC1-AS1	11	1	1	autoimmune disease	crohn's disease	ENSG00000225855	RUSC1-AS1	1	skin of body	1	ENSG00000225855
1	155289545	155319754	1q22	11264361	T	G	RUSC1-AS1	11	1	1	autoimmune disease	crohn's disease	ENSG00000225855	RUSC1-AS1	1	adipose tissue;blood;brain;colon;esophagus;fibroblast;heart;skeletal muscle tissue;skin of body;spleen;stomach;thyroid gland	12	ENSG00000225855
1	155304327	155334536	1q22	6692183	T	G	RUSC1-AS1	11	1	1	autoimmune disease	crohn's disease	ENSG00000225855	RUSC1-AS1	1	brain	1	ENSG00000225855
1	155320492	155350701	1q22	12049455	T	A	ADAM15	104	1	1	autoimmune disease	crohn's disease	ENSG00000143537;ENSG00000225855;ENSG00000236263	ADAM15;RUSC1-AS1	3	adipose tissue;blood;fibroblast;immune system;spleen	5	ENSG00000143537
1	155321549	155351758	1q22	12024696	G	A	YY1AP1	45	1	1	autoimmune disease	crohn's disease	ENSG00000163374	YY1AP1	1	testis	1	ENSG00000163374
1	155322142	155352351	1q22	12239114	G	A	ADAM15	104	1	1	autoimmune disease	crohn's disease	ENSG00000143537;ENSG00000163374	ADAM15;YY1AP1	2	brain;immune system;lymphoblastoid cell line;placenta	4	ENSG00000143537
1	155433942	155464151	1q22	12724079	T	C	ADAM15	104	1	1	autoimmune disease	crohn's disease	ENSG00000143537	ADAM15	1	immune system	1	ENSG00000143537
1	155459155	155489364	1q22	61812092	C	T	GBA	499	1	1	allergic disease	allergic disease	ENSG00000143537;ENSG00000143622;ENSG00000143630;ENSG00000160752;ENSG00000169231;ENSG00000169242;ENSG00000177628;ENSG00000231064	ADAM15;EFNA1;FDPS;GBA;HCN3;RIT1;THBS3	8	blood;brain;colon;esophagus;fibroblast;immune system;induced pluripotent stem cell;lung;lymphoblastoid cell line;neuron;skeletal muscle tissue;skin of body;thyroid gland	13	ENSG00000177628
1	155468732	155498941	1q22	10908469	A	C	UBQLN4	58	1	1	autoimmune disease	crohn's disease	ENSG00000160803	UBQLN4	1	thyroid gland	1	ENSG00000160803
1	155473356	155503565	1q22	1360554	C	T	YY1AP1	45	1	1	autoimmune disease	crohn's disease	ENSG00000163374	YY1AP1	1	immune system	1	ENSG00000163374	2
1	155478897	155509106	1q22	6688636	T	C	RUSC1-AS1	11	1	1	autoimmune disease	crohn's disease	ENSG00000225855	RUSC1-AS1	1	adipose tissue	1	ENSG00000225855
1	155614815	155645024	1q22	12039893	A	C	GBA	499	1	1	autoimmune disease	crohn's disease	ENSG00000163374;ENSG00000177628;ENSG00000225855	GBA;RUSC1-AS1;YY1AP1	3	blood;immune system;lung;lymphoblastoid cell line;testis	5	ENSG00000177628
1	155658085	155688294	1q22	2666826	T	C	YY1AP1	45	1	1	autoimmune disease	crohn's disease	ENSG00000163374	YY1AP1	1	immune system	1	ENSG00000163374
1	155682870	155713079	1q22	490608	C	T	DAP3	148	1	1	autoimmune disease	crohn's disease	ENSG00000132676	DAP3	1	immune system	1	ENSG00000132676
1	155787867	155818076	1q22	6657670	C	T	MSTO1	42	1	1	autoimmune disease	crohn's disease	ENSG00000125459	MSTO1	1	immune system	1	ENSG00000125459
1	155876613	155906822	1q22	3856261	G	A	MUC1	927	1	1	allergic disease	allergic disease	ENSG00000125459;ENSG00000143622;ENSG00000160803;ENSG00000163374;ENSG00000173171;ENSG00000185499;ENSG00000224276;ENSG00000273002	MSTO1;MTX1;MUC1;RIT1;UBQLN4;YY1AP1	8	adipose tissue;adrenal gland;blood;brain;colon;esophagus;fibroblast;heart;immune system;induced pluripotent stem cell;neuron;pancreas;skeletal muscle tissue;skin of body;testis;thyroid gland	16	ENSG00000185499
1	155878732	155908941	1q22	670523	A	G	RIT1	59	1	1	autoimmune disease	crohn's disease	ENSG00000143622	RIT1	1	adipose tissue;heart;induced pluripotent stem cell	3	ENSG00000143622	1
1	155880159	155910368	1q22	867549	T	C	RIT1	59	1	1	autoimmune disease	crohn's disease	ENSG00000143622	RIT1	1	immune system	1	ENSG00000143622
1	155880952	155911161	1q22	490498	G	A	RIT1	59	1	1	autoimmune disease	crohn's disease	ENSG00000143622	RIT1	1	induced pluripotent stem cell	1	ENSG00000143622
1	155931368	155961577	1q22	4661175	G	A	RIT1	59	1	1	autoimmune disease	crohn's disease	ENSG00000143622	RIT1	1	induced pluripotent stem cell	1	ENSG00000143622
1	155935244	155965453	1q22	2297649	C	A	RIT1	59	1	1	autoimmune disease	crohn's disease	ENSG00000143622	RIT1	1	thyroid gland	1	ENSG00000143622
1	155956903	155987112	1q22	6670493	C	G	SSR2	24	1	1	autoimmune disease	crohn's disease	ENSG00000163479	SSR2	1	immune system	1	ENSG00000163479
1	156019075	156049284	1q22	61813293	G	T	UBQLN4	58	1	1	allergic disease	allergic disease	ENSG00000160803	UBQLN4	1	immune system	1	ENSG00000160803
1	156164885	156195094	1q22	2540183	C	G	SLC25A44	20	1	1	cardiovascular disease	ischemic stroke	ENSG00000160785	SLC25A44	1	adipose tissue;aorta;immune system;lung;thyroid gland	5	ENSG00000160785
1	156165342	156195551	1q22	2842882	T	G	SEMA4A	48	1	1	cardiovascular disease	ischemic stroke	ENSG00000196189	SEMA4A	1	adipose tissue	1	ENSG00000196189
1	156189626	156219835	1q22	2853646	C	T	SLC25A44	20	1	1	cardiovascular disease	stroke	ENSG00000160785	SLC25A44	1	immune system	1	ENSG00000160785
1	157035331	157065539	1q23.1	146697023	G	T	ARHGEF11	88	1	1	breast cancer	breast cancer	ENSG00000132694;ENSG00000160838	ARHGEF11;LRRC71	2	esophagus;neuron;testis;thyroid gland	4	ENSG00000132694
1	157668993	157699203	1q23.1	2210913	C	T	FCRL3	98	1	1	autoimmune disease	rheumatoid arthritis	ENSG00000160856;ENSG00000227217	FCRL3	2	immune system	1	ENSG00000160856
1	157670816	157701026	1q23.1	7528684	A	G	FCRL3	98	1	1	autoimmune disease	multiple sclerosis	ENSG00000160856;ENSG00000227217	FCRL3	2	immune system;lymphoblastoid cell line	2	ENSG00000160856
1	157674997	157705207	1q23.1	2317230	G	T	FCRL3	98	1	1	autoimmune disease	multiple sclerosis	ENSG00000160856	FCRL3	1	lymphoblastoid cell line	1	ENSG00000160856
1	157686337	157716547	1q23.1	2317231	G	T	FCRL3	98	1	1	autoimmune disease	multiple sclerosis	ENSG00000160856	FCRL3	1	lymphoblastoid cell line	1	ENSG00000160856
1	159515398	159545608	1q23.2	6659792	A	T	CRP	2396	1	1	breast cancer	breast cancer	ENSG00000132693	CRP	1	thyroid gland	1	ENSG00000132693
1	159799910	159830120	1q23.2	34687326	G	A		0	1	1	autoimmune disease	crohn's disease	ENSG00000272668		1	aorta;brain;lung;skeletal muscle tissue;thyroid gland	5	ENSG00000272668
1	160402539	160432749	1q23.2	10494343	T	C	VANGL2	58	1	1	autoimmune disease	ulcerative colitis	ENSG00000162738	VANGL2	1	brain	1	ENSG00000162738
1	160831855	160862065	1q23.3	114802258	C	T	F11R	169	1	1	autoimmune disease	crohn's disease	ENSG00000143224;ENSG00000158769	F11R;PPOX	2	immune system;induced pluripotent stem cell	2	ENSG00000158769
1	160835587	160865797	1q23.3	1412849	G	A	ITLN1	245	1	1	autoimmune disease	inflammatory bowel disease	ENSG00000122223;ENSG00000179914	CD244;ITLN1	2	aorta;blood;immune system;lymphoblastoid cell line;skin of body;testis	6	ENSG00000179914
1	160837240	160867450	1q23.3	11265502	A	G	NIT1	29	1	1	autoimmune disease	crohn's disease	ENSG00000158793	NIT1	1	colon	1	ENSG00000158793
1	161159147	161189357	1q23.3	4233366	C	T	ADAMTS4	136	1	1	allergic disease	allergic disease	ENSG00000158850;ENSG00000158859	ADAMTS4;B4GALT3	2	adipose tissue;fibroblast;neuron	3	ENSG00000158859	1
1	161168004	161198214	1q23.3	33941127	C	T	USF1	182	1	1	allergic disease	asthma	ENSG00000122223;ENSG00000158769;ENSG00000158773;ENSG00000158850;ENSG00000158864;ENSG00000158869;ENSG00000158882;ENSG00000215845;ENSG00000224515	B4GALT3;CD244;F11R;FCER1G;NDUFS2;TOMM40L;TSTD1;USF1	9	blood;brain;fibroblast;immune system;induced pluripotent stem cell;neuron;rectum;skeletal muscle tissue	8	ENSG00000158773
1	161189713	161219923	1q23.3	4489574	C	T	USF1	182	1	1	allergic disease	age of onset of childhood onset asthma	ENSG00000143224;ENSG00000158769;ENSG00000158773;ENSG00000158793;ENSG00000158850;ENSG00000158864;ENSG00000158869;ENSG00000158882;ENSG00000270149	B4GALT3;F11R;FCER1G;NDUFS2;NIT1;PPOX;TOMM40L;USF1	9	adipose tissue;blood;breast;fibroblast;immune system;pituitary gland;skin of body;spleen	8	ENSG00000158773	1
1	161251932	161282142	1q23.3	7518955	C	T	FCER1G	71	1	1	breast cancer	breast cancer	ENSG00000132185;ENSG00000158869;ENSG00000162746;ENSG00000248485;ENSG00000283317	FCER1G;FCRLA;FCRLB;PCP4L1	5	adipose tissue;blood;lymphoblastoid cell line;pituitary gland;thyroid gland	5	ENSG00000158869
1	161340791	161371001	1q23.3	57995211	T	A	FCGR2B	218	1	1	skin disease	psoriasis	ENSG00000072694;ENSG00000143252;ENSG00000158887;ENSG00000283317;ENSG00000283360;ENSG00000283696	FCGR2B;MPZ;SDHC	6	adipose tissue;aorta;blood;brain;breast;colon;esophagus;fibroblast;heart;immune system;lung;lymphoblastoid cell line;neuron;pituitary gland;prostate gland;rectum;skeletal muscle tissue;skin of body;small intestine;spleen;thyroid gland	21	ENSG00000072694
1	161469054	161499264	1q23.3	6658353	G	C	FCGR2A	525	1	1	autoimmune disease	ulcerative colitis	ENSG00000072694;ENSG00000143226;ENSG00000283317	FCGR2A;FCGR2B	3	adipose tissue;blood;immune system	3	ENSG00000143226
1	161473125	161503335	1q23.3	4233371	G	C	PCP4L1	9	1	1	autoimmune disease	inflammatory bowel disease	ENSG00000248485	PCP4L1	1	neuron	1	ENSG00000248485
1	161474825	161505035	1q23.3	7522794	T	C	FCGR3B	213	1	1	autoimmune disease	ulcerative colitis	ENSG00000162746;ENSG00000162747;ENSG00000173110;ENSG00000283317;ENSG00000283360	FCGR3B;FCRLB;HSPA6	5	adipose tissue;blood;esophagus;immune system;skin of body;testis	6	ENSG00000162747
1	165592722	165623485	1q24.1	11809495	G	A	ALDH9A1	59	1	1	breast cancer	breast cancer	ENSG00000143149;ENSG00000143198;ENSG00000236206;ENSG00000237463	ALDH9A1;LRRC52-AS1;MGST3	4	aorta;blood;colon;esophagus;fibroblast;heart;immune system;induced pluripotent stem cell;neuron;placenta;rectum;skeletal muscle tissue;skin of body;small intestine;thyroid gland	15	ENSG00000143149
1	167420425	167451188	1q24.2	2056626	T	G	POU2F1	235	1	1	allergic disease	adult onset asthma	ENSG00000143190;ENSG00000233411;ENSG00000273160	POU2F1	3	adipose tissue;blood;brain;immune system;skeletal muscle tissue;spleen	6	ENSG00000143190
1	167426424	167457187	1q24.2	1214598	G	A	CD247	261	1	1	allergic disease	allergic disease	ENSG00000198821	CD247	1	immune system	1	ENSG00000198821
1	170122634	170153493	1q24.2	72715953	C	T	KIFAP3	61	1	1	cardiovascular disease	atrial fibrillation	ENSG00000075945	KIFAP3	1	esophagus	1	ENSG00000075945
1	170591310	170622169	1q24.2	651386	A	T	PRRX1	72	1	1	cardiovascular disease	atrial fibrillation	ENSG00000116132	PRRX1	1	heart	1	ENSG00000116132
1	172122601	172153461	1q24.3	17361789	T	G	DNM3	77	1	1	body height	body height	ENSG00000010165;ENSG00000197959	DNM3;METTL13	2	immune system;lymphoblastoid cell line	2	ENSG00000197959
1	172734598	172765458	1q24.3	859725	G	A	FASLG	697	1	1	allergic disease	age of onset of childhood onset asthma	ENSG00000117560	FASLG	1	immune system	1	ENSG00000117560
1	172810806	172841666	1q24.3	11580042	T	C		0	1	1	autoimmune disease	crohn's disease	ENSG00000224228		1	skin of body	1	ENSG00000224228
1	172844409	172875269	1q24.3	6425145	T	A		0	1	1	autoimmune disease	inflammatory bowel disease	ENSG00000224228		1	lung;skin of body	2	ENSG00000224228
1	172866210	172897070	1q24.3	12411259	G	A		0	1	1	autoimmune disease	inflammatory bowel disease	ENSG00000224228		1	adipose tissue;colon;esophagus;heart;lung;skin of body	6	ENSG00000224228
1	173132965	173163826	1q25.1	10157163	C	T	TNFSF18	54	1	1	allergic disease	allergic disease	ENSG00000120337	TNFSF18	1	brain	1	ENSG00000120337	1
1	173146921	173177782	1q25.1	4090390	C	A		0	1	1	allergic disease	allergic disease	ENSG00000226375		1	neuron	1	ENSG00000226375
1	173150727	173181588	1q25.1	11811788	C	G	TNFSF18	54	1	1	allergic disease	allergic disease	ENSG00000120337;ENSG00000226375	TNFSF18	2	aorta;brain;immune system	3	ENSG00000120337	1
1	173170618	173201479	1q25.1	10912564	C	T		0	1	1	allergic disease	allergic disease	ENSG00000226375		1	esophagus;neuron	2	ENSG00000226375	1
1	173171841	173202702	1q25.1	74126364	A	T	TNFSF4	162	1	1	breast cancer	breast cancer	ENSG00000117586;ENSG00000120337;ENSG00000226375	TNFSF18;TNFSF4	3	blood;brain;heart	3	ENSG00000117586
1	176556346	176587210	1q25.2	240105	C	T	PAPPA2	54	1	1	breast cancer	breast cancer	ENSG00000116183	PAPPA2	1	brain	1	ENSG00000116183
1	177889480	177920345	1q25.2	543874	A	G	SEC16B	45	1	1	metabolic disease	body mass index	ENSG00000120341	SEC16B	1	liver	1	ENSG00000120341	5
1	183848761	183879627	1q25.3	4651157	G	T	COLGALT2	26	1	1	joint disease	osteoarthritis, hip	ENSG00000198756	COLGALT2	1	blood	1	ENSG00000198756
1	184007119	184037985	1q25.3	3814333	C	T	TSEN15	27	1	1	body height	body height	ENSG00000198756;ENSG00000198860	COLGALT2;TSEN15	2	adipose tissue;blood;brain;fibroblast;immune system;induced pluripotent stem cell	6	ENSG00000198860	2
1	186452642	186483510	1q31.1	11590457	C	T	PRG4	81	1	1	breast cancer	breast cancer	ENSG00000116690;ENSG00000116703;ENSG00000157181;ENSG00000229739;ENSG00000262180;ENSG00000273198	ODR4;PDC;PDC-AS1;PRG4	6	adipose tissue;aorta;brain;breast;colon;esophagus;fibroblast;immune system;lymphoblastoid cell line;neuron;skeletal muscle tissue;skin of body;testis;thyroid gland;uterus	15	ENSG00000116690
1	186875459	186906327	1q31.1	10798069	G	T	PTGS2	2284	1	1	autoimmune disease	crohn's disease	ENSG00000073756;ENSG00000116711;ENSG00000273198	PLA2G4A;PTGS2	3	blood;brain;immune system	3	ENSG00000073756
1	192543837	192574707	1q31.2	1547624	A	T	RGS1	62	1	1	autoimmune disease	multiple sclerosis	ENSG00000090104	RGS1	1	immune system	1	ENSG00000090104	1
1	192544795	192575665	1q31.2	2984920	A	G	RGS1	62	1	1	autoimmune disease	multiple sclerosis	ENSG00000090104	RGS1	1	immune system	1	ENSG00000090104	1
1	197493644	197524514	1q31.3	35624964	G	A	KCNT2	25	1	1	autoimmune disease	ulcerative colitis	ENSG00000162687	KCNT2	1	immune system	1	ENSG00000162687
1	197559324	197590194	1q31.3	6702421	C	T	KCNT2	25	1	1	autoimmune disease	crohn's disease	ENSG00000162687	KCNT2	1	immune system	1	ENSG00000162687	3
1	197754741	197785611	1q31.3	9427672	A	G	DENND1B	30	1	1	mental or behavioural disorder	major depressive disorder	ENSG00000213047	DENND1B	1	immune system;neuron	2	ENSG00000213047
1	198598389	198629259	1q31.3	570794153	G	GA	PTPRC	335	1	1	allergic disease	adult onset asthma	ENSG00000081237	PTPRC	1	immune system	1	ENSG00000081237
1	198833320	198864191	1q32.1	10753838	C	T		0	1	1	breast cancer	breast cancer	ENSG00000225172;ENSG00000233410		2	immune system;testis	2	ENSG00000225172
1	200814959	200845831	1q32.1	6691977	T	C	CAMSAP2	52	1	1	metabolic disease	type 1 diabetes mellitus	ENSG00000116857;ENSG00000118197;ENSG00000118200;ENSG00000229191;ENSG00000260088	CAMSAP2;DDX59;DDX59-AS1;TMEM9	5	adipose tissue;aorta;blood;brain;esophagus;fibroblast;heart;immune system;induced pluripotent stem cell;lymphoblastoid cell line;neuron;pancreas;skin of body;thyroid gland	14	ENSG00000118200
1	200881392	200912264	1q32.1	10800746	C	T		0	1	1	autoimmune disease	multiple sclerosis	ENSG00000234132		1	aorta	1	ENSG00000234132	1
1	200929144	200960016	1q32.1	169850	T	C		0	1	1	autoimmune disease	crohn's disease	ENSG00000234132		1	testis	1	ENSG00000234132
1	200962795	200993667	1q32.1	10920084	T	G	CACNA1S	99	1	1	autoimmune disease	crohn's disease	ENSG00000081248	CACNA1S	1	testis	1	ENSG00000081248
1	200963825	200994697	1q32.1	12126806	C	T	CACNA1S	99	1	1	autoimmune disease	ulcerative colitis	ENSG00000081248;ENSG00000118200;ENSG00000232237	ASCL5;CACNA1S;CAMSAP2	3	adipose tissue;aorta	2	ENSG00000081248	2
1	201784151	201815023	1q32.1	2494116	G	A	SHISA4	9	1	1	hypertensive disorder	hypertensive disorder	ENSG00000198892	SHISA4	1	neuron	1	ENSG00000198892
1	201784287	201815159	1q32.1	2820292	A	C	SHISA4	9	1	1	hypertensive disorder	hypertensive disorder	ENSG00000198892	SHISA4	1	immune system	1	ENSG00000198892	1
1	202187176	202218048	1q32.1	6678914	G	A	LGR6	31	1	1	breast cancer	estrogen-receptor negative breast cancer	ENSG00000133067	LGR6	1	thyroid gland	1	ENSG00000133067
1	202192423	202223295	1q32.1	4950775	C	T	LGR6	31	1	1	breast cancer	estrogen-receptor negative breast cancer	ENSG00000133067	LGR6	1	aorta	1	ENSG00000133067
1	203026214	203057086	1q32.1	10753933	T	G	PPFIA4	24	1	1	cardiovascular disease	atrial fibrillation	ENSG00000143847	PPFIA4	1	aorta	1	ENSG00000143847
1	203028711	203059583	1q32.1	4590732	C	G	PPFIA4	24	1	1	cardiovascular disease	atrial fibrillation	ENSG00000143847	PPFIA4	1	blood	1	ENSG00000143847
1	203034309	203065181	1q32.1	7538696	G	A	PPFIA4	24	1	1	cardiovascular disease	atrial fibrillation	ENSG00000143847	PPFIA4	1	immune system	1	ENSG00000143847
1	203036757	203067629	1q32.1	2275354	T	C	PPFIA4	24	1	1	cardiovascular disease	atrial fibrillation	ENSG00000143847	PPFIA4	1	immune system	1	ENSG00000143847
1	203106390	203137262	1q32.1	7549561	A	G	CHI3L1	541	1	1	allergic disease	age of onset of childhood onset asthma	ENSG00000133048;ENSG00000133063;ENSG00000143847;ENSG00000163485	ADORA1;CHI3L1;CHIT1;PPFIA4	4	adipose tissue;blood;fibroblast;immune system;lymphoblastoid cell line	5	ENSG00000133048	1
1	203801249	203832121	1q32.1	59867004	T	C	SNRPE	160	1	1	breast cancer	estrogen-receptor positive breast cancer	ENSG00000122188;ENSG00000182004	LAX1;SNRPE	2	brain;immune system	2	ENSG00000182004
1	204518842	204549714	1q32.1	4245739	C	A	MDM4	336	1	1	breast cancer	estrogen-receptor negative breast cancer	ENSG00000133056;ENSG00000143850;ENSG00000170382;ENSG00000198625;ENSG00000226330;ENSG00000240219;ENSG00000240710	LRRN2;MDM4;PIK3C2B;PLEKHA6	7	blood;brain;esophagus;immune system;lymphoblastoid cell line;neuron;skin of body;small intestine;spleen;thyroid gland	10	ENSG00000198625
1	204537648	204568520	1q32.1	4951401	G	A		0	1	1	breast cancer	estrogen-receptor negative breast cancer	ENSG00000240219		1	adipose tissue	1	ENSG00000240219
1	204556990	204587862	1q32.1	10660539	C	CCTT	MDM4	336	1	1	male reproductive organ cancer	prostate cancer	ENSG00000198625	MDM4	1	immune system	1	ENSG00000198625
1	205642790	205673662	1q32.1	2153904	T	G	SLC45A3	29	1	1	nervous system disease	parkinson disease	ENSG00000158715	SLC45A3	1	aorta	1	ENSG00000158715
1	205656453	205687325	1q32.1	823106	G	C	RAB29	56	1	1	nervous system disease	parkinson disease	ENSG00000117280	RAB29	1	immune system	1	ENSG00000117280
1	205657570	205688442	1q32.1	823105	G	A	NUCKS1	94	1	1	hearing disorder	hearing loss	ENSG00000069275;ENSG00000162877	NUCKS1;PM20D1	2	brain;immune system	2	ENSG00000069275
1	205691546	205722418	1q32.1	4951023	G	A	RAB29	56	1	1	cardiovascular disease	atrial fibrillation	ENSG00000117280;ENSG00000162877	PM20D1;RAB29	2	aorta;blood;breast;colon;fibroblast;heart;lung;neuron;pancreas;skin of body;spleen;stomach;testis	13	ENSG00000117280
1	205696615	205727487	1q32.1	1775154	T	A	NUCKS1	94	1	1	hearing disorder	hearing loss	ENSG00000069275;ENSG00000133065;ENSG00000162877	NUCKS1;PM20D1;SLC41A1	3	adipose tissue;adrenal gland;aorta;blood;brain;esophagus;female gonad;heart;kidney;neuron;pancreas;pituitary gland;small intestine	13	ENSG00000069275
1	205701078	205731950	1q32.1	823110	G	C	PM20D1	19	1	1	hearing disorder	hearing loss	ENSG00000162877	PM20D1	1	blood	1	ENSG00000162877
1	205701870	205732742	1q32.1	823111	C	T	NUCKS1	94	1	1	hearing disorder	hearing loss	ENSG00000069275;ENSG00000133065;ENSG00000162877	NUCKS1;PM20D1;SLC41A1	3	adipose tissue;aorta;blood;breast;colon;esophagus;lung;pancreas;spleen;stomach;thyroid gland	11	ENSG00000069275
1	205714616	205745488	1q32.1	55737937	CA	C	RAB29	56	1	1	male reproductive organ cancer	prostate cancer	ENSG00000117280	RAB29	1	colon;immune system	2	ENSG00000117280
1	205717823	205748695	1q32.1	4951261	A	C	RAB29	56	1	1	cardiovascular disease	atrial fibrillation	ENSG00000117280	RAB29	1	immune system	1	ENSG00000117280
1	205718858	205749730	1q32.1	7536483	A	T	PM20D1	19	1	1	hearing disorder	hearing loss	ENSG00000162877	PM20D1	1	spleen	1	ENSG00000162877
1	205722958	205753830	1q32.1	11240565	C	T	RAB29	56	1	1	cardiovascular disease	atrial fibrillation	ENSG00000117280;ENSG00000162877	PM20D1;RAB29	2	adipose tissue;aorta;blood;brain;esophagus;heart;immune system;lung;skeletal muscle tissue;skin of body;small intestine;stomach;testis	13	ENSG00000117280
1	205731166	205762038	1q32.1	34848415	CA	C	RAB29	56	1	1	male reproductive organ cancer	prostate cancer	ENSG00000117280;ENSG00000133065;ENSG00000162877	PM20D1;RAB29;SLC41A1	3	immune system	1	ENSG00000117280
1	205759195	205790067	1q32.1	1772159	G	A	SLC26A9	38	1	1	male reproductive organ cancer	prostate cancer	ENSG00000133065;ENSG00000162877;ENSG00000174502	PM20D1;SLC26A9;SLC41A1	3	adipose tissue;aorta;blood;brain;breast;colon;esophagus;female gonad;heart;immune system;kidney;lung;neuron;pancreas;placenta;skin of body;small intestine;spleen;stomach;thyroid gland	20	ENSG00000174502
1	205762406	205793278	1q32.1	823154	C	T	SLC41A1	32	1	1	male reproductive organ cancer	prostate cancer	ENSG00000133065;ENSG00000162877	PM20D1;SLC41A1	2	adipose tissue;blood;immune system	3	ENSG00000133065
1	207692049	207518704	1q32.2	6656401	A	G	CD55	252	1	1	mental or behavioural disorder	alzheimer disease	ENSG00000196352;ENSG00000203710	CD55;CR1	2	adipose tissue;adrenal gland;blood;brain;esophagus;immune system;lymphoblastoid cell line	7	ENSG00000196352	1
1	207800555	207627210	1q32.2	1408078	T	C	CR1	239	1	1	mental or behavioural disorder	alzheimer disease	ENSG00000203710	CR1	1	brain	1	ENSG00000203710
1	207980901	207807556	1q32.2	4844620	G	A	CD46	239	1	1	eye disease	age-related macular degeneration	ENSG00000117335;ENSG00000284237	CD46	2	adipose tissue;aorta;brain;colon;esophagus;female gonad;heart;immune system;lymphoblastoid cell line;neuron;pituitary gland;skeletal muscle tissue;skin of body;spleen	14	ENSG00000117335
1	208030303	207856958	1q32.2	4844621	A	G	CD46	239	1	1	breast cancer	breast cancer	ENSG00000117335;ENSG00000284237	CD46	2	adipose tissue;aorta;brain;colon;esophagus;heart;immune system;lymphoblastoid cell line;neuron;pituitary gland;skeletal muscle tissue;skin of body;spleen	13	ENSG00000117335	1
1	209978777	209805432	1q32.2	17015250	T	G	IRF6	186	1	1	autoimmune disease	inflammatory bowel disease	ENSG00000117595	IRF6	1	blood;neuron	2	ENSG00000117595
1	209979014	209805669	1q32.2	12403599	G	C	IRF6	186	1	1	autoimmune disease	inflammatory bowel disease	ENSG00000117595	IRF6	1	brain;spleen	2	ENSG00000117595
1	212864992	212691650	1q32.3	12068304	A	G	NSL1	38	1	1	allergic disease	allergic disease	ENSG00000117697;ENSG00000203705	NSL1;TATDN3	2	immune system	1	ENSG00000117697
1	213054866	212881524	1q32.3	9660930	A	C	FLVCR1	62	1	1	allergic disease	age of onset of childhood onset asthma	ENSG00000143494;ENSG00000162769;ENSG00000198468	FLVCR1;FLVCR1-DT;VASH2	3	adipose tissue;aorta;blood;brain;colon;esophagus;fibroblast;heart;immune system;induced pluripotent stem cell;lung;lymphoblastoid cell line;neuron;pancreas;saliva-secreting gland;skeletal muscle tissue;skin of body;thyroid gland	18	ENSG00000162769
1	214145731	213972388	1q32.3	340882	C	G	PROX1-AS1	10	1	1	metabolic disease	diabetes mellitus	ENSG00000230461;ENSG00000274895	PROX1-AS1	2	brain	1	ENSG00000230461	1
1	214154719	213981376	1q32.3	2075423	G	T	PROX1-AS1	10	1	1	metabolic disease	diabetes mellitus	ENSG00000230461	PROX1-AS1	1	pancreas	1	ENSG00000230461	1
1	214156165	213982822	1q32.3	9970073	G	A		0	1	1	metabolic disease	diabetes mellitus	ENSG00000274895		1	testis	1	ENSG00000274895
1	214156514	213983171	1q32.3	340879	T	C		0	1	1	metabolic disease	diabetes mellitus	ENSG00000274895		1	pancreas;stomach;thyroid gland	3	ENSG00000274895
1	214156860	213983517	1q32.3	235924	T	C		0	1	1	metabolic disease	diabetes mellitus	ENSG00000274895		1	liver	1	ENSG00000274895
1	214162573	213989230	1q32.3	340838	A	T	PROX1-AS1	10	1	1	metabolic disease	diabetes mellitus	ENSG00000230461	PROX1-AS1	1	brain	1	ENSG00000230461
1	214718513	214545170	1q41	11120349	A	T	PTPN14	100	1	1	skin cancer	skin melanoma	ENSG00000152104	PTPN14	1	adipose tissue	1	ENSG00000152104
1	218519367	218346025	1q41	112369231	T	C	RRP15	69	1	1	respiratory system disease	fev/fec ratio	ENSG00000067533	RRP15	1	adipose tissue;aorta;brain;esophagus;fibroblast;skeletal muscle tissue;testis	7	ENSG00000067533
1	218520995	218347653	1q41	6658835	A	G	RRP15	69	1	1	respiratory system disease	fev/fec ratio	ENSG00000067533	RRP15	1	adipose tissue;adrenal gland;brain;breast;esophagus;heart;immune system;lymphoblastoid cell line;skeletal muscle tissue;thyroid gland	10	ENSG00000067533	1
1	218521609	218348267	1q41	2799098	G	A	RRP15	69	1	1	respiratory system disease	fev/fec ratio	ENSG00000067533	RRP15	1	immune system;skin of body	2	ENSG00000067533
1	219626676	219453334	1q41	12036836	C	A		0	1	1	joint disease	joint disease	ENSG00000228536		1	immune system;skin of body	2	ENSG00000228536
1	219727779	219554437	1q41	3001032	T	C		0	1	1	metabolic disease	bmi-adjusted waist-hip ratio	ENSG00000228536		1	immune system	1	ENSG00000228536
1	222148343	221975001	1q41	12025420	G	A	LINC02257	0	1	1	digestive system cancer	colorectal cancer	ENSG00000227925;ENSG00000228437;ENSG00000238042	LINC01655;LINC02257;LINC02474	3	immune system;lung	2	ENSG00000238042
1	222923351	222750009	1q41	6683071	A	G	MIA3	85	1	1	cardiovascular disease	myocardial infarction	ENSG00000143498;ENSG00000154305;ENSG00000272750	MIA3;TAF1A	3	adipose tissue;lymphoblastoid cell line;skin of body	3	ENSG00000154305
1	222927394	222754052	1q41	12749296	G	A	FAM177B	3	1	1	cardiovascular disease	chronic ischemic heart disease (disorder)	ENSG00000197520	FAM177B	1	immune system	1	ENSG00000197520
1	226909233	226721532	1q42.12	1289273	A	G	PSEN2	247	1	1	allergic disease	allergic disease	ENSG00000143776;ENSG00000143801;ENSG00000163050	CDC42BPA;COQ8A;PSEN2	3	adipose tissue;blood;immune system	3	ENSG00000143801
1	226960025	226772324	1q42.12	835673	T	C	COQ8A	65	1	1	allergic disease	age of onset of childhood onset asthma	ENSG00000163050	COQ8A	1	pituitary gland	1	ENSG00000163050
1	227172290	226984589	1q42.13	12593	C	T	COQ8A	65	1	1	eye disease	lens disease	ENSG00000163050	COQ8A	1	immune system	1	ENSG00000163050	2
1	227172903	226985202	1q42.13	2297415	G	A	COQ8A	65	1	1	eye disease	lens disease	ENSG00000163050	COQ8A	1	blood	1	ENSG00000163050
1	227173477	226985776	1q42.13	3768419	G	C	COQ8A	65	1	1	eye disease	cataract	ENSG00000163050	COQ8A	1	blood	1	ENSG00000163050
1	227173892	226986191	1q42.13	17592479	T	A	PSEN2	247	1	1	eye disease	cataract	ENSG00000143801	PSEN2	1	blood	1	ENSG00000143801
1	227175367	226987666	1q42.13	6426558	G	T	COQ8A	65	1	1	eye disease	cataract	ENSG00000163050	COQ8A	1	immune system	1	ENSG00000163050	3
1	228209815	228022114	1q42.13	3094912	T	A	OBSCN-AS1	5	1	1	cardiovascular disease	cardiovascular disease	ENSG00000162913	OBSCN-AS1	1	thyroid gland	1	ENSG00000162913
1	228981154	228845407	1q42.13	11586259	T	C	RHOU	43	1	1	skin cancer	malignant skin neoplasm	ENSG00000116574;ENSG00000168159	RHOU;RNF187	2	immune system;lymphoblastoid cell line	2	ENSG00000116574
1	228994388	228858641	1q42.13	12070203	C	T	RHOU	43	1	1	skin cancer	malignant skin neoplasm	ENSG00000116574;ENSG00000154429	CCSAP;RHOU	2	brain;immune system;lymphoblastoid cell line	3	ENSG00000116574
1	233717528	233581782	1q42.2	61825559	G	A	KCNK1	36	1	1	breast cancer	breast cancer	ENSG00000135750	KCNK1	1	skin of body	1	ENSG00000135750
1	234450272	234314526	1q42.2	115941945	C	T	SLC35F3	10	1	1	mental or behavioural disorder	depression	ENSG00000183780	SLC35F3	1	blood	1	ENSG00000183780
1	235361317	235198002	1q42.3	11587991	G	A	TOMM20	107	1	1	breast cancer	breast cancer	ENSG00000054267;ENSG00000152904;ENSG00000173726;ENSG00000188739;ENSG00000284770;ENSG00000285053	ARID4B;GGPS1;RBM34;TBCE;TOMM20	6	adipose tissue;adrenal gland;aorta;brain;breast;colon;esophagus;female gonad;fibroblast;immune system;induced pluripotent stem cell;lung;lymphoblastoid cell line;neuron;pancreas;pituitary gland;skin of body;spleen;testis;thyroid gland;vagina	21	ENSG00000173726
1	239858725	239695425	1q43	6429153	A	C	CHRM3-AS2	0	1	1	respiratory system disease	fev/fec ratio	ENSG00000233355	CHRM3-AS2	1	immune system	1	ENSG00000233355
1	240996901	240833601	1q43	7522897	A	G		0	1	1	breast cancer	breast cancer	ENSG00000226919		1	testis	1	ENSG00000226919
1	243388370	243225068	1q43	10926973	A	T	SDCCAG8	56	1	1	hypertensive disorder	hypertensive disorder	ENSG00000054282	SDCCAG8	1	blood	1	ENSG00000054282	3
1	243428152	243264850	1q43	12741781	T	G	CEP170	134	1	1	hypertensive disorder	hypertensive disorder	ENSG00000054282;ENSG00000143702	CEP170;SDCCAG8	2	fibroblast;immune system	2	ENSG00000143702
1	243522906	243359604	1q43	2490393	A	G	SDCCAG8	56	1	1	mental or behavioural disorder	schizophrenia	ENSG00000054282	SDCCAG8	1	blood	1	ENSG00000054282	3
1	243541698	243378396	1q43	3753548	T	A	SDCCAG8	56	1	1	mental or behavioural disorder	schizophrenia	ENSG00000054282	SDCCAG8	1	lymphoblastoid cell line	1	ENSG00000054282
1	243544827	243381525	1q43	1538774	C	G	CEP170	134	1	1	mental or behavioural disorder	schizophrenia	ENSG00000054282;ENSG00000143702	CEP170;SDCCAG8	2	blood;esophagus	2	ENSG00000143702
1	247610411	247447109	1q44	56383829	C	T	NLRP3	1081	1	1	breast cancer	breast cancer	ENSG00000162711;ENSG00000162714;ENSG00000196418	NLRP3;ZNF124;ZNF496	3	blood;brain;breast;immune system;skin of body	5	ENSG00000162711
2	634905	634905	2p25.3	6548238	T	C	SH3YL1	25	1	1	metabolic disease	overweight	ENSG00000035115;ENSG00000223985	LINC01874;SH3YL1	2	blood;testis	2	ENSG00000035115
2	1571037	1567265	2p25.3	10167704	G	C	TPO	177	1	1	breast cancer	breast cancer	ENSG00000115705;ENSG00000231482	TPO	2	heart;skeletal muscle tissue	2	ENSG00000115705
2	3880708	3833118	2p25.3	62107612	A	G	COLEC11	35	1	1	breast cancer	breast cancer	ENSG00000118004	COLEC11	1	skin of body	1	ENSG00000118004
2	4613165	4565575	2p25.2	61222526	G	A	LINC01249	2	1	1	breast cancer	breast cancer	ENSG00000231532	LINC01249	1	testis	1	ENSG00000231532
2	6788433	6648301	2p25.2	10185557	A	T	MIR7515HG	1	1	1	breast cancer	breast cancer	ENSG00000205837;ENSG00000236172	LINC00487;MIR7515HG	2	immune system;testis	2	ENSG00000236172
2	8442547	8302417	2p25.1	891058	G	A	LINC01814	0	1	1	allergic disease	adult onset asthma	ENSG00000236008	LINC01814	1	liver	1	ENSG00000236008
2	8451479	8311349	2p25.1	439614	C	T	LINC00299	9	1	1	allergic disease	age of onset of childhood onset asthma	ENSG00000236790	LINC00299	1	brain;colon	2	ENSG00000236790	2
2	8597123	8456993	2p25.1	62106670	C	T	LINC00299	9	1	1	male reproductive organ cancer	prostate cancer	ENSG00000236790	LINC00299	1	heart	1	ENSG00000236790
2	8598444	8458314	2p25.1	11686272	G	T	LINC00299	9	1	1	male reproductive organ cancer	prostate cancer	ENSG00000236790	LINC00299	1	aorta;brain	2	ENSG00000236790
2	9290357	9150228	2p25.1	955277	C	T	ADAM17	502	1	1	respiratory system disease	fev/fec ratio	ENSG00000151694	ADAM17	1	immune system	1	ENSG00000151694
2	10135681	9995553	2p25.1	113577745	C	G	KLF11	77	1	1	breast cancer	breast cancer	ENSG00000134317;ENSG00000172059;ENSG00000260077	GRHL1;KLF11	3	brain;esophagus;immune system;lymphoblastoid cell line;skin of body;thyroid gland	6	ENSG00000172059
2	10756343	10616217	2p25.1	533351651	ATTTTTTTTTTTTTT	A	RN7SL832P	2	1	1	male reproductive organ cancer	prostate cancer	ENSG00000243819	RN7SL832P	1	adipose tissue	1	ENSG00000243819
2	11880557	11740431	2p25.1	62113303	C	A	LPIN1	125	1	1	breast cancer	breast cancer	ENSG00000134324	LPIN1	1	brain;neuron;thyroid gland	3	ENSG00000134324
2	15949957	15809833	2p24.3	79626517	C	G		0	1	1	breast cancer	breast cancer	ENSG00000237326		1	testis	1	ENSG00000237326
2	17908130	17726863	2p24.2	7556886	T	C	SMC6	67	1	1	breast cancer	breast cancer	ENSG00000163029;ENSG00000178295	GEN1;SMC6	2	adipose tissue;aorta;breast;colon;esophagus;female gonad;heart;immune system;liver;lung;neuron;pancreas;prostate gland;skeletal muscle tissue;skin of body;stomach;thyroid gland	17	ENSG00000163029
2	20878105	20678345	2p24.1	9306894	A	G	LDAH	16	1	1	male reproductive organ cancer	prostate cancer	ENSG00000118961;ENSG00000270100	LDAH	2	blood;immune system;skeletal muscle tissue;spleen	4	ENSG00000118961
2	20878406	20678646	2p24.1	3072	T	C	LDAH	16	1	1	female reproductive system disease	prolapse of female genital organ	ENSG00000118961	LDAH	1	brain;immune system	2	ENSG00000118961
2	20878820	20679060	2p24.1	7255	T	C	LDAH	16	1	1	male reproductive organ cancer	prostate cancer	ENSG00000118961	LDAH	1	immune system;pituitary gland	2	ENSG00000118961
2	25036858	24813989	2p23.3	11895026	C	A	CENPO	38	1	1	body height	body height	ENSG00000138092;ENSG00000184924	CENPO;PTRHD1	2	adrenal gland;lymphoblastoid cell line	2	ENSG00000138092
2	25076126	24853257	2p23.3	13387729	A	G	ADCY3	72	1	1	autoimmune disease	crohn's disease	ENSG00000138031	ADCY3	1	brain;fibroblast	2	ENSG00000138031	5
2	25083310	24860441	2p23.3	7576788	T	C	CENPO	38	1	1	breast cancer	breast cancer	ENSG00000138092	CENPO	1	aorta	1	ENSG00000138092
2	25098542	24875673	2p23.3	77100173	C	A	ADCY3	72	1	1	cardiovascular disease	cardiovascular disease	ENSG00000138031	ADCY3	1	blood	1	ENSG00000138031
2	25100328	24877459	2p23.3	2384058	A	G	CENPO	38	1	1	autoimmune disease	crohn's disease	ENSG00000115137;ENSG00000138092	CENPO;DNAJC27	2	blood;brain	2	ENSG00000138092	5
2	25103967	24881098	2p23.3	7591460	A	C	ADCY3	72	1	1	metabolic disease	obesity	ENSG00000138031	ADCY3	1	immune system;small intestine	2	ENSG00000138031	6
2	25105921	24883052	2p23.3	35803386	C	T	ADCY3	72	1	1	breast cancer	breast cancer	ENSG00000138031	ADCY3	1	immune system	1	ENSG00000138031
2	25107759	24884890	2p23.3	11686663	C	T	ADCY3	72	1	1	metabolic disease	obesity	ENSG00000138031	ADCY3	1	colon;rectum	2	ENSG00000138031	6
[truncated: 3,863 more rows]
