# Supplementary material for: Pleiotropic expression quantitative trait loci are enriched in enhancers and transcription factor binding sites and impact more genes
Source: Comput Struct Biotechnol J. 2024 Nov 17;23:4260–70. doi: 10.1016/j.csbj.2024.11.019 (PMC11635986; doi:10.1016/j.csbj.2024.11.019)
Supplement: Supplementary file 6 — Supplementary material [file mmc6.xlsx]

## Sheet: Sheet1
chrom	cytoband	start	end	gwas_category_count	gwas_category	eqtl_gene_symbol	etissue_category_term	egene
5	5q31.1	132239645	132497907	9	allergic disease;autoimmune disease;body height;breast cancer;cancer;cardiovascular disease;hypertensive disorder;respiratory system disease;skin disease	ACSL6, IL13, IL4, IRF1, IRF1-AS1, KIF3A, MIR3936HG, P4HA2, P4HA2-AS1, PDLIM4, RAD50, SLC22A4, SLC22A5	adipose tissue, aorta, blood, brain, breast, colon, esophagus, female gonad, fibroblast, heart, immune system, induced pluripotent stem cell, liver, lung, lymphoblastoid cell line, neuron, pancreas, pituitary gland, placenta, prostate gland, rectum, skeletal muscle tissue, skin of body, small intestine, spleen, stomach, testis, thyroid gland	ENSG00000072682, ENSG00000113520, ENSG00000113522, ENSG00000125347, ENSG00000131435, ENSG00000131437, ENSG00000164398, ENSG00000169194, ENSG00000197208, ENSG00000197375, ENSG00000197536, ENSG00000233006, ENSG00000234290, ENSG00000237714, ENSG00000238160
20	20q13.33	63588387	63857282	8	allergic disease;autoimmune disease;cancer;cardiovascular disease;hypertensive disorder;male reproductive organ cancer;metabolic disease;skin disease	ARFRP1, C20orf204, EEF1A2, ENSG00000268858, GMEB2, LIME1, MHENCR, OPRL1, PRPF6, PTK6, RTEL1, RTEL1-TNFRSF6B, SLC2A4RG, STMN3, TPD52L2, UCKL1-AS1, ZBTB46, ZGPAT, ZNF512B	adipose tissue, adrenal gland, aorta, blood, brain, colon, esophagus, female gonad, fibroblast, heart, immune system, induced pluripotent stem cell, liver, lung, lymphoblastoid cell line, neuron, pancreas, pituitary gland, prostate gland, rectum, skeletal muscle tissue, skin of body, small intestine, spleen, stomach, testis, thyroid gland	ENSG00000026036, ENSG00000101150, ENSG00000101161, ENSG00000101210, ENSG00000101213, ENSG00000101216, ENSG00000101246, ENSG00000125510, ENSG00000125520, ENSG00000130584, ENSG00000196421, ENSG00000196700, ENSG00000197114, ENSG00000197457, ENSG00000203896, ENSG00000232442, ENSG00000258366, ENSG00000268858, ENSG00000273154, ENSG00000274501, ENSG00000280213
9	9p21.3	21950524	22207038	7	breast cancer;cancer;cardiovascular disease;eye disease;genital neoplasm, female;male reproductive organ cancer;skin cancer	CDKN2A, CDKN2B, DMRTA1	adipose tissue, blood, brain, colon, immune system, skeletal muscle tissue, skin of body, vagina	ENSG00000147883, ENSG00000147889, ENSG00000176399
11	11q13.1	65747403	65909045	7	allergic disease;autoimmune disease;breast cancer;cardiovascular disease;hypertensive disorder;skin cancer;skin disease	AP5B1, BANF1, BRMS1, CCDC85B, CFL1, CST6, CTSW, DPP3, EFEMP2, EIF1AD, FIBP, FOSL1, KAT5, KCNK7, MAP3K11, MUS81, NEAT1, OVOL1, OVOL1-AS1, RELA, RNASEH2C, SART1, SF3B2, SIPA1, SNX32, TSGA10IP, ZNHIT2	adipose tissue, adrenal gland, aorta, blood, brain, breast, cartilage element, colon, esophagus, female gonad, fibroblast, heart, immune system, induced pluripotent stem cell, kidney, layer of synovial tissue, liver, lung, lymphoblastoid cell line, neuron, pancreas, pituitary gland, placenta, prostate gland, rectum, saliva-secreting gland, skeletal muscle tissue, skin of body, small intestine, sp…	ENSG00000087365, ENSG00000172500, ENSG00000172543, ENSG00000172638, ENSG00000172732, ENSG00000172757, ENSG00000172803, ENSG00000172818, ENSG00000172922, ENSG00000172977, ENSG00000173039, ENSG00000173327, ENSG00000173338, ENSG00000174276, ENSG00000174744, ENSG00000175315, ENSG00000175334, ENSG00000175376, ENSG00000175467, ENSG00000175513, ENSG00000175592, ENSG00000175602, ENSG00000213445, ENSG0000…
9	9q34.2	133242881	133278537	6	abnormality of blood and blood-forming tissues;cardiovascular disease;eye disease;genital neoplasm, female;infectious disease;mental or behavioural disorder	ABO, GBGT1, MED22, OBP2B, REXO4, SLC2A6, SURF1, SURF6	adipose tissue, adrenal gland, aorta, blood, brain, breast, colon, esophagus, female gonad, fibroblast, heart, immune system, induced pluripotent stem cell, kidney, lung, lymphoblastoid cell line, neuron, pancreas, pituitary gland, prostate gland, rectum, saliva-secreting gland, skeletal muscle tissue, skin of body, small intestine, spleen, stomach, testis, thyroid gland, uterus, vagina	ENSG00000148288, ENSG00000148290, ENSG00000148296, ENSG00000148297, ENSG00000148300, ENSG00000160326, ENSG00000171102, ENSG00000175164
11	11q13.1	65488118	65638129	6	cardiovascular disease;eye disease;hypertensive disorder;joint disease;metabolic disease;respiratory system disease	AP5B1, CAPN1-AS1, CTSW, EHBP1L1, FAM89B, KCNK7, LTBP3, MALAT1, MAP3K11, NEAT1, RNASEH2C, SAC3D1, SF3B2, SIPA1, SNX32, ZNRD2-DT	adipose tissue, aorta, blood, brain, colon, esophagus, fibroblast, heart, immune system, lung, lymphoblastoid cell line, neuron, prostate gland, skeletal muscle tissue, skin of body, testis, thyroid gland	ENSG00000087365, ENSG00000168056, ENSG00000168061, ENSG00000172543, ENSG00000172803, ENSG00000172922, ENSG00000173327, ENSG00000173338, ENSG00000173442, ENSG00000176973, ENSG00000213445, ENSG00000245532, ENSG00000251562, ENSG00000254470, ENSG00000254614, ENSG00000255557, ENSG00000260233, ENSG00000285533
15	15q24.1	74751897	74843920	6	breast cancer;cardiovascular disease;hearing disorder;hypertensive disorder;immune system disease;joint disease	ARID3B, COX5A, CSK, CYP11A1, CYP1A1, EDC3, FAM219B, LMAN1L, MPI, PPCDC, RPP25, SCAMP2, SCAMP5, SEMA7A, ULK3	adipose tissue, adrenal gland, aorta, blood, brain, colon, esophagus, fibroblast, heart, immune system, induced pluripotent stem cell, lung, lymphoblastoid cell line, neuron, pancreas, skeletal muscle tissue, skin of body, spleen, stomach, testis, thyroid gland	ENSG00000103653, ENSG00000138621, ENSG00000138623, ENSG00000140459, ENSG00000140465, ENSG00000140474, ENSG00000140497, ENSG00000140506, ENSG00000178718, ENSG00000178741, ENSG00000178761, ENSG00000178802, ENSG00000179151, ENSG00000179361, ENSG00000198794, ENSG00000261606
15	15q25.1	78428581	78762558	6	breast cancer;cardiovascular disease;longevity;lung cancer;mental or behavioural disorder;respiratory system disease	ADAMTS7, CHRNA3, CHRNA5, CHRNB4, DNAJA4, HYKK, IREB2, PSMA4	adipose tissue, aorta, blood, brain, breast, cartilage element, esophagus, fibroblast, heart, immune system, induced pluripotent stem cell, layer of synovial tissue, lymphoblastoid cell line, neuron, skeletal muscle tissue, skin of body, testis	ENSG00000041357, ENSG00000080644, ENSG00000117971, ENSG00000136378, ENSG00000136381, ENSG00000140403, ENSG00000169684, ENSG00000188266, ENSG00000261762
15	15q26.1	90861475	91070064	6	breast cancer;cardiovascular disease;genital neoplasm, female;hypertensive disorder;mental or behavioural disorder;metabolic disease	FES, FURIN, HDDC3, MAN2A2, NGRN, PRC1, PRC1-AS1, RCCD1, RCCD1-AS1, SV2B, UNC45A, VPS33B, VPS33B-DT	adipose tissue, adrenal gland, aorta, blood, brain, breast, colon, esophagus, fibroblast, heart, immune system, induced pluripotent stem cell, liver, lung, lymphoblastoid cell line, neuron, pancreas, pituitary gland, placenta, prostate gland, saliva-secreting gland, skeletal muscle tissue, skin of body, small intestine, spleen, stomach, testis, thyroid gland	ENSG00000140553, ENSG00000140564, ENSG00000166965, ENSG00000182511, ENSG00000182768, ENSG00000184056, ENSG00000184508, ENSG00000185518, ENSG00000196547, ENSG00000198901, ENSG00000214432, ENSG00000258384, ENSG00000258725, ENSG00000259704, ENSG00000278514, ENSG00000284946
16	16q24.3	89626691	89808935	6	breast cancer;cancer;cardiovascular disease;eye disease;hypertensive disorder;skin cancer	CDK10, CHMP1A, CPNE7, DBNDD1, DEF8, DPEP1, FAM157C, FANCA, GAS8, GAS8-AS1, MC1R, RPL13, SPATA2L, SPATA33, SPG7, SPIRE2, TCF25, VPS9D1, VPS9D1-AS1, ZNF276	adipose tissue, adrenal gland, aorta, blood, brain, breast, colon, esophagus, female gonad, fibroblast, heart, immune system, induced pluripotent stem cell, layer of synovial tissue, liver, lung, lymphoblastoid cell line, neuron, pancreas, pituitary gland, placenta, prostate gland, rectum, saliva-secreting gland, skeletal muscle tissue, skin of body, spleen, stomach, testis, thyroid gland, uterus…	ENSG00000003249, ENSG00000015413, ENSG00000075399, ENSG00000131165, ENSG00000140995, ENSG00000141002, ENSG00000141013, ENSG00000158792, ENSG00000158805, ENSG00000167523, ENSG00000167526, ENSG00000178773, ENSG00000185324, ENSG00000187741, ENSG00000197912, ENSG00000198211, ENSG00000204991, ENSG00000221819, ENSG00000258839, ENSG00000260259, ENSG00000260528, ENSG00000260923, ENSG00000261172, ENSG0000…
17	17p13.3	2006529	2311037	6	allergic disease;cardiovascular disease;eye disease;hypertensive disorder;mental or behavioural disorder;respiratory system disease	DPH1, ENSG00000225084, MNT, RTN4RL1, SGSM2, SMG6, SRR	adipose tissue, adrenal gland, aorta, blood, brain, breast, cartilage element, colon, esophagus, fibroblast, heart, immune system, induced pluripotent stem cell, kidney, liver, lung, lymphoblastoid cell line, neuron, pancreas, pituitary gland, prostate gland, saliva-secreting gland, skeletal muscle tissue, skin of body, small intestine, spleen, stomach, testis, thyroid gland	ENSG00000070366, ENSG00000070444, ENSG00000108963, ENSG00000141258, ENSG00000167720, ENSG00000185924, ENSG00000225084, ENSG00000236838, ENSG00000262445, ENSG00000263345
17	17p13.1	7452302	7718459	6	cancer;cardiovascular disease;hypertensive disorder;joint disease;respiratory system disease;skin cancer	ACAP1, ATP1B2, CD68, CHRNB1, CNTROB, CYB5D1, EFNB3, EIF5A, ENSG00000233223, FGF11, GPS2, KCNAB3, MPDU1, NAA38, PHF23, PLSCR3, SAT2, SENP3, SENP3-EIF4A1, SHBG, TNFSF12, TNFSF12-TNFSF13, TNFSF13, TP53, YBX2, ZBTB4	adipose tissue, adrenal gland, aorta, blood, brain, breast, colon, esophagus, female gonad, fibroblast, heart, immune system, induced pluripotent stem cell, lung, lymphoblastoid cell line, pancreas, prostate gland, skeletal muscle tissue, skin of body, stomach, testis, thyroid gland	ENSG00000006047, ENSG00000040633, ENSG00000072818, ENSG00000108947, ENSG00000129214, ENSG00000129226, ENSG00000129244, ENSG00000129255, ENSG00000132507, ENSG00000132522, ENSG00000141504, ENSG00000141510, ENSG00000161955, ENSG00000161956, ENSG00000161958, ENSG00000170037, ENSG00000170049, ENSG00000170175, ENSG00000174282, ENSG00000182224, ENSG00000183011, ENSG00000187838, ENSG00000233223, ENSG0000…
1	1q21.3;1q22	155007875	155352351	5	autoimmune disease;breast cancer;eye disease;male reproductive organ cancer;skin cancer	ADAM15, DCST1, DCST2, EFNA1, EFNA4, FAM189B, FDPS, GBA, HCN3, KCNN3, MSTO1, MTX1, MUC1, PBXIP1, PKLR, PMVK, RUSC1, RUSC1-AS1, SCAMP3, SHC1, SLC50A1, SYT11, THBS3, TRIM46, UBQLN4, YY1AP1, ZBTB7B	adipose tissue, adrenal gland, aorta, blood, brain, breast, colon, esophagus, fibroblast, heart, immune system, layer of synovial tissue, lung, lymphoblastoid cell line, neuron, pancreas, pituitary gland, placenta, prostate gland, saliva-secreting gland, skeletal muscle tissue, skin of body, spleen, stomach, testis, thyroid gland	ENSG00000116521, ENSG00000125459, ENSG00000132718, ENSG00000143537, ENSG00000143603, ENSG00000143627, ENSG00000143630, ENSG00000160685, ENSG00000160691, ENSG00000160752, ENSG00000160753, ENSG00000160767, ENSG00000160803, ENSG00000163344, ENSG00000163346, ENSG00000163354, ENSG00000163357, ENSG00000163374, ENSG00000163462, ENSG00000169231, ENSG00000169241, ENSG00000169242, ENSG00000173171, ENSG0000…
2	2p23.3	24813989	25018517	5	autoimmune disease;body height;breast cancer;cardiovascular disease;metabolic disease	ADCY3, CENPO, DNAJC27, DNAJC27-AS1, EFR3B, POMC, PTRHD1	adipose tissue, adrenal gland, aorta, blood, brain, colon, esophagus, fibroblast, heart, immune system, lymphoblastoid cell line, neuron, pituitary gland, placenta, rectum, skin of body, small intestine, thyroid gland	ENSG00000084710, ENSG00000115137, ENSG00000115138, ENSG00000138031, ENSG00000138092, ENSG00000184924, ENSG00000224165, ENSG00000235072, ENSG00000271936
2	2p21	43222999	43310753	5	autoimmune disease;eye disease;joint disease;male reproductive organ cancer;metabolic disease	C1GALT1C1L, DYNC2LI1, LINC01126, PLEKHH2, THADA, ZFP36L2	adipose tissue, adrenal gland, aorta, blood, brain, breast, esophagus, fibroblast, immune system, lung, lymphoblastoid cell line, neuron, skeletal muscle tissue, skin of body, spleen, stomach, testis, thyroid gland	ENSG00000115970, ENSG00000138036, ENSG00000152518, ENSG00000152527, ENSG00000223658, ENSG00000234936, ENSG00000279873
2	2p15;2p16.1	60847976	61296419	5	allergic disease;autoimmune disease;cardiovascular disease;immune system disease;skin disease	C2orf74, C2orf74-DT, PEX13, PUS10, REL, SANBR, USP34, XPO1	adipose tissue, adrenal gland, aorta, blood, brain, breast, colon, esophagus, female gonad, fibroblast, heart, immune system, induced pluripotent stem cell, liver, lung, lymphoblastoid cell line, neuron, pancreas, pituitary gland, prostate gland, skeletal muscle tissue, skin of body, small intestine, spleen, stomach, testis, thyroid gland	ENSG00000082898, ENSG00000115464, ENSG00000162924, ENSG00000162927, ENSG00000162928, ENSG00000162929, ENSG00000212978, ENSG00000237651, ENSG00000270820, ENSG00000271889, ENSG00000273302
2	2q12.1	102168114	102475562	5	allergic disease;autoimmune disease;immune system disease;respiratory system disease;skin disease	IL18R1, IL18RAP, IL1R1, IL1RL1, LINC01127, SLC9A4	aorta, blood, brain, esophagus, fibroblast, heart, immune system, liver, lung, lymphoblastoid cell line, neuron, placenta, skeletal muscle tissue, skin of body, stomach, testis	ENSG00000115594, ENSG00000115602, ENSG00000115604, ENSG00000115607, ENSG00000180251, ENSG00000234389, ENSG00000236525, ENSG00000281162
2	2q33.2	203829013	203875100	5	autoimmune disease;cancer;immune system disease;metabolic disease;skin cancer	CD28, CTLA4	adipose tissue, immune system, testis	ENSG00000163599, ENSG00000178562
3	3q23	141375927	141428572	5	allergic disease;autoimmune disease;body height;breast cancer;male reproductive organ cancer	ZBTB38	adipose tissue, blood, brain, esophagus, heart, immune system, lymphoblastoid cell line, skeletal muscle tissue, thyroid gland	ENSG00000177311, ENSG00000249417
5	5p15.33	1279675	1356569	5	breast cancer;cancer;lung cancer;male reproductive organ cancer;skin cancer	CLPTM1L, LINC01511, NKD2, SLC12A7, SLC6A3, TERLR1, ZDHHC11B	adipose tissue, brain, induced pluripotent stem cell, skeletal muscle tissue, skin of body, stomach	ENSG00000049656, ENSG00000113504, ENSG00000142319, ENSG00000145506, ENSG00000206077, ENSG00000249201, ENSG00000250584, ENSG00000271119
8	8p23.1	8666851	8890027	5	breast cancer;cardiovascular disease;hypertensive disorder;joint disease;musculoskeletal system	CLDN23, ERI1, MFHAS1, PPP1R3B, PRAG1	aorta, blood, brain, esophagus, fibroblast, heart, immune system, induced pluripotent stem cell, lymphoblastoid cell line, neuron, pituitary gland, placenta, skeletal muscle tissue, skin of body, spleen, stomach, testis, thyroid gland	ENSG00000104626, ENSG00000147324, ENSG00000173281, ENSG00000253130, ENSG00000253893, ENSG00000253958, ENSG00000254153, ENSG00000254340, ENSG00000254367, ENSG00000275342, ENSG00000284606
8	8p23.1	10658864	10729350	5	abnormality of blood and blood-forming tissues;cardiovascular disease;hypertensive disorder;joint disease;mental or behavioural disorder	ENSG00000248896, MSRA, PINX1, RP1L1, SOX7, XKR6	adipose tissue, aorta, blood, brain, breast, esophagus, fibroblast, heart, immune system, induced pluripotent stem cell, liver, lung, lymphoblastoid cell line, neuron, pituitary gland, placenta, prostate gland, skin of body, stomach, testis, thyroid gland	ENSG00000171044, ENSG00000171056, ENSG00000175806, ENSG00000183638, ENSG00000248896, ENSG00000253649, ENSG00000253678, ENSG00000254093, ENSG00000254556, ENSG00000254936, ENSG00000255310, ENSG00000269918, ENSG00000272505
8	8p23.1	11480078	11799892	5	autoimmune disease;cardiovascular disease;hypertensive disorder;joint disease;musculoskeletal system	BLK, CTSB, DEFB134, ENSG00000248896, ENSG00000283674, FAM167A, FAM167A-AS1, FAM66D, FAM86B1, FAM86B2, FDFT1, GATA4, MTMR9, NEIL2, PINX1, SLC35G5, TDH-AS1, XKR6	adipose tissue, adrenal gland, aorta, blood, brain, breast, colon, esophagus, fibroblast, heart, immune system, induced pluripotent stem cell, lung, lymphoblastoid cell line, neuron, pancreas, pituitary gland, saliva-secreting gland, skeletal muscle tissue, skin of body, small intestine, spleen, testis, thyroid gland	ENSG00000079459, ENSG00000104643, ENSG00000136573, ENSG00000136574, ENSG00000145002, ENSG00000154319, ENSG00000154328, ENSG00000164733, ENSG00000171044, ENSG00000177710, ENSG00000184608, ENSG00000186523, ENSG00000205882, ENSG00000227888, ENSG00000248896, ENSG00000254093, ENSG00000255020, ENSG00000255046, ENSG00000255052, ENSG00000255310, ENSG00000255394, ENSG00000255495, ENSG00000269899, ENSG0000…
11	11p11.2	47340914	47536319	5	body height;breast cancer;cardiovascular disease;male reproductive organ cancer;mental or behavioural disorder	ACP2, AGBL2, C1QTNF4, CELF1, CSTPP1, DDB2, FAM180B, FNBP4, LRP4, LRP4-AS1, MADD, MTCH2, MYBPC3, NDUFS3, NR1H3, NUP160, PACSIN3, PSMC3, PTPMT1, PTPRJ, RAPSN, SLC39A13, SPI1	adipose tissue, aorta, blood, brain, breast, colon, esophagus, fibroblast, heart, immune system, induced pluripotent stem cell, liver, lung, lymphoblastoid cell line, neuron, pancreas, pituitary gland, skeletal muscle tissue, skin of body, small intestine, spleen, testis, thyroid gland, vagina	ENSG00000025434, ENSG00000030066, ENSG00000066336, ENSG00000109919, ENSG00000109920, ENSG00000110514, ENSG00000110536, ENSG00000134569, ENSG00000134571, ENSG00000134574, ENSG00000134575, ENSG00000149177, ENSG00000149179, ENSG00000149187, ENSG00000165912, ENSG00000165915, ENSG00000165916, ENSG00000165917, ENSG00000165923, ENSG00000172247, ENSG00000196666, ENSG00000213619, ENSG00000247675, ENSG0000…
12	12q24.12	111569952	111621753	5	allergic disease;cardiovascular disease;eye disease;immune system disease;longevity	ALDH2, HECTD4, MAPKAPK5, MAPKAPK5-AS1, SH2B3, TMEM116	adipose tissue, aorta, blood, brain, colon, esophagus, fibroblast, heart, immune system, rectum, skin of body	ENSG00000089022, ENSG00000111252, ENSG00000111275, ENSG00000173064, ENSG00000198270, ENSG00000234608, ENSG00000257595
12	12q24.31	122963381	123427666	5	allergic disease;autoimmune disease;joint disease;mental or behavioural disorder;metabolic disease	ABCB9, ARL6IP4, CDK2AP1, DDX55, KMT5A, MPHOSPH9, MTRFR, OGFOD2, PITPNM2, RILPL2, SBNO1, SBNO1-AS1, SNRNP35	adipose tissue, aorta, blood, brain, breast, colon, esophagus, fibroblast, heart, immune system, induced pluripotent stem cell, liver, lung, lymphoblastoid cell line, neuron, pancreas, pituitary gland, placenta, skeletal muscle tissue, skin of body, stomach, testis, thyroid gland	ENSG00000051825, ENSG00000090975, ENSG00000111325, ENSG00000111328, ENSG00000111364, ENSG00000130921, ENSG00000139697, ENSG00000150967, ENSG00000150977, ENSG00000182196, ENSG00000183955, ENSG00000184209, ENSG00000247373, ENSG00000256092, ENSG00000278112
16	16p13.13	10870261	11349326	5	allergic disease;autoimmune disease;immune system disease;metabolic disease;skin cancer	CIITA, CLEC16A, DEXI, ENSG00000263080, LITAF, RMI2, SNN, SOCS1	adipose tissue, adrenal gland, aorta, blood, brain, breast, colon, esophagus, female gonad, fibroblast, heart, immune system, induced pluripotent stem cell, liver, lung, lymphoblastoid cell line, neuron, pituitary gland, placenta, prostate gland, rectum, saliva-secreting gland, skeletal muscle tissue, skin of body, spleen, testis, thyroid gland, uterus	ENSG00000038532, ENSG00000175643, ENSG00000179583, ENSG00000182108, ENSG00000184602, ENSG00000185338, ENSG00000189067, ENSG00000262703, ENSG00000263033, ENSG00000263080, ENSG00000274038
16	16p11.2;16p12.1	28473820	28606697	5	abnormality of blood and blood-forming tissues;autoimmune disease;metabolic disease;respiratory system disease;skin disease	APOBR, ATP2A1, ATP2A1-AS1, CLN3, EIF3C, EIF3CL, IL27, NFATC2IP, NPIPB6, NPIPB8, NPIPB9, NUPR1, SBK1, SGF29, SH2B1, SPNS1, SULT1A1, SULT1A2, TUFM	adipose tissue, adrenal gland, aorta, blood, brain, breast, colon, esophagus, female gonad, fibroblast, heart, immune system, induced pluripotent stem cell, liver, lung, lymphoblastoid cell line, neuron, pancreas, pituitary gland, prostate gland, saliva-secreting gland, skeletal muscle tissue, skin of body, stomach, testis, thyroid gland	ENSG00000169682, ENSG00000176046, ENSG00000176476, ENSG00000176953, ENSG00000178188, ENSG00000178952, ENSG00000184110, ENSG00000184730, ENSG00000188322, ENSG00000188603, ENSG00000196296, ENSG00000196502, ENSG00000196993, ENSG00000197165, ENSG00000197272, ENSG00000198156, ENSG00000205609, ENSG00000251417, ENSG00000255524, ENSG00000260442, ENSG00000260517, ENSG00000261067
16	16p11.2	30792936	31137821	5	cardiovascular disease;hypertensive disorder;nervous system disease;respiratory system disease;skin disease	BCKDK, CFAP119, HSD3B7, ITGAL, ITGAX, KAT8, PHKG2, PRSS36, PRSS53, RNF40, STX1B, STX4, TRIM72, VKORC1, ZNF646, ZNF668	adipose tissue, adrenal gland, aorta, blood, brain, breast, colon, esophagus, fibroblast, heart, immune system, induced pluripotent stem cell, liver, lung, lymphoblastoid cell line, neuron, pancreas, pituitary gland, prostate gland, saliva-secreting gland, skeletal muscle tissue, skin of body, small intestine, spleen, stomach, testis, thyroid gland, uterus	ENSG00000005844, ENSG00000099365, ENSG00000099377, ENSG00000103496, ENSG00000103507, ENSG00000103510, ENSG00000103549, ENSG00000140678, ENSG00000151006, ENSG00000156873, ENSG00000167394, ENSG00000167395, ENSG00000167397, ENSG00000177238, ENSG00000178226, ENSG00000196118, ENSG00000260911, ENSG00000275263, ENSG00000278133
17	17p13.2	3978051	4163539	5	cardiovascular disease;hypertensive disorder;metabolic disease;respiratory system disease;skeletal system disease	ATP2A3, CYB5D2, LINC01975, UBE2G1, ZZEF1	adipose tissue, aorta, blood, brain, breast, colon, esophagus, fibroblast, heart, immune system, induced pluripotent stem cell, lung, lymphoblastoid cell line, neuron, skeletal muscle tissue, skin of body, small intestine, spleen, testis, thyroid gland	ENSG00000074370, ENSG00000074755, ENSG00000132388, ENSG00000167740, ENSG00000263312, ENSG00000274363
17	17q12;17q21.1	39684958	39970224	5	allergic disease;autoimmune disease;cardiovascular disease;mental or behavioural disorder;metabolic disease	CASC3, CDK12, ERBB2, FBXL20, GRB7, GSDMA, GSDMB, IKZF3, LRRC3C, MED1, MED24, MIEN1, ORMDL3, PGAP3, PIP4K2B, PNMT, PPP1R1B, PSMD3, STAC2, STARD3, ZPBP2	adipose tissue, adrenal gland, aorta, blood, brain, breast, cartilage element, colon, esophagus, female gonad, fibroblast, heart, immune system, induced pluripotent stem cell, layer of synovial tissue, liver, lung, lymphoblastoid cell line, neuron, pancreas, pituitary gland, placenta, prostate gland, rectum, skeletal muscle tissue, skin of body, small intestine, spleen, stomach, testis, thyroid g…	ENSG00000008838, ENSG00000073605, ENSG00000108306, ENSG00000108344, ENSG00000108349, ENSG00000125686, ENSG00000131748, ENSG00000131771, ENSG00000141736, ENSG00000141738, ENSG00000141741, ENSG00000141744, ENSG00000141750, ENSG00000161395, ENSG00000161405, ENSG00000167258, ENSG00000167914, ENSG00000172057, ENSG00000186075, ENSG00000204913, ENSG00000214546, ENSG00000264968, ENSG00000265799, ENSG0000…
17	17q21.31;17q21.32	46679692	46935905	5	allergic disease;cardiovascular disease;genital neoplasm, female;hypertensive disorder;respiratory system disease	ARL17A, ARL17B, GOSR2, ITGB3, KANSL1, KANSL1-AS1, LRRC37A, LRRC37A2, MAPT, NSF, RPRML, WNT3	adipose tissue, adrenal gland, aorta, blood, brain, colon, esophagus, female gonad, fibroblast, heart, immune system, induced pluripotent stem cell, kidney, liver, lung, lymphoblastoid cell line, neuron, pancreas, pituitary gland, placenta, prostate gland, saliva-secreting gland, skeletal muscle tissue, skin of body, small intestine, spleen, stomach, testis, thyroid gland, vagina	ENSG00000073969, ENSG00000108379, ENSG00000108433, ENSG00000120071, ENSG00000176681, ENSG00000179673, ENSG00000185829, ENSG00000186868, ENSG00000214401, ENSG00000228696, ENSG00000232300, ENSG00000238083, ENSG00000259207, ENSG00000262031, ENSG00000262879
19	19p13.2	10222312	10482753	5	autoimmune disease;hypertensive disorder;infectious disease;metabolic disease;skin disease	ANGPTL6, AP1M2, CDC37, EIF3G, ENSG00000267082, FDX2, ICAM3, ICAM4, ICAM5, KEAP1, KRI1, MRPL4, PDE4A, PPAN-P2RY11, S1PR2, S1PR5, TMED1, TYK2, ZGLP1	adipose tissue, adrenal gland, aorta, blood, brain, fibroblast, heart, immune system, liver, lymphoblastoid cell line, pituitary gland, placenta, skeletal muscle tissue, skin of body, spleen, testis, thyroid gland	ENSG00000065989, ENSG00000076662, ENSG00000079999, ENSG00000099203, ENSG00000105364, ENSG00000105371, ENSG00000105376, ENSG00000105397, ENSG00000105401, ENSG00000129347, ENSG00000129354, ENSG00000130811, ENSG00000130812, ENSG00000180739, ENSG00000220201, ENSG00000243207, ENSG00000267082, ENSG00000267197, ENSG00000267534, ENSG00000267673, ENSG00000274425
19	19p13.11	16969830	17114318	5	breast cancer;cancer;cardiovascular disease;hypertensive disorder;male reproductive organ cancer	CPAMD8, HAUS8, MRPL34, MYO9B, OCEL1, SIN3B	adipose tissue, aorta, blood, brain, breast, esophagus, fibroblast, immune system, lymphoblastoid cell line, placenta, skeletal muscle tissue, thyroid gland	ENSG00000099330, ENSG00000099331, ENSG00000127511, ENSG00000130312, ENSG00000131351, ENSG00000160111, ENSG00000269736
19	19q13.32	45655255	45842628	5	allergic disease;autoimmune disease;breast cancer;metabolic disease;respiratory system disease	CALM3, DM1-AS, DMPK, DMWD, EML2, EML2-AS1, ERCC1, FOXA3, GIPR, IGFL2-AS1, POLR1G, QPCTL, RTN2, SNRPD2, SYMPK	adipose tissue, aorta, blood, brain, colon, esophagus, immune system, induced pluripotent stem cell, liver, lung, lymphoblastoid cell line, neuron, pancreas, placenta, skin of body, spleen, testis, thyroid gland	ENSG00000010310, ENSG00000011478, ENSG00000012061, ENSG00000104936, ENSG00000117877, ENSG00000125743, ENSG00000125744, ENSG00000125746, ENSG00000125755, ENSG00000160014, ENSG00000170608, ENSG00000185800, ENSG00000267395, ENSG00000267757, ENSG00000267922, ENSG00000268621, ENSG00000269148, ENSG00000275719
19	19q13.33	48600190	48756272	5	autoimmune disease;cardiovascular disease;digestive system disease;hypertensive disorder;metabolic disease	CARD8-AS1, CGB7, FAM83E, FUT1, FUT2, IZUMO1, MAMSTR, NTN5, RASIP1, SPACA4, SULT2B1, SYNGR4, TULP2	adipose tissue, adrenal gland, aorta, blood, brain, breast, cartilage element, colon, esophagus, female gonad, fibroblast, heart, immune system, induced pluripotent stem cell, liver, lung, neuron, pancreas, pituitary gland, rectum, saliva-secreting gland, skeletal muscle tissue, skin of body, small intestine, spleen, stomach, testis, thyroid gland, vagina	ENSG00000088002, ENSG00000104804, ENSG00000105467, ENSG00000105523, ENSG00000105538, ENSG00000142233, ENSG00000174951, ENSG00000176909, ENSG00000176920, ENSG00000177202, ENSG00000182264, ENSG00000196337, ENSG00000268001
20	20q11.22	33716847	33950585	5	body height;breast cancer;cancer;metabolic disease;skin cancer	ASIP, CBFA2T2, CDK5RAP1, CHMP4B, E2F1, MAPRE1, NECAB3, PXMP4, RALY-AS1, SNTA1, ZNF341	adipose tissue, blood, brain, fibroblast, immune system, induced pluripotent stem cell, lymphoblastoid cell line, neuron, pancreas, prostate gland, skeletal muscle tissue, skin of body, thyroid gland	ENSG00000078699, ENSG00000101367, ENSG00000101391, ENSG00000101400, ENSG00000101412, ENSG00000101417, ENSG00000101421, ENSG00000101440, ENSG00000125967, ENSG00000131061, ENSG00000182584, ENSG00000250917, ENSG00000285230
1	1p36.23	8385300	8444998	4	allergic disease;cardiovascular disease;hypertensive disorder;mental or behavioural disorder	ENO1, RERE, RERE-AS1, SLC45A1, UTS2	adipose tissue, aorta, blood, brain, breast, esophagus, heart, immune system, lung, lymphoblastoid cell line, neuron, pancreas, skeletal muscle tissue, skin of body, thyroid gland	ENSG00000049247, ENSG00000074800, ENSG00000142599, ENSG00000162426, ENSG00000232912
1	1p13.2	113761186	113908342	4	autoimmune disease;breast cancer;metabolic disease;skin cancer	AP4B1, AP4B1-AS1, BCL2L15, DCLRE1B, MAGI3, PHTF1, PTPN22	adipose tissue, aorta, blood, brain, colon, fibroblast, immune system, induced pluripotent stem cell, lymphoblastoid cell line, neuron, rectum, spleen, testis, thyroid gland	ENSG00000081026, ENSG00000116793, ENSG00000118655, ENSG00000134242, ENSG00000134262, ENSG00000188761, ENSG00000226167, ENSG00000231128
1	1q21.3	150685811	150800137	4	autoimmune disease;cancer;male reproductive organ cancer;skin cancer	ADAMTSL4, ANXA9, ARNT, BNIPL, CDC42SE1, CERS2, CTSK, CTSS, ECM1, FALEC, GOLPH3L, HORMAD1, MRPS21, SEMA6C, SETDB1	adipose tissue, adrenal gland, aorta, blood, brain, breast, colon, esophagus, female gonad, fibroblast, heart, immune system, induced pluripotent stem cell, liver, lung, lymphoblastoid cell line, neuron, pancreas, pituitary gland, prostate gland, rectum, saliva-secreting gland, skeletal muscle tissue, skin of body, small intestine, spleen, stomach, testis, thyroid gland, uterus, vagina	ENSG00000143369, ENSG00000143379, ENSG00000143382, ENSG00000143387, ENSG00000143412, ENSG00000143418, ENSG00000143434, ENSG00000143437, ENSG00000143452, ENSG00000143457, ENSG00000163131, ENSG00000163141, ENSG00000197622, ENSG00000203804, ENSG00000228126, ENSG00000237781, ENSG00000266472
1	1q32.1	205673662	205793278	4	cardiovascular disease;hearing disorder;male reproductive organ cancer;nervous system disease	NUCKS1, PM20D1, RAB29, RAB7B, SLC26A9, SLC41A1, SLC45A3	adipose tissue, adrenal gland, aorta, blood, brain, breast, colon, esophagus, female gonad, fibroblast, heart, immune system, kidney, lung, lymphoblastoid cell line, neuron, pancreas, pituitary gland, placenta, skeletal muscle tissue, skin of body, small intestine, spleen, stomach, testis, thyroid gland	ENSG00000069275, ENSG00000117280, ENSG00000133065, ENSG00000158715, ENSG00000162877, ENSG00000174502, ENSG00000276600
2	2p16.1	55705255	55885305	4	body height;eye disease;nervous system disease;respiratory system disease	CFAP36, EFEMP1, PNPT1	brain, colon, fibroblast, immune system, skin of body, thyroid gland	ENSG00000115380, ENSG00000138035, ENSG00000163001, ENSG00000272180
2	2q33.1	201249901	201376871	4	breast cancer;cancer;male reproductive organ cancer;skin cancer	BZW1, C2CD6, CASP10, CASP8, CFLAR, FLACC1, PPIL3, TMEM237, TRAK2	adipose tissue, adrenal gland, aorta, blood, brain, breast, colon, esophagus, female gonad, fibroblast, heart, immune system, induced pluripotent stem cell, kidney, lung, lymphoblastoid cell line, neuron, pancreas, pituitary gland, prostate gland, saliva-secreting gland, skeletal muscle tissue, skin of body, small intestine, spleen, stomach, testis, thyroid gland, uterus	ENSG00000003400, ENSG00000003402, ENSG00000064012, ENSG00000082153, ENSG00000115993, ENSG00000155749, ENSG00000155754, ENSG00000155755, ENSG00000240344
3	3p21.1	53030006	53156854	4	body height;breast cancer;joint disease;mental or behavioural disorder	ITIH4, PBRM1, PRKCD, RFT1, SFMBT1, STIMATE, STIMATE-MUSTN1	adipose tissue, aorta, blood, brain, breast, colon, esophagus, immune system, lung, neuron, pituitary gland, skeletal muscle tissue, skin of body, thyroid gland, uterus, vagina	ENSG00000055955, ENSG00000163932, ENSG00000163933, ENSG00000163935, ENSG00000163939, ENSG00000213533, ENSG00000243696, ENSG00000248592, ENSG00000272305
3	3q13.33	121822540	122170358	4	allergic disease;autoimmune disease;breast cancer;hearing disorder	CD86, CSTA, EAF2, FBXO40, GOLGB1, HCLS1, ILDR1, IQCB1, PARP14, SLC15A2, SLC49A4, WDR5B, WDR5B-DT	adipose tissue, adrenal gland, aorta, blood, brain, breast, cartilage element, colon, esophagus, female gonad, fibroblast, heart, immune system, induced pluripotent stem cell, liver, lung, lymphoblastoid cell line, neuron, pancreas, pituitary gland, placenta, prostate gland, rectum, saliva-secreting gland, skeletal muscle tissue, skin of body, small intestine, spleen, stomach, testis, thyroid gla…	ENSG00000114013, ENSG00000121552, ENSG00000138463, ENSG00000145088, ENSG00000145103, ENSG00000163406, ENSG00000163833, ENSG00000173193, ENSG00000173226, ENSG00000173230, ENSG00000180353, ENSG00000196981, ENSG00000272758
4	4q24	102262353	102283969	4	autoimmune disease;cardiovascular disease;hypertensive disorder;musculoskeletal system	MANBA, SLC39A8	colon, immune system, rectum, skeletal muscle tissue	ENSG00000109323, ENSG00000138821
4	4q24	105897896	105990585	4	allergic disease;cardiovascular disease;hypertensive disorder;respiratory system disease	GSTCD, NPNT, TBCK	adipose tissue, aorta, immune system, induced pluripotent stem cell, lung, lymphoblastoid cell line, neuron, pituitary gland, skeletal muscle tissue, skin of body, spleen, thyroid gland	ENSG00000138780, ENSG00000145348, ENSG00000168743, ENSG00000250740
5	5p13.1	40323836	40492553	4	allergic disease;autoimmune disease;breast cancer;skin disease	CARD6, PTGER4	adipose tissue, aorta, blood, fibroblast, immune system, lymphoblastoid cell line, neuron, skeletal muscle tissue, small intestine	ENSG00000132357, ENSG00000171522
5	5q15	96774231	97038046	4	autoimmune disease;cardiovascular disease;hypertensive disorder;skin disease	CAST, ERAP1, ERAP2, LNPEP	adipose tissue, adrenal gland, aorta, blood, brain, breast, cartilage element, colon, esophagus, female gonad, fibroblast, heart, immune system, induced pluripotent stem cell, kidney, layer of synovial tissue, liver, lung, lymphoblastoid cell line, neuron, pancreas, pituitary gland, prostate gland, rectum, saliva-secreting gland, skeletal muscle tissue, skin of body, small intestine, spleen, stom…	ENSG00000113441, ENSG00000153113, ENSG00000164307, ENSG00000164308, ENSG00000247121, ENSG00000248734, ENSG00000272109
5	5q35.2	173815867	173966108	4	autoimmune disease;breast cancer;cardiovascular disease;skin disease	CPEB4, NSG2	heart, immune system, lymphoblastoid cell line, spleen, thyroid gland	ENSG00000113742, ENSG00000170091
6	6p25.3	382559	421281	4	abnormality of blood and blood-forming tissues;autoimmune disease;cancer;skin cancer	ENSG00000263667, IRF4	blood, brain	ENSG00000137265, ENSG00000263667, ENSG00000285578
6	6q15	90263440	90296024	4	allergic disease;autoimmune disease;metabolic disease;skin cancer	BACH2	immune system	ENSG00000112182
6	6q23.3	137579370	137694988	4	allergic disease;autoimmune disease;breast cancer;immune system disease	LINC02528, LINC03004	esophagus, immune system	ENSG00000226004, ENSG00000230533, ENSG00000283265
8	8p23.1	9028673	9227785	4	cardiovascular disease;hypertensive disorder;joint disease;respiratory system disease	ERI1, MFHAS1, PPP1R3B	adipose tissue, aorta, brain, esophagus, fibroblast, immune system, liver, testis, thyroid gland	ENSG00000104626, ENSG00000147324, ENSG00000173281, ENSG00000253735, ENSG00000253893, ENSG00000254153, ENSG00000254340, ENSG00000284606
8	8p23.1	9912033	10039834	4	cardiovascular disease;hypertensive disorder;infectious disease;musculoskeletal system	MIR124-1HG, MSRA, TNKS	brain, immune system, lymphoblastoid cell line, neuron, testis	ENSG00000173273, ENSG00000175806, ENSG00000253230, ENSG00000253735, ENSG00000272267, ENSG00000272505, ENSG00000285675
10	10p12.31	21532345	21592450	4	breast cancer;cardiovascular disease;genital neoplasm, female;hypertensive disorder	MIR1915HG, MLLT10	adipose tissue, immune system	ENSG00000078403, ENSG00000204682
11	11p15.5	1852842	1928240	4	autoimmune disease;breast cancer;cardiovascular disease;hypertensive disorder	C11orf21, H19, LINC01219, LSP1, MRPL23, MRPL23-AS1, PRR33, SYT8, TNNI2, TNNT3, TSPAN32	adipose tissue, adrenal gland, aorta, blood, brain, breast, colon, esophagus, fibroblast, heart, immune system, lung, lymphoblastoid cell line, neuron, pancreas, pituitary gland, skeletal muscle tissue, skin of body, small intestine, spleen, stomach, testis, thyroid gland	ENSG00000064201, ENSG00000110665, ENSG00000130592, ENSG00000130595, ENSG00000130598, ENSG00000130600, ENSG00000149043, ENSG00000214026, ENSG00000226416, ENSG00000232987, ENSG00000250644, ENSG00000283787
11	11q12.2	61779765	61872907	4	allergic disease;autoimmune disease;mental or behavioural disorder;skin cancer	DAGLA, FADS1, FADS2, FADS3, FEN1, INCENP, MYRF, MYRF-AS1, TMEM216, TMEM258	adipose tissue, aorta, blood, brain, breast, colon, esophagus, fibroblast, heart, immune system, liver, lung, lymphoblastoid cell line, neuron, pancreas, placenta, saliva-secreting gland, skeletal muscle tissue, skin of body, small intestine, spleen, stomach, testis, thyroid gland	ENSG00000124915, ENSG00000124920, ENSG00000134780, ENSG00000134824, ENSG00000134825, ENSG00000149485, ENSG00000149503, ENSG00000168496, ENSG00000187049, ENSG00000221968, ENSG00000255553
11	11q23.3	118607615	118716638	4	allergic disease;autoimmune disease;hearing disorder;immune system disease	DDX6, IFT46, MPZL3, PHLDB1, TMEM25, TREH, UBE4A, USP2-AS1	adipose tissue, adrenal gland, aorta, blood, brain, breast, colon, esophagus, female gonad, fibroblast, heart, immune system, induced pluripotent stem cell, liver, lung, lymphoblastoid cell line, neuron, pancreas, pituitary gland, prostate gland, rectum, saliva-secreting gland, skeletal muscle tissue, skin of body, small intestine, spleen, stomach, testis, thyroid gland	ENSG00000019144, ENSG00000110344, ENSG00000110367, ENSG00000118094, ENSG00000118096, ENSG00000149582, ENSG00000160588, ENSG00000245248, ENSG00000245869, ENSG00000255121, ENSG00000255176, ENSG00000255422, ENSG00000278376
11	11q23.3	118846999	118883644	4	allergic disease;autoimmune disease;hearing disorder;skin disease	DDX6, PHLDB1, TREH, VPS11	adipose tissue, aorta, brain, breast, esophagus, immune system, induced pluripotent stem cell, liver, lung, neuron, pancreas, rectum, skeletal muscle tissue, small intestine, stomach, thyroid gland	ENSG00000019144, ENSG00000110367, ENSG00000118094, ENSG00000160695, ENSG00000245869, ENSG00000255176, ENSG00000255422, ENSG00000278376
12	12q13.2	55990903	56114625	4	allergic disease;autoimmune disease;mental or behavioural disorder;metabolic disease	ERBB3, ESYT1, GDF11, IKZF4, NABP2, PMEL, RAB5B, RPS26, SUOX	adipose tissue, adrenal gland, aorta, blood, brain, breast, cartilage element, colon, esophagus, female gonad, fibroblast, heart, immune system, induced pluripotent stem cell, kidney, layer of synovial tissue, liver, lung, lymphoblastoid cell line, neuron, pancreas, pituitary gland, placenta, prostate gland, rectum, saliva-secreting gland, skeletal muscle tissue, skin of body, small intestine, sp…	ENSG00000065361, ENSG00000111540, ENSG00000123411, ENSG00000135414, ENSG00000139531, ENSG00000139579, ENSG00000139641, ENSG00000185664, ENSG00000197728, ENSG00000257449, ENSG00000273890
12	12q15	69331402	69437914	4	body height;breast cancer;cardiovascular disease;hypertensive disorder	FRS2, LYZ, YEATS4	adipose tissue, adrenal gland, aorta, brain, breast, colon, esophagus, fibroblast, heart, immune system, induced pluripotent stem cell, lung, lymphoblastoid cell line, neuron, pancreas, pituitary gland, skeletal muscle tissue, spleen, stomach, thyroid gland	ENSG00000090382, ENSG00000127337, ENSG00000166225
12	12q24.31	120800401	120999311	4	allergic disease;cardiovascular disease;digestive system disease;metabolic disease	ACADS, ANAPC5, C12orf43, CABP1, CAMKK2, COQ5, GATC, HNF1A, MLEC, OASL, P2RX4, SPPL3, UNC119B	adipose tissue, aorta, blood, brain, breast, colon, esophagus, fibroblast, heart, immune system, induced pluripotent stem cell, lung, lymphoblastoid cell line, neuron, pancreas, pituitary gland, placenta, prostate gland, rectum, skeletal muscle tissue, skin of body, spleen, stomach, testis, thyroid gland, uterus	ENSG00000089053, ENSG00000110871, ENSG00000110917, ENSG00000110931, ENSG00000122971, ENSG00000135100, ENSG00000135114, ENSG00000135124, ENSG00000157782, ENSG00000157837, ENSG00000157895, ENSG00000175970, ENSG00000255946, ENSG00000257218
14	14q32.32;14q32.33	103411811	103616705	4	cardiovascular disease;hearing disorder;hypertensive disorder;mental or behavioural disorder	BAG5, CKB, COA8, EIF5, KLC1, MARK3, TDRD9, TRMT61A, XRCC3, ZFYVE21	adipose tissue, adrenal gland, aorta, blood, brain, breast, colon, esophagus, female gonad, fibroblast, heart, immune system, induced pluripotent stem cell, lymphoblastoid cell line, neuron, pancreas, placenta, rectum, skeletal muscle tissue, skin of body, spleen, stomach, testis, thyroid gland	ENSG00000075413, ENSG00000100664, ENSG00000100711, ENSG00000126214, ENSG00000126215, ENSG00000156414, ENSG00000166165, ENSG00000166166, ENSG00000166170, ENSG00000246451, ENSG00000256053, ENSG00000258851, ENSG00000259775, ENSG00000260285, ENSG00000269910, ENSG00000269940, ENSG00000269958, ENSG00000270108
15	15q15.1	41138776	41552119	4	allergic disease;autoimmune disease;breast cancer;respiratory system disease	CCDC32, CHAC1, CHP1, ITPKA, JMJD7-PLA2G4B, LTK, MAPKBP1, NDUFAF1, NUSAP1, OIP5, OIP5-AS1, PLA2G4B, RPAP1, RTF1, SPTBN5, TYRO3	adipose tissue, adrenal gland, aorta, blood, brain, breast, cartilage element, colon, esophagus, female gonad, fibroblast, heart, immune system, induced pluripotent stem cell, liver, lung, lymphoblastoid cell line, neuron, pancreas, pituitary gland, placenta, prostate gland, rectum, skeletal muscle tissue, skin of body, small intestine, spleen, stomach, testis, thyroid gland, uterus	ENSG00000062524, ENSG00000092445, ENSG00000103932, ENSG00000104147, ENSG00000128891, ENSG00000128965, ENSG00000137802, ENSG00000137804, ENSG00000137806, ENSG00000137815, ENSG00000137825, ENSG00000137877, ENSG00000168970, ENSG00000187446, ENSG00000243708, ENSG00000247556, ENSG00000250379
16	16p11.2	28743363	28991385	4	abnormality of blood and blood-forming tissues;allergic disease;autoimmune disease;breast cancer	APOBR, ATP2A1, ATP2A1-AS1, ATXN2L, CLN3, EIF3C, EIF3CL, IL27, LAT, NFATC2IP, NPIPB6, NPIPB8, NPIPB9, NUPR1, SBK1, SGF29, SH2B1, SPNS1, SULT1A1, SULT1A2, TUFM	adipose tissue, adrenal gland, aorta, blood, brain, breast, colon, esophagus, female gonad, fibroblast, heart, immune system, induced pluripotent stem cell, liver, lung, lymphoblastoid cell line, neuron, pancreas, pituitary gland, prostate gland, rectum, saliva-secreting gland, skeletal muscle tissue, skin of body, small intestine, spleen, stomach, testis, thyroid gland, uterus, vagina	ENSG00000168488, ENSG00000169682, ENSG00000176046, ENSG00000176476, ENSG00000176953, ENSG00000178188, ENSG00000178952, ENSG00000184110, ENSG00000184730, ENSG00000188322, ENSG00000188603, ENSG00000196296, ENSG00000196502, ENSG00000196993, ENSG00000197165, ENSG00000197272, ENSG00000198156, ENSG00000205609, ENSG00000213658, ENSG00000238045, ENSG00000251417, ENSG00000255524, ENSG00000259807, ENSG0000…
16	16q23.1	75213347	75449908	4	autoimmune disease;breast cancer;cardiovascular disease;metabolic disease	ADAT1, BCAR1, CFDP1, CTRB2, TMEM170A, TMEM231, ZFP1	adipose tissue, adrenal gland, aorta, blood, brain, colon, esophagus, fibroblast, heart, immune system, induced pluripotent stem cell, lung, lymphoblastoid cell line, neuron, pancreas, prostate gland, rectum, skeletal muscle tissue, skin of body, spleen, testis, thyroid gland	ENSG00000050820, ENSG00000065457, ENSG00000153774, ENSG00000166822, ENSG00000168928, ENSG00000184517, ENSG00000205084, ENSG00000261476, ENSG00000261783, ENSG00000274220
17	17q21.31	45051538	45380520	4	allergic disease;autoimmune disease;cardiovascular disease;hypertensive disorder	ACBD4, ARHGAP27, DBF4B, DCAKD, ENSG00000267288, HEXIM1, KANSL1-AS1, LRRC37A, MAP3K14, MAP3K14-AS1, MEIOC, NMT1, PLCD3, PLEKHM1, SPATA32	adipose tissue, aorta, blood, brain, breast, colon, esophagus, female gonad, fibroblast, heart, immune system, induced pluripotent stem cell, liver, lung, lymphoblastoid cell line, neuron, pancreas, pituitary gland, prostate gland, rectum, saliva-secreting gland, skeletal muscle tissue, skin of body, small intestine, spleen, stomach, testis, thyroid gland, uterus	ENSG00000006062, ENSG00000136448, ENSG00000159314, ENSG00000161692, ENSG00000161714, ENSG00000172992, ENSG00000176681, ENSG00000180336, ENSG00000181513, ENSG00000184361, ENSG00000186834, ENSG00000214401, ENSG00000225190, ENSG00000233175, ENSG00000236234, ENSG00000267198, ENSG00000267246, ENSG00000267278, ENSG00000267288, ENSG00000267788, ENSG00000285668
17	17q21.31	45579891	45949373	4	allergic disease;breast cancer;cardiovascular disease;respiratory system disease	ARHGAP27, ARL17A, ARL17B, CRHR1, FMNL1, FMNL1-DT, KANSL1, KANSL1-AS1, LINC02210-CRHR1, LRRC37A, LRRC37A2, MAP3K14, MAPT, MAPT-IT1, NSF, PLEKHM1, SPPL2C	adipose tissue, adrenal gland, aorta, blood, brain, breast, cartilage element, colon, esophagus, female gonad, fibroblast, heart, immune system, induced pluripotent stem cell, kidney, layer of synovial tissue, liver, lung, lymphoblastoid cell line, neuron, pancreas, pituitary gland, placenta, prostate gland, rectum, saliva-secreting gland, skeletal muscle tissue, skin of body, small intestine, sp…	ENSG00000006062, ENSG00000073969, ENSG00000120071, ENSG00000120088, ENSG00000131484, ENSG00000159314, ENSG00000176681, ENSG00000184922, ENSG00000185294, ENSG00000185829, ENSG00000186868, ENSG00000214401, ENSG00000225190, ENSG00000228696, ENSG00000232300, ENSG00000236234, ENSG00000238083, ENSG00000262881, ENSG00000263715, ENSG00000264589, ENSG00000265964, ENSG00000267121, ENSG00000267198, ENSG0000…
17	17q21.31	46254985	46548562	4	allergic disease;genital neoplasm, female;joint disease;respiratory system disease	ARL17A, ARL17B, KANSL1, KANSL1-AS1, LRRC37A, LRRC37A2, NSF, PLEKHM1, WNT3	adipose tissue, adrenal gland, aorta, blood, brain, breast, cartilage element, colon, esophagus, female gonad, fibroblast, heart, immune system, induced pluripotent stem cell, kidney, liver, lung, lymphoblastoid cell line, neuron, pancreas, pituitary gland, placenta, prostate gland, saliva-secreting gland, skeletal muscle tissue, skin of body, small intestine, spleen, stomach, testis, thyroid gla…	ENSG00000073969, ENSG00000108379, ENSG00000120071, ENSG00000131484, ENSG00000176681, ENSG00000185829, ENSG00000214401, ENSG00000225190, ENSG00000228696, ENSG00000232300, ENSG00000238083, ENSG00000262879, ENSG00000267198, ENSG00000267246, ENSG00000285668
17	17q21.32	48411308	48626683	4	allergic disease;cardiovascular disease;genital neoplasm, female;respiratory system disease	CDK5RAP3, COPZ2, HOXB-AS1, HOXB-AS3, HOXB1, HOXB2, HOXB3, HOXB4, HOXB5, HOXB7, HOXB9, SKAP1, TBKBP1	adipose tissue, aorta, blood, brain, breast, colon, esophagus, fibroblast, heart, immune system, lung, lymphoblastoid cell line, neuron, pituitary gland, placenta, skeletal muscle tissue, skin of body, spleen, stomach, testis, thyroid gland	ENSG00000005243, ENSG00000108465, ENSG00000120075, ENSG00000120093, ENSG00000120094, ENSG00000141293, ENSG00000170689, ENSG00000173917, ENSG00000182742, ENSG00000198933, ENSG00000230148, ENSG00000233101, ENSG00000239552, ENSG00000260027
17	17q21.32;17q21.33	49243056	49397167	4	allergic disease;cardiovascular disease;eye disease;hypertensive disorder	ABI3, ATP5MC1, FLJ40194, GNGT2, HOXB-AS1, UBE2Z, ZNF652, ZNF652-AS1	adipose tissue, blood, brain, fibroblast, immune system, lymphoblastoid cell line, testis, thyroid gland	ENSG00000108798, ENSG00000159199, ENSG00000159202, ENSG00000167083, ENSG00000177369, ENSG00000198740, ENSG00000230148, ENSG00000248714
19	19p13.3	1048394	1152657	4	allergic disease;autoimmune disease;mental or behavioural disorder;skin cancer	ABCA7, ARHGAP45, CNN2, GPX4, GRIN3B, POLR2E	adipose tissue, aorta, blood, brain, colon, esophagus, fibroblast, immune system, liver, lung, lymphoblastoid cell line, neuron, pancreas, prostate gland, rectum, skeletal muscle tissue, skin of body, small intestine, stomach, testis, thyroid gland	ENSG00000064666, ENSG00000064687, ENSG00000099817, ENSG00000116032, ENSG00000167468, ENSG00000180448, ENSG00000282393
19	19p13.3	4723658	4980853	4	cardiovascular disease;hypertensive disorder;infectious disease;skin cancer	ARRDC5, DPP9, DPP9-AS1, FEM1A, KDM4B, PLIN3, PLIN5, TICAM1	adipose tissue, aorta, blood, brain, immune system, lung, placenta, skeletal muscle tissue, skin of body, testis	ENSG00000105355, ENSG00000127663, ENSG00000127666, ENSG00000141965, ENSG00000142002, ENSG00000205784, ENSG00000205790, ENSG00000214456, ENSG00000267385
19	19q13.32	44906745	44918903	4	cardiovascular disease;hypertensive disorder;longevity;metabolic disease	APOC1, APOE, MARK4, NECTIN2	adipose tissue, blood, esophagus, lung, skeletal muscle tissue, thyroid gland	ENSG00000007047, ENSG00000130202, ENSG00000130203, ENSG00000130208, ENSG00000266903
20	20q11.22	35166801	35416964	4	autoimmune disease;body height;cancer;joint disease	ACSS2, CPNE1, EDEM2, EIF6, FAM83C, GDF5, GGT7, GSS, MAP1LC3A, MMP24OS, MYH7B, NCOA6, PROCR, TP53INP2, TRPC4AP, UQCC1	adipose tissue, adrenal gland, aorta, blood, brain, breast, colon, esophagus, fibroblast, heart, immune system, induced pluripotent stem cell, lymphoblastoid cell line, neuron, pancreas, rectum, skeletal muscle tissue, skin of body, small intestine, spleen, testis, thyroid gland	ENSG00000078804, ENSG00000078814, ENSG00000088298, ENSG00000100983, ENSG00000100991, ENSG00000101000, ENSG00000101019, ENSG00000101460, ENSG00000125965, ENSG00000125998, ENSG00000126005, ENSG00000131067, ENSG00000131069, ENSG00000198646, ENSG00000214078, ENSG00000242372, ENSG00000261582
22	22q12.1	28411637	28714771	4	breast cancer;eye disease;genital neoplasm, female;male reproductive organ cancer	CCDC117, CHEK2, HSCB, TTC28, XBP1	adipose tissue, aorta, blood, brain, fibroblast, immune system, induced pluripotent stem cell, lymphoblastoid cell line	ENSG00000100154, ENSG00000100209, ENSG00000100219, ENSG00000159873, ENSG00000183765, ENSG00000272858
22	22q13.2	41064485	41471373	4	allergic disease;autoimmune disease;breast cancer;mental or behavioural disorder	ACO2, C22orf46, CCDC134, CENPM, CHADL, CSDC2, DESI1, EP300, L3MBTL2, L3MBTL2-AS1, MEI1, PHF5A, PMM1, POLR3H, RANGAP1, SLC25A17, SNU13, SREBF2-AS1, ST13, TEF, TNFRSF13C, XPNPEP3, XRCC6, ZC3H7B	adipose tissue, adrenal gland, aorta, blood, brain, colon, esophagus, female gonad, fibroblast, heart, immune system, induced pluripotent stem cell, liver, lung, lymphoblastoid cell line, neuron, pancreas, prostate gland, saliva-secreting gland, skeletal muscle tissue, skin of body, small intestine, spleen, stomach, testis, thyroid gland, uterus	ENSG00000100138, ENSG00000100147, ENSG00000100162, ENSG00000100372, ENSG00000100380, ENSG00000100393, ENSG00000100395, ENSG00000100399, ENSG00000100401, ENSG00000100403, ENSG00000100410, ENSG00000100412, ENSG00000100413, ENSG00000100417, ENSG00000100418, ENSG00000159958, ENSG00000167074, ENSG00000167077, ENSG00000172346, ENSG00000184068, ENSG00000184208, ENSG00000196236, ENSG00000196419, ENSG0000…
1	1p36.32	2438059	2650103	3	autoimmune disease;immune system disease;mental or behavioural disorder	ENSG00000228037, HES5, MMEL1, PANK4, PLCH2, PRXL2B, TNFRSF14, TNFRSF14-AS1, TTC34	adipose tissue, aorta, blood, brain, esophagus, fibroblast, heart, immune system, induced pluripotent stem cell, lung, lymphoblastoid cell line, neuron, pancreas, pituitary gland, prostate gland, skin of body, small intestine, spleen, testis, thyroid gland	ENSG00000142606, ENSG00000149527, ENSG00000157870, ENSG00000157873, ENSG00000157881, ENSG00000197921, ENSG00000215912, ENSG00000224387, ENSG00000228037, ENSG00000229393, ENSG00000234396, ENSG00000237058, ENSG00000238164, ENSG00000272449, ENSG00000283259, ENSG00000285945
1	1p34.1	46129410	46235614	3	breast cancer;cardiovascular disease;hearing disorder	CCDC17, FAAH, IPP, LURAP1, MAST2, NASP, NSUN4, PIK3R3, POMGNT1, RAD54L, TMEM69, TSPAN1, UQCRH	adipose tissue, aorta, blood, brain, breast, cartilage element, colon, esophagus, fibroblast, heart, immune system, induced pluripotent stem cell, layer of synovial tissue, lung, lymphoblastoid cell line, pancreas, placenta, skeletal muscle tissue, skin of body, spleen, testis, thyroid gland	ENSG00000085998, ENSG00000085999, ENSG00000086015, ENSG00000117461, ENSG00000117472, ENSG00000117480, ENSG00000117481, ENSG00000132780, ENSG00000159588, ENSG00000159596, ENSG00000171357, ENSG00000173660, ENSG00000197429
1	1q21.2	149920979	149934520	3	body height;breast cancer;respiratory system disease	H4C14, H4C15, MTMR11, OTUD7B	adipose tissue, immune system, skin of body, testis	ENSG00000014914, ENSG00000233030, ENSG00000264522, ENSG00000270276, ENSG00000270882
1	1q21.3	153923736	154018414	3	cardiovascular disease;hypertensive disorder;male reproductive organ cancer	UBAP2L	immune system, lymphoblastoid cell line	ENSG00000143569, ENSG00000284738
1	1q21.3	154434943	154565729	3	allergic disease;autoimmune disease;respiratory system disease	ATP8B2, CHRNB2, IL6R, SHE, TDRD10, UBE2Q1	adipose tissue, adrenal gland, aorta, blood, brain, colon, esophagus, immune system, induced pluripotent stem cell, skin of body, small intestine, testis	ENSG00000143515, ENSG00000160712, ENSG00000160714, ENSG00000160716, ENSG00000163239, ENSG00000169291
1	1q22	155464151	156049284	3	allergic disease;autoimmune disease;breast cancer	ADAM15, DAP3, EFNA1, FDPS, GBA, HCN3, MSTO1, MTX1, MUC1, RIT1, RUSC1-AS1, SHC1, SSR2, THBS3, UBQLN4, YY1AP1	adipose tissue, adrenal gland, blood, brain, colon, esophagus, fibroblast, heart, immune system, induced pluripotent stem cell, lung, lymphoblastoid cell line, neuron, pancreas, placenta, skeletal muscle tissue, skin of body, spleen, testis, thyroid gland	ENSG00000125459, ENSG00000132676, ENSG00000143537, ENSG00000143622, ENSG00000143630, ENSG00000160691, ENSG00000160752, ENSG00000160803, ENSG00000163374, ENSG00000163479, ENSG00000169231, ENSG00000169242, ENSG00000173171, ENSG00000177628, ENSG00000185499, ENSG00000224276, ENSG00000225855, ENSG00000231064, ENSG00000273002
1	1q23.3	161189357	161371001	3	allergic disease;breast cancer;skin disease	ADAMTS4, B4GALT3, CD244, F11R, FCER1G, FCGR2B, FCRLA, FCRLB, MPZ, NDUFS2, NIT1, PCP4L1, PPOX, SDHC, TOMM40L, TSTD1, USF1	adipose tissue, aorta, blood, brain, breast, colon, esophagus, fibroblast, heart, immune system, induced pluripotent stem cell, lung, lymphoblastoid cell line, neuron, pituitary gland, prostate gland, rectum, skeletal muscle tissue, skin of body, small intestine, spleen, thyroid gland	ENSG00000072694, ENSG00000122223, ENSG00000132185, ENSG00000143224, ENSG00000143252, ENSG00000158769, ENSG00000158773, ENSG00000158793, ENSG00000158850, ENSG00000158859, ENSG00000158864, ENSG00000158869, ENSG00000158882, ENSG00000158887, ENSG00000162746, ENSG00000215845, ENSG00000224515, ENSG00000248485, ENSG00000270149, ENSG00000283317, ENSG00000283360, ENSG00000283696
1	1q43	243225068	243381525	3	cardiovascular disease;hypertensive disorder;mental or behavioural disorder	CEP170, SDCCAG8	adipose tissue, aorta, blood, brain, breast, colon, esophagus, female gonad, fibroblast, heart, immune system, layer of synovial tissue, lung, lymphoblastoid cell line, neuron, pancreas, prostate gland, skeletal muscle tissue, skin of body, spleen, stomach, thyroid gland, uterus	ENSG00000054282, ENSG00000143702
2	2p24.1	20678345	20682080	3	female reproductive system disease;male reproductive organ cancer;urinary system disease	LDAH	adipose tissue, adrenal gland, aorta, blood, brain, breast, colon, esophagus, fibroblast, heart, immune system, induced pluripotent stem cell, liver, lung, lymphoblastoid cell line, neuron, pancreas, pituitary gland, placenta, skeletal muscle tissue, skin of body, small intestine, spleen, stomach, testis, thyroid gland	ENSG00000118961, ENSG00000270100
2	2p23.3	25150429	25265950	3	autoimmune disease;body height;cardiovascular disease	ADCY3, CENPO, DNAJC27, DNAJC27-AS1, EFR3B, POMC	adipose tissue, aorta, blood, brain, colon, esophagus, female gonad, fibroblast, heart, immune system, lung, lymphoblastoid cell line, neuron, pancreas, rectum, skeletal muscle tissue, stomach, thyroid gland	ENSG00000084710, ENSG00000115137, ENSG00000115138, ENSG00000138031, ENSG00000138092, ENSG00000224165
2	2p23.3	27375230	27527678	3	autoimmune disease;digestive system disease;metabolic disease	ATRAID, CAD, FNDC4, GCKR, GPN1, IFT172, KRTCAP3, MAPRE3, NRBP1, PPM1G, SLC4A1AP, SLC5A6, SNX17	adipose tissue, adrenal gland, aorta, blood, brain, colon, esophagus, fibroblast, immune system, induced pluripotent stem cell, lung, lymphoblastoid cell line, pancreas, pituitary gland, placenta, prostate gland, rectum, skeletal muscle tissue, skin of body, spleen, testis, thyroid gland	ENSG00000084734, ENSG00000084764, ENSG00000084774, ENSG00000115216, ENSG00000115226, ENSG00000115234, ENSG00000115241, ENSG00000138002, ENSG00000138074, ENSG00000138085, ENSG00000157992, ENSG00000163798, ENSG00000198522, ENSG00000234072
2	2p23.2	28382012	28421803	3	allergic disease;autoimmune disease;hypertensive disorder		adipose tissue, adrenal gland, aorta, blood, brain, breast, colon, esophagus, heart, immune system, kidney, neuron, skeletal muscle tissue, skin of body, stomach, thyroid gland	ENSG00000270210, ENSG00000270640
2	2p21	43411046	43680491	3	autoimmune disease;male reproductive organ cancer;metabolic disease	DYNC2LI1, LINC01126, PLEKHH2, ZFP36L2	aorta, brain, colon, immune system, induced pluripotent stem cell, lymphoblastoid cell line, neuron, skeletal muscle tissue	ENSG00000138036, ENSG00000152518, ENSG00000152527, ENSG00000279873
2	2p15	61411817	61503652	3	autoimmune disease;cardiovascular disease;hypertensive disorder	C2orf74, C2orf74-DT, PEX13, REL	adipose tissue, aorta, blood, brain, colon, esophagus, female gonad, fibroblast, heart, immune system, neuron, pancreas, prostate gland, skeletal muscle tissue, skin of body, spleen	ENSG00000162924, ENSG00000162928, ENSG00000212978, ENSG00000237651, ENSG00000270820, ENSG00000271889, ENSG00000273302
2	2p14	65052280	65088769	3	cardiovascular disease;hypertensive disorder;metabolic disease	CEP68, SLC1A4	adipose tissue, adrenal gland, aorta, blood, brain, breast, cartilage element, colon, esophagus, female gonad, fibroblast, heart, immune system, induced pluripotent stem cell, layer of synovial tissue, liver, lymphoblastoid cell line, pancreas, skeletal muscle tissue, spleen, stomach, testis	ENSG00000011523, ENSG00000115902, ENSG00000232613
2	2p11.2	85534925	85568978	3	breast cancer;cardiovascular disease;male reproductive organ cancer	CAPG, GGCX, GNLY, MAT2A, TGOLN2, USP39, VAMP5, VAMP8	adipose tissue, aorta, blood, brain, breast, colon, esophagus, female gonad, fibroblast, heart, immune system, lung, lymphoblastoid cell line, neuron, pancreas, pituitary gland, placenta, prostate gland, rectum, skeletal muscle tissue, skin of body, small intestine, spleen, stomach, testis, thyroid gland	ENSG00000042493, ENSG00000115486, ENSG00000115523, ENSG00000118640, ENSG00000152291, ENSG00000168883, ENSG00000168899, ENSG00000168906
2	2q13	111110433	111169802	3	hematologic cancer;immune system disease;male reproductive organ cancer	ACOXL-AS1, BCL2L11, MIR4435-2HG	adipose tissue, brain, fibroblast, immune system, placenta, skin of body, testis, thyroid gland	ENSG00000153094, ENSG00000172965, ENSG00000204581, ENSG00000271590
2	2q32.1	187163590	187346883	3	allergic disease;cardiovascular disease;hypertensive disorder	CALCRL, ITGAV, TFPI	adipose tissue, adrenal gland, aorta, blood, brain, esophagus, fibroblast, immune system, lymphoblastoid cell line, neuron, placenta, skin of body, testis	ENSG00000003436, ENSG00000064989, ENSG00000138448, ENSG00000224063
3	3p21.31	46310893	46415921	3	autoimmune disease;immune system disease;metabolic disease	ALS2CL, CCR1, CCR2, CCR3, CCR5, CCRL2, CXCR6, LRRC2, LRRC2-AS1, LTF, RTP3, TDGF1	adipose tissue, blood, brain, fibroblast, immune system, skeletal muscle tissue, skin of body, testis, thyroid gland	ENSG00000012223, ENSG00000121797, ENSG00000121807, ENSG00000160791, ENSG00000163823, ENSG00000163825, ENSG00000163827, ENSG00000172215, ENSG00000178038, ENSG00000183625, ENSG00000241186, ENSG00000268324
3	3p21.31	49500406	49823421	3	autoimmune disease;mental or behavioural disorder;metabolic disease	APEH, C3orf62, CDHR4, DAG1, GMPPB, HYAL3, INKA1, IP6K2, KLHDC8B, MST1, MST1R, NAA80, NPRL2, QRICH1, RBM6, RNF123, TCTA, UBA7, USP4	adipose tissue, aorta, blood, brain, breast, colon, esophagus, female gonad, fibroblast, heart, immune system, induced pluripotent stem cell, lung, lymphoblastoid cell line, neuron, rectum, skeletal muscle tissue, skin of body, spleen, stomach, testis, thyroid gland	ENSG00000004534, ENSG00000068745, ENSG00000114316, ENSG00000114388, ENSG00000145022, ENSG00000164062, ENSG00000164068, ENSG00000164078, ENSG00000173402, ENSG00000173531, ENSG00000173540, ENSG00000182179, ENSG00000185614, ENSG00000185909, ENSG00000186792, ENSG00000187492, ENSG00000188315, ENSG00000198218, ENSG00000235908, ENSG00000243477, ENSG00000283189
3	3p21.1	52373025	52829589	3	eye disease;joint disease;mental or behavioural disorder	ALAS1, DNAH1, GLT8D1, GLYCTK, GNL3, ITIH1, ITIH3, ITIH4, ITIH4-AS1, MUSTN1, NEK4, NISCH, NT5DC2, PBRM1, PPM1M, RFT1, SEMA3G, SFMBT1, SMIM4, SPCS1, STAB1, STIMATE, STIMATE-MUSTN1, TKT, TWF2, TWF2-DT, WDR82	adipose tissue, adrenal gland, aorta, blood, brain, breast, colon, esophagus, fibroblast, heart, immune system, induced pluripotent stem cell, kidney, lung, lymphoblastoid cell line, neuron, pancreas, pituitary gland, prostate gland, saliva-secreting gland, skeletal muscle tissue, skin of body, small intestine, spleen, stomach, testis, thyroid gland, uterus	ENSG00000010319, ENSG00000010322, ENSG00000010327, ENSG00000016864, ENSG00000023330, ENSG00000055955, ENSG00000055957, ENSG00000114841, ENSG00000114902, ENSG00000114904, ENSG00000162267, ENSG00000163931, ENSG00000163933, ENSG00000163935, ENSG00000163938, ENSG00000163939, ENSG00000164088, ENSG00000164091, ENSG00000168237, ENSG00000168268, ENSG00000168273, ENSG00000213533, ENSG00000239799, ENSG0000…
3	3p14.1	63847374	64019143	3	breast cancer;mental or behavioural disorder;metabolic disease	ATXN7, C3orf49, PSMD6, PSMD6-AS2, SCAANT1, THOC7	adipose tissue, blood, brain, fibroblast, immune system, induced pluripotent stem cell, pancreas, skeletal muscle tissue, testis	ENSG00000163632, ENSG00000163634, ENSG00000163635, ENSG00000163636, ENSG00000239653, ENSG00000271843, ENSG00000280620
3	3q21.3	128170561	128242462	3	allergic disease;hypertensive disorder;male reproductive organ cancer	EEFSEC, GATA2-AS1, RUVBL1, SEC61A1	adipose tissue, blood, brain, fibroblast, immune system, induced pluripotent stem cell, lymphoblastoid cell line, testis	ENSG00000058262, ENSG00000132394, ENSG00000175792, ENSG00000244300
3	3q22.3	136088767	136228314	3	cardiovascular disease;hypertensive disorder;mental or behavioural disorder	IL20RB, NCK1-DT, PCCB	brain, fibroblast, immune system, induced pluripotent stem cell, lymphoblastoid cell line, skin of body	ENSG00000114054, ENSG00000174564, ENSG00000239213
4	4p15.2	25407216	25407216	3	cardiovascular disease;hypertensive disorder;respiratory system disease	ANAPC4, PI4K2B, SEPSECS-AS1, ZCCHC4	adipose tissue, adrenal gland, aorta, blood, brain, breast, colon, esophagus, fibroblast, heart, immune system, induced pluripotent stem cell, lung, lymphoblastoid cell line, neuron, pancreas, placenta, prostate gland, skeletal muscle tissue, skin of body, stomach, testis, thyroid gland, vagina	ENSG00000038210, ENSG00000053900, ENSG00000168228, ENSG00000281501
4	4p15.2	26783734	26816458	3	abnormality of blood and blood-forming tissues;cardiovascular disease;hypertensive disorder	STIM2-AS1	adipose tissue, blood, esophagus, skeletal muscle tissue	ENSG00000240005
4	4q24	102513096	102759827	3	allergic disease;autoimmune disease;hypertensive disorder	BDH2, CISD2, MANBA, NFKB1, SLC9B2, UBE2D3-AS1	blood, brain, esophagus, fibroblast, immune system, induced pluripotent stem cell, lymphoblastoid cell line, pancreas, placenta, prostate gland, rectum, skeletal muscle tissue, skin of body, spleen	ENSG00000109320, ENSG00000109323, ENSG00000145354, ENSG00000164038, ENSG00000164039, ENSG00000246560, ENSG00000260651
4	4q27	122194347	122354400	3	allergic disease;autoimmune disease;immune system disease	CCNA2, FGF2, IL21-AS1, KIAA1109	adipose tissue, brain, fibroblast, immune system, lymphoblastoid cell line, skeletal muscle tissue	ENSG00000138685, ENSG00000138688, ENSG00000145386, ENSG00000227145
4	4q27	122601575	122639784	3	allergic disease;autoimmune disease;breast cancer	FGF2, KIAA1109	adipose tissue, esophagus, lymphoblastoid cell line, skeletal muscle tissue, skin of body	ENSG00000138685, ENSG00000138688
5	5p15.33	548115	706442	3	autoimmune disease;hypertensive disorder;respiratory system disease	BRD9, CEP72, CEP72-DT, EXOC3, EXOC3-AS1, SDHA, SLC9A3, SLC9A3-AS1, TPPP, ZDHHC11, ZDHHC11B	adipose tissue, adrenal gland, aorta, blood, brain, breast, colon, esophagus, female gonad, fibroblast, heart, immune system, induced pluripotent stem cell, liver, lung, lymphoblastoid cell line, neuron, pancreas, pituitary gland, placenta, prostate gland, rectum, saliva-secreting gland, skeletal muscle tissue, skin of body, spleen, stomach, testis, thyroid gland, vagina	ENSG00000028310, ENSG00000066230, ENSG00000073578, ENSG00000112877, ENSG00000171368, ENSG00000180104, ENSG00000188818, ENSG00000206077, ENSG00000221990, ENSG00000225138, ENSG00000249650, ENSG00000271781, ENSG00000286094
5	5p13.3	32828740	32832368	3	body height;cardiovascular disease;hypertensive disorder	NPR3	adrenal gland, lung, neuron, testis	ENSG00000113389
5	5q13.2	72398072	72400091	3	allergic disease;autoimmune disease;eye disease	MAP1B, MRPS27, TNPO1, ZNF366	blood, brain, immune system, skeletal muscle tissue, thyroid gland	ENSG00000083312, ENSG00000113048, ENSG00000131711, ENSG00000178175, ENSG00000249085
5	5q35.3	177328840	177390635	3	allergic disease;autoimmune disease;disease of genitourinary system	F12, FGFR4, LMAN2, MXD3, PDLIM7, RGS14	adipose tissue, adrenal gland, aorta, blood, brain, breast, cartilage element, colon, esophagus, fibroblast, heart, immune system, induced pluripotent stem cell, neuron, pancreas, pituitary gland, prostate gland, saliva-secreting gland, skeletal muscle tissue, skin of body, stomach, testis, thyroid gland	ENSG00000131187, ENSG00000160867, ENSG00000169220, ENSG00000169223, ENSG00000196923, ENSG00000213347
6	6p21.31	35152114	35398190	3	allergic disease;breast cancer;immune system disease	DEF6, PPARD, RPL10A, TCP11, ZNF76	adipose tissue, aorta, blood, brain, esophagus, female gonad, immune system, induced pluripotent stem cell, lung, lymphoblastoid cell line, neuron, pituitary gland, placenta, skeletal muscle tissue, skin of body, testis	ENSG00000023892, ENSG00000065029, ENSG00000112033, ENSG00000124678, ENSG00000198755
7	7p22.2;7p22.3	2712518	2855993	3	autoimmune disease;body height;respiratory system disease	AMZ1, CARD11, GNA12, TTYH3	adipose tissue, aorta, blood, brain, colon, esophagus, fibroblast, heart, immune system, lung, lymphoblastoid cell line, neuron, skeletal muscle tissue, skin of body, small intestine, spleen, stomach	ENSG00000136295, ENSG00000146535, ENSG00000174945, ENSG00000198286
7	7p21.3	7214858	7250307	3	cardiovascular disease;hypertensive disorder;respiratory system disease	C1GALT1, LINC03016	adipose tissue, adrenal gland, aorta, blood, brain, breast, colon, esophagus, female gonad, fibroblast, heart, immune system, kidney, liver, lung, lymphoblastoid cell line, neuron, pancreas, pituitary gland, prostate gland, saliva-secreting gland, skeletal muscle tissue, skin of body, small intestine, spleen, stomach, testis, thyroid gland, uterus	ENSG00000106392, ENSG00000230825
7	7p15.1	28102567	28216621	3	allergic disease;autoimmune disease;metabolic disease	HOXA9, JAZF1, JAZF1-AS1	adipose tissue, aorta, blood, brain, colon, esophagus, fibroblast, heart, immune system, liver, lymphoblastoid cell line, neuron, pancreas, skeletal muscle tissue, testis	ENSG00000078399, ENSG00000153814, ENSG00000234336
7	7p13	44105425	44226380	3	breast cancer;eye disease;metabolic disease	AEBP1, BLVRA, DBNL, GCK, POLD2, POLM, STK17A, YKT6	adipose tissue, aorta, blood, brain, esophagus, fibroblast, heart, immune system, lymphoblastoid cell line, neuron, skeletal muscle tissue, skin of body, stomach, testis, thyroid gland	ENSG00000106605, ENSG00000106624, ENSG00000106628, ENSG00000106633, ENSG00000106636, ENSG00000122678, ENSG00000136279, ENSG00000164543, ENSG00000235314, ENSG00000273432
7	7p12.2	50405592	50472259	3	autoimmune disease;metabolic disease;skin disease	DDC-AS1, FIGNL1, IKZF1	adipose tissue, brain, colon, immune system, lung, lymphoblastoid cell line, neuron, skin of body, testis, thyroid gland	ENSG00000132436, ENSG00000185811, ENSG00000226122
7	7q21.2	92599086	92618762	3	body height;cardiovascular disease;hypertensive disorder	CDK6, GATAD1, PEX1	adipose tissue, blood, brain, colon, esophagus, fibroblast, heart, neuron, skeletal muscle tissue, skin of body, small intestine, testis, thyroid gland	ENSG00000105810, ENSG00000127980, ENSG00000157259, ENSG00000244055
7	7q31.2	116497431	116551247	3	breast cancer;cardiovascular disease;eye disease	CAV1, CAV2	adipose tissue, brain, lymphoblastoid cell line, pancreas	ENSG00000105971, ENSG00000105974, ENSG00000237813
7	7q36.1	150932551	150993088	3	allergic disease;cardiovascular disease;hypertensive disorder	ABCB8, KCNH2, NOS3, TMEM176A, TMEM176B	aorta, blood, brain, esophagus, fibroblast, immune system, skin of body	ENSG00000002933, ENSG00000055118, ENSG00000106565, ENSG00000164867, ENSG00000197150
8	8p23.1	10859529	10985149	3	abnormality of blood and blood-forming tissues;joint disease;musculoskeletal system	FAM167A, MSRA, MTMR9, SLC35G5, SOX7, TDH-AS1, XKR6	adipose tissue, adrenal gland, aorta, blood, brain, colon, esophagus, fibroblast, heart, immune system, induced pluripotent stem cell, lung, lymphoblastoid cell line, neuron, pancreas, pituitary gland, prostate gland, skeletal muscle tissue, skin of body, small intestine, spleen, testis	ENSG00000104643, ENSG00000154319, ENSG00000171044, ENSG00000171056, ENSG00000175806, ENSG00000177710, ENSG00000254936, ENSG00000255020, ENSG00000255310, ENSG00000269918, ENSG00000280273
8	8q22.1	94948627	94974780	3	cardiovascular disease;hypertensive disorder;metabolic disease	CCNE2, INTS8, MIR3150BHG, NDUFAF6, PLEKHF2, TP53INP1	adipose tissue, aorta, blood, brain, colon, female gonad, fibroblast, heart, immune system, lung, lymphoblastoid cell line, neuron, pancreas, rectum, skeletal muscle tissue, skin of body, spleen, testis	ENSG00000156170, ENSG00000164938, ENSG00000164941, ENSG00000175305, ENSG00000175895, ENSG00000245080, ENSG00000253878, ENSG00000254248
9	9q33.2	120873843	120962230	3	allergic disease;autoimmune disease;breast cancer	C5, CNTRL, FBXW2, GSN, MEGF9, PHF19, PSMD5, TRAF1	adipose tissue, blood, brain, colon, esophagus, fibroblast, immune system, lymphoblastoid cell line, neuron, pituitary gland, skeletal muscle tissue, skin of body, thyroid gland	ENSG00000056558, ENSG00000095261, ENSG00000106780, ENSG00000106804, ENSG00000119397, ENSG00000119402, ENSG00000119403, ENSG00000148180
9	9q33.3	124332202	124420014	3	allergic disease;breast cancer;cardiovascular disease	ENSG00000235204, NEK6, PSMB7	blood, brain, immune system, lymphoblastoid cell line, thyroid gland	ENSG00000119408, ENSG00000136930, ENSG00000235204
10	10p13	12203521	12272998	3	autoimmune disease;metabolic disease;respiratory system disease	CAMK1D, CDC123, NUDT5, PROSER2-AS1, SEC61A2	aorta, blood, brain, esophagus, heart, immune system, lung, neuron, pancreas, pituitary gland, skeletal muscle tissue, skin of body, thyroid gland	ENSG00000065665, ENSG00000151465, ENSG00000165609, ENSG00000183049, ENSG00000225778, ENSG00000228302, ENSG00000285994
10	10q21.2	62540131	62685804	3	allergic disease;autoimmune disease;breast cancer	ADO	immune system, induced pluripotent stem cell, lymphoblastoid cell line, skeletal muscle tissue, testis	ENSG00000181915, ENSG00000238280, ENSG00000285551
10	10q23.33	92669710	92742487	3	allergic disease;autoimmune disease;metabolic disease	HHEX	blood, cartilage element, fibroblast, immune system, lymphoblastoid cell line, testis	ENSG00000152804
10	10q23.33	94263320	94279840	3	cardiovascular disease;eye disease;hypertensive disorder	NOC3L, PLCE1-AS1	blood, fibroblast, heart, immune system, lung	ENSG00000173145, ENSG00000268894, ENSG00000273450
10	10q24.32	102650842	102727686	3	allergic disease;hearing disorder;male reproductive organ cancer	ARL3, AS3MT, BORCS7, MFSD13A, SFXN2, TRIM8, WBP1L	adipose tissue, adrenal gland, aorta, blood, brain, breast, colon, esophagus, heart, immune system, induced pluripotent stem cell, lung, lymphoblastoid cell line, neuron, pancreas, skin of body, thyroid gland	ENSG00000138111, ENSG00000138175, ENSG00000156398, ENSG00000166272, ENSG00000166275, ENSG00000171206, ENSG00000214435
10	10q25.2	112951996	113014168	3	breast cancer;male reproductive organ cancer;metabolic disease	TCF7L2	adipose tissue, adrenal gland, aorta, blood, brain, breast, colon, esophagus, female gonad, fibroblast, heart, immune system, lung, neuron, pancreas, pituitary gland, prostate gland, saliva-secreting gland, skeletal muscle tissue, skin of body, small intestine, spleen, stomach, testis, thyroid gland, uterus, vagina	ENSG00000148737, ENSG00000233547
11	11p15.4	8557534	8698068	3	breast cancer;metabolic disease;respiratory system disease	AKIP1, DENND2B, RPL27A, STK33, TMEM9B, TRIM66	adipose tissue, aorta, blood, brain, breast, colon, esophagus, fibroblast, heart, immune system, induced pluripotent stem cell, lung, lymphoblastoid cell line, neuron, pancreas, placenta, skeletal muscle tissue, skin of body, small intestine, spleen, stomach, thyroid gland	ENSG00000130413, ENSG00000166436, ENSG00000166441, ENSG00000166444, ENSG00000166452, ENSG00000175348, ENSG00000254900
11	11q13.1	64219867	64382898	3	autoimmune disease;hypertensive disorder;skin cancer	BAD, CCDC88B, DNAJC4, FERMT3, FLRT1, LINC02724, PPP1R14B, PRDX5, RPS6KA4, TRMT112, TRPT1, VEGFB	adipose tissue, aorta, blood, brain, breast, colon, esophagus, heart, immune system, induced pluripotent stem cell, lung, lymphoblastoid cell line, neuron, saliva-secreting gland, skeletal muscle tissue, skin of body, spleen, testis	ENSG00000002330, ENSG00000110011, ENSG00000126432, ENSG00000126500, ENSG00000149743, ENSG00000149781, ENSG00000162302, ENSG00000168071, ENSG00000173113, ENSG00000173457, ENSG00000173511, ENSG00000181908, ENSG00000231680, ENSG00000236935
11	11q13.3	69176889	69312240	3	cardiovascular disease;hypertensive disorder;male reproductive organ cancer	IGHMBP2, MRPL21, MYEOV, SMIM38, TPCN2	adipose tissue, aorta, brain, breast, colon, esophagus, lymphoblastoid cell line, neuron, prostate gland, skeletal muscle tissue, skin of body, thyroid gland	ENSG00000132740, ENSG00000162341, ENSG00000172927, ENSG00000197345, ENSG00000260877, ENSG00000284713
11	11q13.5	76518678	76588605	3	allergic disease;autoimmune disease;skin disease	GVQW3	brain, induced pluripotent stem cell, lymphoblastoid cell line, skin of body, thyroid gland	ENSG00000179240, ENSG00000255135, ENSG00000271757, ENSG00000272301
12	12p13.31	6330843	6393576	3	autoimmune disease;breast cancer;skin disease	ANO2, CD27-AS1, LTBR, NCAPD2, PLEKHG6, SPSB2, TAPBPL, TNFRSF1A, VAMP1, VWF	adipose tissue, adrenal gland, aorta, blood, brain, breast, colon, esophagus, fibroblast, heart, immune system, induced pluripotent stem cell, lung, lymphoblastoid cell line, neuron, pancreas, prostate gland, rectum, skeletal muscle tissue, skin of body, testis, thyroid gland	ENSG00000008323, ENSG00000010292, ENSG00000047617, ENSG00000067182, ENSG00000110799, ENSG00000111321, ENSG00000111671, ENSG00000139190, ENSG00000139192, ENSG00000215039, ENSG00000256433
12	12p13.1	12718165	12735504	3	cardiovascular disease;hypertensive disorder;male reproductive organ cancer	APOLD1, BORCS5, GPR19	blood, fibroblast, immune system, lymphoblastoid cell line, skeletal muscle tissue, testis	ENSG00000165714, ENSG00000178878, ENSG00000183150, ENSG00000255621, ENSG00000256658
12	12q13.11	47792780	47814585	3	abnormality of blood and blood-forming tissues;allergic disease;autoimmune disease	HDAC7, RAPGEF3, RPAP3, SLC48A1	adipose tissue, adrenal gland, aorta, blood, brain, breast, cartilage element, colon, esophagus, fibroblast, heart, immune system, lung, lymphoblastoid cell line, neuron, pancreas, pituitary gland, prostate gland, skeletal muscle tissue, skin of body, spleen, thyroid gland	ENSG00000005175, ENSG00000061273, ENSG00000079337, ENSG00000211584, ENSG00000257433, ENSG00000257924, ENSG00000274737, ENSG00000274902, ENSG00000276691
12	12q13.12	50183134	50190089	3	cardiovascular disease;eye disease;hypertensive disorder	CERS5, COX14, DIP2B, LIMA1	blood, brain, breast, cartilage element, colon, heart, immune system, lymphoblastoid cell line, neuron, skeletal muscle tissue, skin of body, spleen, thyroid gland	ENSG00000050405, ENSG00000066084, ENSG00000139624, ENSG00000178449, ENSG00000257298, ENSG00000272368
12	12q13.13	54025073	54051434	3	cardiovascular disease;hypertensive disorder;respiratory system disease	FLJ12825, GPR84, HOXC-AS1, HOXC4, HOXC5, HOXC8, SMUG1	adipose tissue, aorta, blood, fibroblast, skeletal muscle tissue, skin of body	ENSG00000037965, ENSG00000123415, ENSG00000139572, ENSG00000172789, ENSG00000198353, ENSG00000248265, ENSG00000250451
12	12q24.12	111395984	111466567	3	autoimmune disease;cardiovascular disease;immune system disease	ALDH2, LINC01405, MAPKAPK5, MAPKAPK5-AS1, SH2B3, TMEM116	aorta, blood, colon, fibroblast, immune system, induced pluripotent stem cell, rectum, saliva-secreting gland, skin of body	ENSG00000089022, ENSG00000111252, ENSG00000111275, ENSG00000185847, ENSG00000198270, ENSG00000234608
12	12q24.13	112153882	112172910	3	autoimmune disease;cardiovascular disease;metabolic disease	ALDH2, HECTD4, MAPKAPK5-AS1, TMEM116	adipose tissue, brain, colon, esophagus, immune system, skin of body	ENSG00000111275, ENSG00000173064, ENSG00000198270, ENSG00000234608
13	13q32.3	99380092	99460268	3	allergic disease;autoimmune disease;metabolic disease	CLYBL, DOCK9, GPR18, GPR183, LINC00449, TM9SF2, UBAC2	blood, brain, esophagus, immune system, lymphoblastoid cell line, pancreas	ENSG00000088387, ENSG00000125245, ENSG00000125246, ENSG00000125304, ENSG00000134882, ENSG00000169508, ENSG00000203441, ENSG00000280734, ENSG00000285448
14	14q13.2	35371051	35415835	3	allergic disease;cardiovascular disease;hypertensive disorder	FAM177A1, PPP2R3C, PRORP, RALGAPA1, SRP54	adrenal gland, blood, brain, cartilage element, esophagus, immune system, liver, lung, lymphoblastoid cell line, neuron, spleen, thyroid gland	ENSG00000092020, ENSG00000100883, ENSG00000100890, ENSG00000151327, ENSG00000174373
14	14q24.1	68787474	68805408	3	autoimmune disease;cardiovascular disease;hypertensive disorder	ZFP36L1	immune system	ENSG00000185650
15	15q22.2	61640915	61705400	3	breast cancer;eye disease;nervous system disease	LINC02349	adipose tissue, aorta, breast, esophagus, heart, neuron, skeletal muscle tissue, skin of body	ENSG00000259284, ENSG00000259530, ENSG00000259616, ENSG00000259675
15	15q22.33	67078107	67175947	3	allergic disease;autoimmune disease;joint disease	AAGAB, IQCH, MAP2K5, SMAD3	esophagus, heart, immune system, skeletal muscle tissue, skin of body, thyroid gland	ENSG00000103591, ENSG00000103599, ENSG00000137764, ENSG00000166949, ENSG00000277152
15	15q23	67636990	67822636	3	cardiovascular disease;hypertensive disorder;metabolic disease	AAGAB, ENSG00000245719, IQCH, IQCH-AS1, MAP2K5, SKOR1	adipose tissue, aorta, blood, brain, colon, esophagus, heart, immune system, lung, lymphoblastoid cell line, prostate gland, skeletal muscle tissue, skin of body, thyroid gland	ENSG00000103591, ENSG00000103599, ENSG00000137764, ENSG00000188779, ENSG00000245719, ENSG00000259673, ENSG00000270964
17	17p13.3	1406556	1492388	3	allergic disease;cardiovascular disease;hypertensive disorder	CRK, MYO1C, SERPINF2, SLC43A2, TRARG1, YWHAE	adipose tissue, aorta, blood, brain, colon, fibroblast, immune system, liver, skeletal muscle tissue	ENSG00000108953, ENSG00000167193, ENSG00000167703, ENSG00000167711, ENSG00000184811, ENSG00000197879
17	17q21.1;17q21.2	40113506	40256290	3	allergic disease;autoimmune disease;respiratory system disease	MSL1, RAPGEFL1	adipose tissue, blood, brain, colon, esophagus, lymphoblastoid cell line, neuron, pancreas, skeletal muscle tissue, skin of body, small intestine	ENSG00000108352, ENSG00000188895, ENSG00000266208
17	17q21.2	42340869	42607919	3	allergic disease;autoimmune disease;metabolic disease	ATP6V0A1, BECN1, CCR10, CNTNAP1, DHX58, FKBP10, HSD17B1, KLHL10, MLX, NAGLU, PLEKHH3, PSMC3IP, RAB5C, RETREG3, STAT3, STAT5A, TUBG1, TUBG2	adipose tissue, aorta, blood, brain, breast, colon, esophagus, fibroblast, heart, immune system, induced pluripotent stem cell, lung, lymphoblastoid cell line, neuron, pancreas, pituitary gland, prostate gland, rectum, skeletal muscle tissue, skin of body, stomach, testis, thyroid gland	ENSG00000033627, ENSG00000037042, ENSG00000068137, ENSG00000108771, ENSG00000108774, ENSG00000108784, ENSG00000108786, ENSG00000108788, ENSG00000108797, ENSG00000126561, ENSG00000126581, ENSG00000131462, ENSG00000131470, ENSG00000141699, ENSG00000141756, ENSG00000161594, ENSG00000168610, ENSG00000184451, ENSG00000267222
17	17q22	58352312	58410275	3	cardiovascular disease;hypertensive disorder;male reproductive organ cancer	IGBP1P2, MPO, MTMR4, OR4D1, RAD51C, RNF43, SMG8, SUPT4H1, TEX14, TRIM37, TSPOAP1, TSPOAP1-AS1	adipose tissue, blood, brain, breast, esophagus, immune system, induced pluripotent stem cell, lung, lymphoblastoid cell line, neuron, saliva-secreting gland, skeletal muscle tissue, skin of body, spleen, testis, thyroid gland	ENSG00000005379, ENSG00000005381, ENSG00000108375, ENSG00000108384, ENSG00000108389, ENSG00000108395, ENSG00000121101, ENSG00000141194, ENSG00000167447, ENSG00000213246, ENSG00000265148, ENSG00000266826, ENSG00000278627, ENSG00000285897
17	17q25.3	78665187	78804100	3	autoimmune disease;cardiovascular disease;hypertensive disorder	CYTH1, TIMP2, USP36	aorta, blood, brain, colon, esophagus, fibroblast, heart, immune system, liver, lymphoblastoid cell line, neuron, pancreas, skeletal muscle tissue, stomach, testis, thyroid gland	ENSG00000035862, ENSG00000055483, ENSG00000108669
18	18p11.21	12692241	12887751	3	autoimmune disease;breast cancer;metabolic disease	CEP192, CEP76, PRELID3A, PSMG2, PTPN2, SPIRE1	adipose tissue, adrenal gland, aorta, blood, brain, breast, colon, esophagus, fibroblast, heart, immune system, induced pluripotent stem cell, layer of synovial tissue, liver, lung, lymphoblastoid cell line, neuron, pancreas, pituitary gland, prostate gland, saliva-secreting gland, skeletal muscle tissue, skin of body, spleen, stomach, testis, thyroid gland	ENSG00000101624, ENSG00000101639, ENSG00000128789, ENSG00000134278, ENSG00000141391, ENSG00000175354, ENSG00000260302, ENSG00000267108, ENSG00000267199
18	18q21.2	50954938	51273621	3	allergic disease;cardiovascular disease;hypertensive disorder	ELAC1, ME2, MEX3C, MRO, SMAD4	adipose tissue, aorta, blood, brain, breast, fibroblast, heart, immune system, induced pluripotent stem cell, lymphoblastoid cell line, pancreas, skeletal muscle tissue, stomach, testis	ENSG00000082212, ENSG00000134042, ENSG00000141642, ENSG00000141646, ENSG00000176624
18	18q21.32	60181790	60253388	3	cardiovascular disease;hypertensive disorder;metabolic disease	MC4R	brain, testis	ENSG00000166603, ENSG00000267401, ENSG00000267462
19	19p13.2	8413063	8479935	3	breast cancer;cardiovascular disease;hypertensive disorder	KANK3, MARCHF2, RAB11B-AS1, RPS28	adipose tissue, aorta, blood, brain, esophagus, fibroblast, heart, immune system, neuron, skeletal muscle tissue, skin of body, testis, thyroid gland	ENSG00000099785, ENSG00000186994, ENSG00000233927, ENSG00000269386
19	19p13.2	10616338	10683954	3	abnormality of blood and blood-forming tissues;autoimmune disease;cardiovascular disease	AP1M2, ILF3-DT, KRI1, MRPL4, PDE4A, SLC44A2, SMARCA4	adipose tissue, blood, brain, esophagus, fibroblast, immune system, induced pluripotent stem cell, lymphoblastoid cell line, skeletal muscle tissue, skin of body, stomach, testis, thyroid gland	ENSG00000065989, ENSG00000105364, ENSG00000127616, ENSG00000129347, ENSG00000129353, ENSG00000129354, ENSG00000267100
19	19p13.11	18695858	18698105	3	cardiovascular disease;hypertensive disorder;metabolic disease	CRLF1, LRRC25, REX1BD, SSBP4, TMEM59L, UBA52	aorta, brain, esophagus, immune system, lymphoblastoid cell line, rectum, uterus	ENSG00000006015, ENSG00000006016, ENSG00000105696, ENSG00000130511, ENSG00000175489, ENSG00000221983
20	20q11.22	34801857	34845826	3	cancer;cardiovascular disease;skin cancer	ACSS2, AHCY, EDEM2, EIF6, FAM83C, GGT7, GSS, ITCH, MAP1LC3A, MMP24OS, MYH7B, NCOA6, PIGU, PROCR, TP53INP2, TRPC4AP	adipose tissue, adrenal gland, aorta, blood, brain, breast, colon, esophagus, female gonad, heart, immune system, induced pluripotent stem cell, liver, lymphoblastoid cell line, neuron, pancreas, placenta, prostate gland, rectum, skeletal muscle tissue, skin of body, small intestine, spleen, stomach, testis, thyroid gland	ENSG00000078747, ENSG00000078804, ENSG00000078814, ENSG00000088298, ENSG00000100983, ENSG00000100991, ENSG00000101000, ENSG00000101444, ENSG00000101460, ENSG00000101464, ENSG00000125998, ENSG00000126005, ENSG00000131067, ENSG00000131069, ENSG00000198646, ENSG00000242372
20	20q13.12	44166512	44209910	3	autoimmune disease;cardiovascular disease;hypertensive disorder	JPH2, OSER1, OSER1-DT	aorta, blood, brain, esophagus, fibroblast, immune system, induced pluripotent stem cell, lung, lymphoblastoid cell line, neuron, spleen, testis, thyroid gland	ENSG00000132823, ENSG00000149596, ENSG00000223891
20	20q13.12	44360627	44532143	3	autoimmune disease;metabolic disease;skin disease	OSER1, PKIG, SERINC3	fibroblast, immune system, induced pluripotent stem cell, lymphoblastoid cell line, spleen, testis	ENSG00000132823, ENSG00000132824, ENSG00000168734
20	20q13.13	48723580	48791877	3	cardiovascular disease;digestive system cancer;hypertensive disorder	CSE1L, PREX1	aorta, blood, brain, esophagus, immune system, lung	ENSG00000124126, ENSG00000124207, ENSG00000278231
20	20q13.33	62560732	62690666	3	breast cancer;cardiovascular disease;respiratory system disease	CRMA, GID8, MTG2, NTSR1	aorta, blood, brain, colon, esophagus, immune system, skin of body	ENSG00000101181, ENSG00000101188, ENSG00000101193, ENSG00000174403, ENSG00000264490, ENSG00000273812
22	22q12.2	29759124	29842328	3	autoimmune disease;metabolic disease;respiratory system disease	ASCC2, CABP7, CASTOR1, HORMAD2, HORMAD2-AS1, LIF, MTMR3, NEFH, NIPSNAP1, OSM, SEC14L6, SF3A1, THOC5, UQCR10, ZMAT5	adipose tissue, aorta, blood, brain, breast, colon, esophagus, heart, immune system, induced pluripotent stem cell, lymphoblastoid cell line, neuron, rectum, skeletal muscle tissue, skin of body, testis, thyroid gland	ENSG00000099985, ENSG00000099995, ENSG00000100285, ENSG00000100296, ENSG00000100314, ENSG00000100319, ENSG00000100325, ENSG00000100330, ENSG00000128342, ENSG00000176635, ENSG00000184076, ENSG00000184117, ENSG00000214491, ENSG00000227117, ENSG00000239282, ENSG00000279159
22	22q12.2	29964926	30196498	3	autoimmune disease;metabolic disease;respiratory system disease	ASCC2, LIF, MTMR3	adipose tissue, aorta, blood, esophagus, immune system, neuron, stomach, testis	ENSG00000100325, ENSG00000100330, ENSG00000128342, ENSG00000279159
22	22q12.3;22q13.1	37137994	37223022	3	allergic disease;breast cancer;metabolic disease	C1QTNF6, EIF3D, IL2RB, NCF4, RAC2, SSTR3	adipose tissue, blood, brain, cartilage element, colon, esophagus, immune system, lymphoblastoid cell line, rectum, skeletal muscle tissue, skin of body, testis	ENSG00000100353, ENSG00000100365, ENSG00000100385, ENSG00000128340, ENSG00000133466, ENSG00000235237, ENSG00000278195
22	22q13.31	45878192	45988597	3	autoimmune disease;breast cancer;musculoskeletal system	ATXN10, LINC00899, PRR34, WNT7B	adipose tissue, aorta, blood, colon, esophagus, heart, immune system, lung, pituitary gland, skeletal muscle tissue, skin of body	ENSG00000130638, ENSG00000182257, ENSG00000188064, ENSG00000231711
1	1p36.33	1748597	1757725	2	cardiovascular disease;hypertensive disorder	CALML6, CDK11A, CDK11B, CFAP74, GNB1-DT, NADK, SLC35E2A, SLC35E2B, TMEM52	adipose tissue, adrenal gland, aorta, blood, brain, breast, colon, esophagus, female gonad, fibroblast, heart, immune system, induced pluripotent stem cell, liver, lung, lymphoblastoid cell line, neuron, pancreas, pituitary gland, placenta, prostate gland, saliva-secreting gland, skeletal muscle tissue, skin of body, small intestine, spleen, stomach, testis, thyroid gland, uterus, vagina	ENSG00000008128, ENSG00000008130, ENSG00000142609, ENSG00000169885, ENSG00000178821, ENSG00000189339, ENSG00000215790, ENSG00000231050, ENSG00000240731, ENSG00000248333, ENSG00000268575
1	1p36.31	6615980	6616425	2	cardiovascular disease;hypertensive disorder	DNAJC11, HES2, KLHL21, PHF13, PLEKHG5, THAP3, TNFRSF25, ZBTB48	adipose tissue, aorta, blood, brain, immune system, skin of body, testis	ENSG00000007923, ENSG00000041988, ENSG00000069812, ENSG00000116273, ENSG00000162413, ENSG00000171680, ENSG00000204859, ENSG00000215788
1	1p36.22	10483760	10573188	2	allergic disease;breast cancer	CASZ1, CENPS, DFFA, KIF1B, PEX14, PGD	adipose tissue, blood, fibroblast, immune system, induced pluripotent stem cell, lung, lymphoblastoid cell line, neuron, placenta, skeletal muscle tissue, skin of body, small intestine, testis, thyroid gland	ENSG00000054523, ENSG00000130940, ENSG00000142655, ENSG00000142657, ENSG00000160049, ENSG00000175279, ENSG00000271989
1	1p36.22	10736490	10740689	2	cardiovascular disease;hypertensive disorder	DISP3, PEX14	adipose tissue, immune system	ENSG00000142655, ENSG00000204624
1	1p36.22	11804529	11804529	2	cardiovascular disease;hypertensive disorder	MTHFR	lymphoblastoid cell line	ENSG00000177000
1	1p36.13	16979534	16980180	2	body height;respiratory system disease	ATP13A2, CROCC, ENSG00000228549, ENSG00000238142, MFAP2, NBPF1, PADI2, SDHB	adipose tissue, adrenal gland, aorta, blood, brain, breast, colon, esophagus, female gonad, fibroblast, heart, immune system, induced pluripotent stem cell, liver, lung, lymphoblastoid cell line, neuron, pituitary gland, placenta, skeletal muscle tissue, skin of body, small intestine, spleen, stomach, testis, thyroid gland	ENSG00000058453, ENSG00000117115, ENSG00000117118, ENSG00000117122, ENSG00000159363, ENSG00000219481, ENSG00000226526, ENSG00000228549, ENSG00000238142, ENSG00000272426, ENSG00000282740
1	1p36.13	17317968	17395867	2	autoimmune disease;cancer	PADI4, PADI6	adipose tissue, blood, brain, esophagus, heart, immune system, liver, lung, skeletal muscle tissue, spleen, testis, thyroid gland	ENSG00000159339, ENSG00000276747
1	1p36.12	22109953	22139327	2	female reproductive system disease;urinary system disease	LINC00339	blood, colon, immune system, induced pluripotent stem cell	ENSG00000218510, ENSG00000285752
1	1p36.11	24999346	25068642	2	cardiovascular disease;hypertensive disorder	RHD, RUNX3	brain, immune system, lymphoblastoid cell line	ENSG00000020633, ENSG00000187010, ENSG00000285823
1	1p34.3	37607755	37627051	2	eye disease;genital neoplasm, female	DNALI1, EPHA10, GNL2, INPP5B, MEAF6, RSPO1, SNIP1	adipose tissue, aorta, blood, brain, colon, esophagus, fibroblast, heart, immune system, lymphoblastoid cell line, neuron, pancreas, pituitary gland, skeletal muscle tissue, skin of body, spleen, thyroid gland	ENSG00000134697, ENSG00000163875, ENSG00000163877, ENSG00000163879, ENSG00000169218, ENSG00000183317, ENSG00000204084
1	1p34.3	39194341	39336143	2	metabolic disease;respiratory system disease	BMP8A, HPCAL4, MACF1, NDUFS5, OXCT2, PABPC4, PABPC4-AS1, PPIE	adipose tissue, aorta, blood, brain, colon, esophagus, fibroblast, heart, immune system, induced pluripotent stem cell, lung, lymphoblastoid cell line, neuron, pancreas, placenta, skeletal muscle tissue, skin of body, spleen, stomach, testis	ENSG00000084072, ENSG00000090621, ENSG00000116983, ENSG00000127603, ENSG00000168653, ENSG00000183682, ENSG00000198754, ENSG00000228060
1	1p34.2	42813461	42830502	2	cardiovascular disease;hypertensive disorder	C1orf50, CCDC30, CLDN19, ERMAP, P3H1, PPIH, SLC2A1-DT, SVBP, TMEM269, ZMYND12	adipose tissue, adrenal gland, aorta, blood, brain, breast, colon, esophagus, female gonad, fibroblast, heart, immune system, induced pluripotent stem cell, lung, lymphoblastoid cell line, neuron, pancreas, pituitary gland, prostate gland, rectum, saliva-secreting gland, skeletal muscle tissue, skin of body, small intestine, spleen, stomach, testis, thyroid gland, uterus, vagina	ENSG00000066185, ENSG00000117385, ENSG00000164007, ENSG00000164008, ENSG00000164010, ENSG00000171960, ENSG00000177868, ENSG00000186409, ENSG00000227533, ENSG00000228192, ENSG00000228452, ENSG00000274386, ENSG00000285728
1	1p34.2	43327136	43384802	2	cardiovascular disease;hypertensive disorder	MED8, MPL, TIE1	adipose tissue, esophagus, skeletal muscle tissue, testis, thyroid gland	ENSG00000066056, ENSG00000117400, ENSG00000159479, ENSG00000229431
1	1p34.2	43572014	43641757	2	breast cancer;mental or behavioural disorder	ARTN, CCDC24, CFAP57, MED8	aorta, blood, immune system, skeletal muscle tissue	ENSG00000117407, ENSG00000159214, ENSG00000159479, ENSG00000243710
1	1p34.1	45535906	45555958	2	allergic disease;respiratory system disease	AKR1A1, CCDC163, CCDC17, GPBP1L1, MAST2, MMACHC, MUTYH, NASP, PRDX1, TESK2	adipose tissue, adrenal gland, aorta, blood, brain, breast, colon, esophagus, female gonad, fibroblast, heart, immune system, induced pluripotent stem cell, kidney, lung, lymphoblastoid cell line, neuron, pancreas, pituitary gland, placenta, prostate gland, rectum, saliva-secreting gland, skeletal muscle tissue, skin of body, spleen, testis, thyroid gland, vagina	ENSG00000070759, ENSG00000086015, ENSG00000117448, ENSG00000117450, ENSG00000132763, ENSG00000132780, ENSG00000132781, ENSG00000159588, ENSG00000159592, ENSG00000280670
1	1p31.1	72347535	72371556	2	mental or behavioural disorder;metabolic disease	NEGR1	brain, immune system	ENSG00000172260
1	1p22.2	88867874	88897581	2	cardiovascular disease;hypertensive disorder	GBP3, RBMXL1	fibroblast, thyroid gland	ENSG00000117226, ENSG00000213516
1	1p22.1	92682820	92702812	2	autoimmune disease;respiratory system disease	DIPK1A, EVI5, MTF2	adipose tissue, aorta, brain, fibroblast, immune system, placenta, skin of body	ENSG00000067208, ENSG00000143033, ENSG00000154511
1	1p22.1	92807628	92821382	2	autoimmune disease;breast cancer	DIPK1A, EVI5, MTF2, RPAP2, TMED5	adipose tissue, blood, brain, colon, esophagus, immune system, induced pluripotent stem cell, neuron, placenta, rectum, skin of body	ENSG00000067208, ENSG00000117500, ENSG00000122484, ENSG00000143033, ENSG00000154511
1	1p13.2	112501706	112576820	2	cardiovascular disease;eye disease	PPM1J, ST7L, WNT2B	adipose tissue, aorta, brain, fibroblast, skeletal muscle tissue	ENSG00000007341, ENSG00000134245, ENSG00000155367, ENSG00000273483
1	1p12	119712503	119716347	2	autoimmune disease;breast cancer	PHGDH, ZNF697	aorta, immune system, testis, thyroid gland	ENSG00000092621, ENSG00000143067
1	1p12	119894128	119895261	2	autoimmune disease;breast cancer	NOTCH2, SEC22B, ZNF697	esophagus, fibroblast, pancreas, stomach, testis	ENSG00000134250, ENSG00000143067, ENSG00000265808, ENSG00000273406
1	1q21.2	150285304	150353207	2	breast cancer;skin disease	ADAMTSL4, ECM1, GOLPH3L, HORMAD1, MRPS21, TARS2	adipose tissue, aorta, brain, colon, esophagus, fibroblast, heart, immune system, lung, lymphoblastoid cell line, neuron, pituitary gland, skeletal muscle tissue, skin of body, testis, thyroid gland	ENSG00000143369, ENSG00000143374, ENSG00000143382, ENSG00000143452, ENSG00000143457, ENSG00000266472
1	1q21.2	150474986	150522630	2	joint disease;skin disease	ADAMTSL4, ANP32E, ARNT, CIART, CTSK, CTSS, ECM1, FALEC, MRPS21, RPRD2, TARS2	adipose tissue, aorta, blood, brain, breast, colon, esophagus, fibroblast, immune system, induced pluripotent stem cell, lymphoblastoid cell line, neuron, pituitary gland, skeletal muscle tissue, skin of body, small intestine, stomach, testis, thyroid gland	ENSG00000143369, ENSG00000143374, ENSG00000143382, ENSG00000143387, ENSG00000143401, ENSG00000143437, ENSG00000159208, ENSG00000163125, ENSG00000163131, ENSG00000228126, ENSG00000237781, ENSG00000266472
1	1q21.3	151785367	151829204	2	allergic disease;autoimmune disease	LINGO4, MRPL9, OAZ3, RORC, SNX27, TDRKH, TDRKH-AS1, THEM4	adipose tissue, aorta, blood, brain, colon, esophagus, fibroblast, heart, immune system, induced pluripotent stem cell, liver, neuron, pancreas, pituitary gland, prostate gland, skeletal muscle tissue, skin of body, stomach, thyroid gland	ENSG00000143365, ENSG00000143376, ENSG00000143436, ENSG00000143450, ENSG00000159445, ENSG00000182134, ENSG00000203288, ENSG00000213171, ENSG00000249602, ENSG00000269489, ENSG00000269621
1	1q21.3	152206676	152206676	2	allergic disease;skin cancer	LINGO4	heart, pancreas, skeletal muscle tissue, skin of body, stomach, testis, thyroid gland	ENSG00000213171
1	1q21.3	152468434	152475622	2	allergic disease;skin disease	CRNN, LCE4A, PGLYRP4, TDRKH	adipose tissue, esophagus, immune system, skin of body	ENSG00000143536, ENSG00000163218, ENSG00000182134, ENSG00000187170
1	1q24.3	172765458	172897070	2	allergic disease;autoimmune disease	FASLG	adipose tissue, colon, esophagus, heart, immune system, lung, skin of body	ENSG00000117560, ENSG00000224228
1	1q25.1	173163826	173202702	2	allergic disease;breast cancer	TNFSF18, TNFSF4	aorta, blood, brain, esophagus, heart, immune system, neuron	ENSG00000117586, ENSG00000120337, ENSG00000226375
1	1q31.2	192567683	192575665	2	autoimmune disease;immune system disease	GLRX2, RGS1, RGS13, RO60, UCHL5	esophagus, immune system	ENSG00000023572, ENSG00000090104, ENSG00000116747, ENSG00000116750, ENSG00000127074
1	1q31.3	197733271	197785611	2	autoimmune disease;mental or behavioural disorder	DENND1B	immune system, neuron	ENSG00000213047
1	1q32.1	200845831	200994697	2	autoimmune disease;metabolic disease	ASCL5, CACNA1S, CAMSAP2, DDX59, DDX59-AS1, GPR25, INAVA, KIF21B, TMEM9	adipose tissue, aorta, blood, brain, esophagus, fibroblast, heart, immune system, induced pluripotent stem cell, lymphoblastoid cell line, neuron, pancreas, skin of body, testis, thyroid gland	ENSG00000081248, ENSG00000116852, ENSG00000116857, ENSG00000118197, ENSG00000118200, ENSG00000163362, ENSG00000170128, ENSG00000229191, ENSG00000232237, ENSG00000234132, ENSG00000260088
1	1q32.1	201814554	201815159	2	cardiovascular disease;hypertensive disorder	LMOD1, SHISA4	adipose tissue, brain, colon, esophagus, immune system, lung, neuron, skin of body, spleen	ENSG00000163431, ENSG00000198892, ENSG00000223774
1	1q32.1	203057086	203137262	2	allergic disease;cardiovascular disease	ADORA1, CHI3L1, CHIT1, PPFIA4	adipose tissue, aorta, blood, fibroblast, immune system, lymphoblastoid cell line	ENSG00000133048, ENSG00000133063, ENSG00000143847, ENSG00000163485
1	1q32.1	204549714	204587862	2	breast cancer;male reproductive organ cancer	LRRN2, MDM4, PIK3C2B, PLEKHA6	adipose tissue, blood, brain, esophagus, immune system, lymphoblastoid cell line, neuron, skin of body, small intestine, spleen, thyroid gland	ENSG00000133056, ENSG00000143850, ENSG00000170382, ENSG00000198625, ENSG00000226330, ENSG00000240219, ENSG00000240710
1	1q32.2	207807556	207856958	2	breast cancer;eye disease	CD46	adipose tissue, aorta, brain, colon, esophagus, female gonad, heart, immune system, lymphoblastoid cell line, neuron, pituitary gland, skeletal muscle tissue, skin of body, spleen	ENSG00000117335, ENSG00000284237
1	1q41	219453334	219554437	2	joint disease;metabolic disease		immune system, skin of body	ENSG00000228536
1	1q41	221173632	221179501	2	cardiovascular disease;hypertensive disorder	C1orf115, HLX-AS1, LINC01352	adipose tissue, adrenal gland, esophagus, lung, neuron, skin of body, thyroid gland	ENSG00000162817, ENSG00000238078, ENSG00000257551, ENSG00000272823
1	1q42.13	228003374	228024458	2	cardiovascular disease;hypertensive disorder	H2AW, IBA57, OBSCN, OBSCN-AS1, RNF187	adipose tissue, aorta, blood, brain, esophagus, fibroblast, heart, immune system, skin of body, thyroid gland	ENSG00000154358, ENSG00000162913, ENSG00000168159, ENSG00000181218, ENSG00000181873, ENSG00000269890
1	1q42.2	230714053	230716805	2	cardiovascular disease;hypertensive disorder	AGT	adipose tissue, adrenal gland, brain, breast, colon, esophagus, fibroblast, lung, pancreas, skin of body, spleen	ENSG00000135744
2	2p23.1	30222160	30257061	2	allergic disease;autoimmune disease	LBH	adipose tissue, aorta, esophagus, immune system, saliva-secreting gland, skeletal muscle tissue, skin of body	ENSG00000213626
2	2p22.2	37233091	37301168	2	cardiovascular disease;hypertensive disorder	CEBPZ, CEBPZOS, NDUFAF7, PRKD3, QPCT	adipose tissue, aorta, blood, brain, colon, esophagus, fibroblast, heart, immune system, induced pluripotent stem cell, lung, lymphoblastoid cell line, neuron, skeletal muscle tissue, spleen, stomach, testis, thyroid gland	ENSG00000003509, ENSG00000115816, ENSG00000115825, ENSG00000115828, ENSG00000218739, ENSG00000272054
2	2p22.2	38063600	38168378	2	allergic disease;skin cancer	CYP1B1, CYP1B1-AS1, LINC02613, RMDN2-AS1	adipose tissue, brain, immune system, induced pluripotent stem cell, lymphoblastoid cell line, neuron	ENSG00000138061, ENSG00000229160, ENSG00000231367, ENSG00000232973, ENSG00000235848
2	2p16.1	57760458	57841606	2	hypertensive disorder;mental or behavioural disorder	FANCL	blood, immune system	ENSG00000115392
2	2p15	61615651	61651279	2	autoimmune disease;cardiovascular disease	C2orf74-DT	lymphoblastoid cell line, skeletal muscle tissue	ENSG00000212978, ENSG00000273302
2	2q13	111704859	111742458	2	autoimmune disease;hearing disorder	ANAPC1	immune system, skeletal muscle tissue, thyroid gland	ENSG00000153107
2	2q13	111899485	112000169	2	autoimmune disease;breast cancer	FBLN7, MERTK, RGPD8, TMEM87B, ZC3H8	adipose tissue, aorta, blood, brain, colon, esophagus, fibroblast, heart, immune system, lymphoblastoid cell line, neuron, pancreas, placenta, skeletal muscle tissue, skin of body, stomach, thyroid gland	ENSG00000144152, ENSG00000144161, ENSG00000153208, ENSG00000153214, ENSG00000169629
2	2q14.2	120590036	120590036	2	cardiovascular disease;hypertensive disorder	INHBB	adipose tissue, colon, esophagus, skin of body, small intestine	ENSG00000163083, ENSG00000237614
2	2q23.1	148076795	148156975	2	breast cancer;cardiovascular disease	ACVR2A, EPC2, MBD5, ORC4	adipose tissue, adrenal gland, aorta, blood, brain, immune system, lymphoblastoid cell line, skeletal muscle tissue, testis, thyroid gland	ENSG00000115947, ENSG00000121989, ENSG00000135999, ENSG00000204406
2	2q31.1	174549105	174549105	2	cardiovascular disease;hypertensive disorder	GPR155, OLA1, WIPF1	adipose tissue, brain, esophagus, fibroblast, heart, immune system, skeletal muscle tissue, thyroid gland	ENSG00000115935, ENSG00000138430, ENSG00000163328
2	2q31.3	181104982	181143073	2	cardiovascular disease;immune system disease	ITGA4, LINC01934, UBE2E3	aorta, blood, immune system, spleen, thyroid gland	ENSG00000115232, ENSG00000170035, ENSG00000234663, ENSG00000236153
2	2q32.1	182131730	182131730	2	cardiovascular disease;hypertensive disorder	PPP1R1C	brain	ENSG00000150722
2	2q33.1	200832481	200849596	2	breast cancer;skin cancer	BZW1, CFLAR, PPIL3	adipose tissue, aorta, blood, brain, breast, colon, esophagus, fibroblast, immune system, lymphoblastoid cell line, neuron, skeletal muscle tissue, skin of body	ENSG00000003402, ENSG00000082153, ENSG00000240344
2	2q33.3	207662814	207671812	2	cardiovascular disease;hypertensive disorder	CCNYL1, LINC01857, METTL21A	blood, brain, colon, immune system, spleen	ENSG00000144401, ENSG00000163249, ENSG00000224137
2	2q35	218125863	218320822	2	autoimmune disease;hearing disorder	AAMP, ARPC2, CATIP-AS2, CXCR1, CXCR2, GPBAR1, PNKD, SLC11A1, TMBIM1, USP37	adipose tissue, adrenal gland, aorta, blood, brain, breast, colon, esophagus, female gonad, fibroblast, heart, immune system, induced pluripotent stem cell, kidney, liver, lung, lymphoblastoid cell line, neuron, pancreas, pituitary gland, prostate gland, saliva-secreting gland, skeletal muscle tissue, skin of body, small intestine, spleen, stomach, testis, thyroid gland, uterus, vagina	ENSG00000018280, ENSG00000127837, ENSG00000127838, ENSG00000135913, ENSG00000135926, ENSG00000163464, ENSG00000163466, ENSG00000179921, ENSG00000180871, ENSG00000237281, ENSG00000261338
2	2q36.3	227795396	227805760	2	allergic disease;autoimmune disease	CCL20	aorta, blood, brain, fibroblast, immune system, lymphoblastoid cell line, neuron, thyroid gland	ENSG00000115009
2	2q37.1	232520686	232617268	2	breast cancer;eye disease	CHRND, EFHD1, EIF4E2, PRSS56	adipose tissue, brain, colon, induced pluripotent stem cell, skeletal muscle tissue, skin of body	ENSG00000115468, ENSG00000135902, ENSG00000135930, ENSG00000237412
2	2q37.1	233159830	233204655	2	allergic disease;mental or behavioural disorder	INPP5D	blood, immune system, spleen, testis	ENSG00000168918
2	2q37.3	241759225	241979481	2	allergic disease;autoimmune disease	ATG4B, D2HGDH, DTYMK, FAM240C, GAL3ST2, ING5, LINC01237, LINC01238, NEU4, PDCD1, RTP5, SEPTIN2	adipose tissue, adrenal gland, aorta, blood, brain, breast, colon, esophagus, female gonad, fibroblast, heart, immune system, induced pluripotent stem cell, liver, lung, lymphoblastoid cell line, neuron, pancreas, pituitary gland, placenta, prostate gland, saliva-secreting gland, skeletal muscle tissue, skin of body, small intestine, spleen, stomach, testis, thyroid gland, uterus, vagina	ENSG00000154252, ENSG00000168385, ENSG00000168393, ENSG00000168395, ENSG00000168397, ENSG00000180902, ENSG00000188011, ENSG00000188389, ENSG00000204099, ENSG00000215023, ENSG00000216921, ENSG00000224272, ENSG00000226423, ENSG00000233806, ENSG00000234793, ENSG00000235151, ENSG00000237940, ENSG00000261186
3	3p24.3	16929289	16945313	2	allergic disease;autoimmune disease	PLCL2	adipose tissue, blood, heart, immune system, neuron, stomach	ENSG00000154822, ENSG00000226441
3	3p21.31	48146189	48153177	2	cardiovascular disease;hypertensive disorder	CDC25A, ZNF589	blood, brain, immune system, thyroid gland	ENSG00000164045, ENSG00000164048
3	3p21.31	49943163	49974107	2	breast cancer;metabolic disease	CAMKV, CCDC71, CDHR4, GMPPB, HYAL1, HYAL3, INKA1, MON1A, MST1R, NAA80, RBM5-AS1, RBM6, RNF123, SEMA3F, SLC38A3, UBA7	adipose tissue, adrenal gland, aorta, blood, brain, breast, colon, esophagus, female gonad, fibroblast, heart, immune system, induced pluripotent stem cell, kidney, liver, lung, lymphoblastoid cell line, neuron, pancreas, pituitary gland, placenta, prostate gland, rectum, saliva-secreting gland, skeletal muscle tissue, skin of body, small intestine, spleen, stomach, testis, thyroid gland, uterus,…	ENSG00000001617, ENSG00000004534, ENSG00000114378, ENSG00000164068, ENSG00000164076, ENSG00000164077, ENSG00000164078, ENSG00000173540, ENSG00000177352, ENSG00000182179, ENSG00000185614, ENSG00000186792, ENSG00000187492, ENSG00000188338, ENSG00000228008, ENSG00000243477, ENSG00000281691
3	3p21.31	50134964	50143702	2	eye disease;metabolic disease	CAMKV, CDHR4, CYB561D2, DOCK3, GNAI2, HYAL1, HYAL3, IFRD2, INKA1, LSMEM2, MON1A, MST1, MST1R, NAA80, NPRL2, RASSF1, RBM6, RNF123, SEMA3B, SEMA3F, UBA7	adipose tissue, adrenal gland, aorta, blood, brain, breast, colon, esophagus, female gonad, fibroblast, heart, immune system, induced pluripotent stem cell, lung, lymphoblastoid cell line, neuron, pancreas, pituitary gland, prostate gland, skeletal muscle tissue, skin of body, small intestine, spleen, stomach, testis, thyroid gland, uterus, vagina	ENSG00000001617, ENSG00000004534, ENSG00000012171, ENSG00000068028, ENSG00000088538, ENSG00000114353, ENSG00000114378, ENSG00000114388, ENSG00000114395, ENSG00000164068, ENSG00000164076, ENSG00000164077, ENSG00000164078, ENSG00000173531, ENSG00000179564, ENSG00000182179, ENSG00000185614, ENSG00000186792, ENSG00000187492, ENSG00000214706, ENSG00000230454, ENSG00000243477, ENSG00000271858, ENSG0000…
3	3p14.3	56630824	56737223	2	allergic disease;cardiovascular disease	ARHGEF3, CCDC66, TASOR	adipose tissue, aorta, blood, brain, breast, colon, esophagus, fibroblast, heart, immune system, lung, lymphoblastoid cell line, neuron, pituitary gland, skin of body, thyroid gland	ENSG00000163946, ENSG00000163947, ENSG00000180376
3	3p14.3	58232625	58317208	2	autoimmune disease;nervous system disease	ABHD6, ACOX2, DNASE1L3, FLNB, FLNB-AS1, PDHB, PXK, RPP14	adipose tissue, adrenal gland, aorta, blood, brain, breast, esophagus, fibroblast, heart, immune system, induced pluripotent stem cell, lung, lymphoblastoid cell line, neuron, pituitary gland, skeletal muscle tissue, skin of body, small intestine, testis, thyroid gland	ENSG00000136068, ENSG00000163684, ENSG00000163686, ENSG00000163687, ENSG00000168291, ENSG00000168297, ENSG00000168306, ENSG00000244161, ENSG00000272182, ENSG00000272360, ENSG00000273493, ENSG00000283148
3	3p14.1	66303698	66403767	2	breast cancer;cardiovascular disease	LRIG1, SLC25A26	adipose tissue, aorta, blood, brain, colon, esophagus, fibroblast, heart, immune system, induced pluripotent stem cell, liver, lymphoblastoid cell line, neuron, skeletal muscle tissue, stomach, testis, thyroid gland, vagina	ENSG00000144741, ENSG00000144749
3	3q21.1	123336042	123346931	2	metabolic disease;respiratory system disease	SEC22A	adipose tissue, aorta, blood, esophagus, fibroblast, immune system, induced pluripotent stem cell, neuron, skeletal muscle tissue	ENSG00000121542
3	3q22.3	138333912	138402667	2	cardiovascular disease;hypertensive disorder	A4GNT, ARMC8, CEP70, ESYT3, FAIM, MRAS, NME9	adipose tissue, aorta, brain, colon, esophagus, fibroblast, heart, immune system, lymphoblastoid cell line, neuron, skeletal muscle tissue, skin of body, testis, thyroid gland	ENSG00000114098, ENSG00000114107, ENSG00000118017, ENSG00000158186, ENSG00000158220, ENSG00000158234, ENSG00000181322
3	3q25.1	150458209	150458209	2	cardiovascular disease;hypertensive disorder	EIF2A, TSC22D2	brain, colon, immune system, rectum	ENSG00000144895, ENSG00000196428
3	3q25.32	158496414	158564670	2	cardiovascular disease;hypertensive disorder	ENSG00000240207, GFM1, LXN, MFSD1, MLF1, MLF1-DT, RARRES1, RSRC1, SHOX2, SLC66A1L	adipose tissue, aorta, blood, brain, breast, colon, esophagus, heart, immune system, lung, lymphoblastoid cell line, neuron, skeletal muscle tissue, skin of body, testis, thyroid gland, uterus	ENSG00000079257, ENSG00000118849, ENSG00000118855, ENSG00000168779, ENSG00000168827, ENSG00000174891, ENSG00000174899, ENSG00000178053, ENSG00000240207, ENSG00000243150, ENSG00000272087
3	3q25.33	159936383	159973324	2	autoimmune disease;immune system disease	IL12A, IQCJ-SCHIP1, SCHIP1	adipose tissue, brain, lung, lymphoblastoid cell line, pituitary gland	ENSG00000151967, ENSG00000168811, ENSG00000283154
3	3q26.2	169759718	169847242	2	autoimmune disease;cancer	ACTRT3, LRRC34, LRRIQ4	adipose tissue, brain, fibroblast, induced pluripotent stem cell, testis	ENSG00000171757, ENSG00000184378, ENSG00000188306
3	3q28	188369840	188415730	2	allergic disease;immune system disease	LPP, TPRG1	immune system, skin of body	ENSG00000145012, ENSG00000188001
4	4p16.3	1683410	1782676	2	joint disease;metabolic disease	FAM53A, FGFR3, IDUA, SLBP, TACC3, TMEM129	adipose tissue, adrenal gland, aorta, blood, brain, breast, colon, esophagus, fibroblast, heart, immune system, induced pluripotent stem cell, liver, lung, lymphoblastoid cell line, neuron, pancreas, pituitary gland, saliva-secreting gland, skeletal muscle tissue, skin of body, small intestine, spleen, stomach, testis, thyroid gland	ENSG00000013810, ENSG00000068078, ENSG00000127415, ENSG00000163950, ENSG00000168936, ENSG00000174137, ENSG00000244459, ENSG00000270195
4	4p16.1	10099676	10233998	2	cardiovascular disease;metabolic disease	SLC2A9, WDR1	adipose tissue, aorta, blood, brain, fibroblast, immune system, lymphoblastoid cell line, neuron, pancreas, spleen, thyroid gland	ENSG00000071127, ENSG00000109667, ENSG00000250413, ENSG00000261490
4	4p16.1	10724104	10724311	2	autoimmune disease;breast cancer	CLNK, HS3ST1	immune system, lymphoblastoid cell line	ENSG00000002587, ENSG00000109684
4	4p14	38780799	38892759	2	allergic disease;breast cancer	FAM114A1, KLF3-AS1, KLHL5, TLR1, TLR10, TLR6, TMEM156	adipose tissue, blood, brain, esophagus, fibroblast, immune system, lymphoblastoid cell line, neuron, pancreas, placenta, skeletal muscle tissue, skin of body, testis, thyroid gland	ENSG00000109790, ENSG00000121895, ENSG00000174123, ENSG00000174125, ENSG00000174130, ENSG00000197712, ENSG00000231160
4	4q21.1	76154489	76284185	2	breast cancer;nervous system disease	CCDC158, CXCL11, CXCL9, FAM47E, NAAA, NUP54, SCARB2	adipose tissue, aorta, brain, immune system, induced pluripotent stem cell, lymphoblastoid cell line, placenta, rectum, skeletal muscle tissue, skin of body	ENSG00000138744, ENSG00000138750, ENSG00000138755, ENSG00000138760, ENSG00000163749, ENSG00000169248, ENSG00000189157
4	4q21.1	76493835	76493835	2	cardiovascular disease;hypertensive disorder	CCDC158, FAM47E, SHROOM3, STBD1	adipose tissue, aorta, brain, breast, colon, esophagus, immune system, liver, lung, neuron, pancreas, pituitary gland, placenta, prostate gland, rectum, skeletal muscle tissue, skin of body, small intestine, spleen, stomach, testis, thyroid gland, uterus	ENSG00000118804, ENSG00000138771, ENSG00000163749, ENSG00000189157
4	4q21.21	80243569	80253438	2	cardiovascular disease;hypertensive disorder	BMP3, FGF5	brain, kidney	ENSG00000138675, ENSG00000152785
4	4q23	98690384	98740988	2	autoimmune disease;breast cancer	TSPAN5-DT	brain, immune system, neuron, skeletal muscle tissue, skin of body	ENSG00000260641
4	4q24	105140377	105185196	2	autoimmune disease;male reproductive organ cancer	PPA2, TET2	adipose tissue, brain, esophagus, fibroblast, immune system, lymphoblastoid cell line, neuron, placenta, skeletal muscle tissue	ENSG00000138777, ENSG00000168769
4	4q25	108096372	108146742	2	autoimmune disease;cardiovascular disease	CYP2U1, HADH	blood, brain, esophagus, fibroblast, lymphoblastoid cell line, neuron, skin of body	ENSG00000138796, ENSG00000155016, ENSG00000249604
4	4q31.3;4q32.1	154528477	154604543	2	abnormality of blood and blood-forming tissues;cardiovascular disease	DCHS2, FGG, PLRG1	adrenal gland, brain, esophagus, lung	ENSG00000171557, ENSG00000171566, ENSG00000197410
4	4q35.2	186268140	186292735	2	abnormality of blood and blood-forming tissues;cardiovascular disease	CYP4V2, F11, F11-AS1, KLKB1	blood, esophagus, induced pluripotent stem cell, lung	ENSG00000088926, ENSG00000145476, ENSG00000164344, ENSG00000251165
5	5p15.2	14767983	14837223	2	eye disease;metabolic disease	ANKH	esophagus	ENSG00000154122
5	5p13.2	33951588	33951588	2	cancer;skin cancer	AMACR	adipose tissue, brain, heart, neuron	ENSG00000242110
5	5p13.2	35825071	35875491	2	allergic disease;autoimmune disease	IL7R, SPEF2	brain, immune system, testis	ENSG00000152582, ENSG00000168685
5	5q13.2	69273031	69273031	2	cardiovascular disease;hypertensive disorder	OCLN, SMN2	induced pluripotent stem cell, skin of body	ENSG00000197822, ENSG00000205571
5	5q13.2	69555714	69555714	2	cardiovascular disease;hypertensive disorder	GTF2H2C, OCLN, SMN2	adipose tissue, adrenal gland, aorta, blood, breast, colon, esophagus, female gonad, fibroblast, heart, immune system, lung, lymphoblastoid cell line, neuron, pancreas, pituitary gland, prostate gland, skeletal muscle tissue, skin of body, spleen, testis, thyroid gland, uterus	ENSG00000183474, ENSG00000197822, ENSG00000205571
5	5q13.3	75671561	75719417	2	metabolic disease;respiratory system disease	ANKDD1B, CERT1, POC5, POLK, SV2C	adipose tissue, blood, brain, breast, colon, esophagus, fibroblast, immune system, induced pluripotent stem cell, liver, lymphoblastoid cell line, neuron, pancreas, prostate gland, skeletal muscle tissue, skin of body, small intestine, spleen, stomach, thyroid gland	ENSG00000113163, ENSG00000122008, ENSG00000122012, ENSG00000152359, ENSG00000189045, ENSG00000271815, ENSG00000272040
5	5q14.3	88522227	88697381	2	cardiovascular disease;mental or behavioural disorder	LINC00461, MEF2C, MEF2C-AS1, MEF2C-AS2, TMEM161B-DT	adipose tissue, blood, brain, immune system, lymphoblastoid cell line, skeletal muscle tissue	ENSG00000081189, ENSG00000245526, ENSG00000245864, ENSG00000247828, ENSG00000248309, ENSG00000250377, ENSG00000250555, ENSG00000271904
5	5q21.1	103003107	103028154	2	breast cancer;metabolic disease	GIN1, LINC00491, MACIR, PAM, PPIP5K2, SLCO4C1	adipose tissue, aorta, blood, brain, colon, esophagus, immune system, induced pluripotent stem cell, lymphoblastoid cell line, neuron, rectum, skeletal muscle tissue, skin of body, spleen	ENSG00000145723, ENSG00000145725, ENSG00000145730, ENSG00000173930, ENSG00000181751, ENSG00000250682
5	5q21.1	103201584	103273223	2	autoimmune disease;metabolic disease	GIN1, PAM, PPIP5K2	blood, immune system	ENSG00000145723, ENSG00000145725, ENSG00000145730
5	5q21.2	104582096	104655775	2	hearing disorder;mental or behavioural disorder		testis	ENSG00000251574
5	5q23.1;5q23.2	122081099	122179500	2	cardiovascular disease;respiratory system disease	SNCAIP	brain, esophagus	ENSG00000064692
5	5q23.3	128032306	128070567	2	abnormality of blood and blood-forming tissues;infectious disease	SLC12A2-DT	blood, esophagus	ENSG00000245937
5	5q31.1	132634182	132660977	2	allergic disease;skin disease	FSTL4, HSPA4, IL13, IL4, KIF3A, MIR3936HG, P4HA2, PDLIM4, RAD50, SLC22A4, SLC22A5, TH2LCRR	adipose tissue, aorta, blood, brain, fibroblast, heart, immune system, lung, lymphoblastoid cell line, neuron, skeletal muscle tissue, skin of body, small intestine, stomach, testis	ENSG00000053108, ENSG00000072682, ENSG00000113520, ENSG00000113522, ENSG00000131435, ENSG00000131437, ENSG00000169194, ENSG00000170606, ENSG00000197208, ENSG00000197375, ENSG00000223442, ENSG00000233006
5	5q31.1	133108436	133108436	2	cardiovascular disease;hypertensive disorder	HSPA4, LEAP2	adipose tissue, blood, immune system, lymphoblastoid cell line, pancreas, skin of body, small intestine	ENSG00000164406, ENSG00000170606
5	5q31.2	137698480	137745688	2	cardiovascular disease;hypertensive disorder	KLHL3, NME5	adipose tissue, brain, heart, pancreas, skin of body	ENSG00000112981, ENSG00000146021, ENSG00000250159, ENSG00000250260
5	5q31.3	142088291	142163357	2	allergic disease;autoimmune disease	NDFIP1	adipose tissue, blood, immune system, skeletal muscle tissue, skin of body	ENSG00000131507
5	5q32	149003992	149003992	2	cardiovascular disease;hypertensive disorder	SH3TC2	brain	ENSG00000169247
5	5q33.1	150795397	151031274	2	autoimmune disease;nervous system disease	DCTN4, GPX3, IRGM, TNIP1, ZNF300	adipose tissue, adrenal gland, aorta, blood, brain, esophagus, fibroblast, immune system, kidney, skeletal muscle tissue, spleen, testis	ENSG00000132912, ENSG00000145901, ENSG00000145908, ENSG00000211445, ENSG00000237693
5	5q33.3	158441123	158441123	2	cardiovascular disease;hypertensive disorder		adipose tissue	ENSG00000254135
5	5q33.3	158800890	158817075	2	abnormality of blood and blood-forming tissues;breast cancer	RNF145	skeletal muscle tissue	ENSG00000145860
5	5q33.3	159017266	159017266	2	cardiovascular disease;hypertensive disorder	EBF1	immune system	ENSG00000164330
5	5q33.3	159332892	159402286	2	autoimmune disease;skin disease	LINC02202, RNF145, UBLCP1	adipose tissue, immune system, skeletal muscle tissue, thyroid gland	ENSG00000145860, ENSG00000164332, ENSG00000245812
6	6p25.3	1318643	1336945	2	breast cancer;cardiovascular disease	FOXF2	brain, esophagus, fibroblast, pituitary gland	ENSG00000137273, ENSG00000176515, ENSG00000272279, ENSG00000281809
6	6p24.3	7231610	7290204	2	metabolic disease;respiratory system disease	RIOK1, RREB1, SSR1	adrenal gland, blood, brain, esophagus, immune system, induced pluripotent stem cell, pituitary gland, testis	ENSG00000124782, ENSG00000124783, ENSG00000124784, ENSG00000285771
6	6p22.3	18209878	18288158	2	breast cancer;cardiovascular disease	DEK, KDM1B, RNF144B, TPMT	adrenal gland, aorta, blood, fibroblast, heart, immune system, skeletal muscle tissue, thyroid gland	ENSG00000124795, ENSG00000137364, ENSG00000137393, ENSG00000165097
6	6p22.3	22057337	22137419	2	hypertensive disorder;skin cancer	CASC15, NBAT1	aorta, breast, colon, female gonad, fibroblast, neuron	ENSG00000260455, ENSG00000272168
6	6p21.2	39156672	39178454	2	cardiovascular disease;hypertensive disorder	KCNK5, SAYSD1	adipose tissue, blood, immune system	ENSG00000112167, ENSG00000164626
6	6p21.1	44665841	44671363	2	eye disease;joint disease	SUPT3H	brain, immune system, lymphoblastoid cell line	ENSG00000196284
6	6p21.1	45553996	45562734	2	eye disease;respiratory system disease	RUNX2	immune system	ENSG00000124813
6	6p12.3	47464901	47554016	2	breast cancer;mental or behavioural disorder	ADGRF4, CD2AP	aorta, colon, esophagus, immune system, induced pluripotent stem cell, skeletal muscle tissue, skin of body	ENSG00000153294, ENSG00000164393, ENSG00000198087, ENSG00000270761
6	6q13	71484004	71490227	2	cardiovascular disease;hearing disorder	RIMS1	aorta	ENSG00000079841
6	6q21	111286789	111299091	2	autoimmune disease;breast cancer	MFSD4B, REV3L, TRAF3IP2	adipose tissue, aorta, blood, brain, colon, esophagus, fibroblast, heart, immune system, induced pluripotent stem cell, liver, lung, lymphoblastoid cell line, neuron, pancreas, pituitary gland, skeletal muscle tissue, skin of body, spleen, stomach, testis, thyroid gland	ENSG00000009413, ENSG00000056972, ENSG00000173214, ENSG00000230177, ENSG00000255389, ENSG00000271789, ENSG00000272356
6	6q21	111403299	111609703	2	autoimmune disease;skin disease	MFSD4B, SLC16A10, TRAF3IP2, TRAF3IP2-AS1	adipose tissue, adrenal gland, aorta, blood, brain, breast, colon, esophagus, female gonad, fibroblast, heart, immune system, induced pluripotent stem cell, kidney, liver, lung, lymphoblastoid cell line, neuron, pancreas, pituitary gland, prostate gland, saliva-secreting gland, skeletal muscle tissue, skin of body, small intestine, spleen, stomach, testis, thyroid gland, uterus, vagina	ENSG00000056972, ENSG00000112394, ENSG00000173214, ENSG00000230177, ENSG00000231889, ENSG00000255389, ENSG00000271789
6	6q22.33	127924620	127970926	2	allergic disease;autoimmune disease	C6orf58, THEMIS	immune system, lymphoblastoid cell line, testis	ENSG00000172673, ENSG00000184530
6	6q23.1	130024690	130053316	2	body height;breast cancer	L3MBTL3	adipose tissue, aorta, blood, brain, breast, colon, esophagus, heart, immune system, kidney, liver, lung, lymphoblastoid cell line, neuron, pancreas, pituitary gland, prostate gland, saliva-secreting gland, skeletal muscle tissue, skin of body, small intestine, spleen, stomach, testis, thyroid gland	ENSG00000198945
6	6q23.2	133838838	133893387	2	cardiovascular disease;hypertensive disorder	TARID, TCF21	adipose tissue, adrenal gland, aorta, colon, esophagus, fibroblast, heart, lung, neuron, stomach	ENSG00000118526, ENSG00000223542, ENSG00000227954, ENSG00000234567
6	6q23.3	135391300	135552583	2	allergic disease;autoimmune disease	AHI1, AHI1-DT	adipose tissue, adrenal gland, aorta, blood, brain, breast, colon, esophagus, fibroblast, heart, immune system, induced pluripotent stem cell, liver, lung, lymphoblastoid cell line, neuron, pancreas, pituitary gland, prostate gland, saliva-secreting gland, skeletal muscle tissue, skin of body, small intestine, spleen, stomach, testis, thyroid gland, vagina	ENSG00000135541, ENSG00000231028, ENSG00000233534, ENSG00000234084
6	6q25.1	149255943	149274369	2	autoimmune disease;breast cancer	GINM1, NUP43, PCMT1, TAB2	blood, brain, immune system, lymphoblastoid cell line, skin of body	ENSG00000055208, ENSG00000055211, ENSG00000120253, ENSG00000120265, ENSG00000231760, ENSG00000233330, ENSG00000283608
6	6q25.1	151556555	151637477	2	breast cancer;mental or behavioural disorder	CCDC170	brain	ENSG00000120262
6	6q25.3	159044945	159094277	2	autoimmune disease;immune system disease	RSPH3, TAGAP	adrenal gland, brain, immune system, testis	ENSG00000130363, ENSG00000164691, ENSG00000224478, ENSG00000271913, ENSG00000285492
6	6q27	165748847	165748847	2	cardiovascular disease;hypertensive disorder		testis	ENSG00000236627
6	6q27	166956742	167127770	2	autoimmune disease;skin cancer	CCR6, CEP43, RAMACL, RNASET2, RPS6KA2, RPS6KA2-AS1, RPS6KA2-IT1, TTLL2	adipose tissue, blood, brain, colon, esophagus, fibroblast, immune system, induced pluripotent stem cell, lung, neuron, pancreas, rectum, skin of body, small intestine, testis, thyroid gland	ENSG00000026297, ENSG00000071242, ENSG00000112486, ENSG00000120440, ENSG00000213066, ENSG00000228648, ENSG00000231654, ENSG00000232082, ENSG00000235272, ENSG00000249141, ENSG00000284914
6	6q27	169561539	169582831	2	breast cancer;sleep disorder	C6orf120, ERMARD, LINC00574, PHF10, WDR27	adipose tissue, adrenal gland, aorta, blood, brain, breast, colon, esophagus, female gonad, fibroblast, heart, immune system, induced pluripotent stem cell, liver, lung, lymphoblastoid cell line, neuron, pancreas, pituitary gland, skeletal muscle tissue, skin of body, small intestine, stomach, testis, thyroid gland, vagina	ENSG00000130023, ENSG00000130024, ENSG00000184465, ENSG00000185127, ENSG00000226194, ENSG00000231690, ENSG00000232640, ENSG00000233085, ENSG00000236173, ENSG00000272848, ENSG00000285887
7	7p22.3	1156056	1156056	2	cardiovascular disease;hypertensive disorder	ZFAND2A, ZFAND2A-DT	adipose tissue, aorta, blood, colon, esophagus, fibroblast, lymphoblastoid cell line, skeletal muscle tissue	ENSG00000178381, ENSG00000229043
7	7p22.3	1859811	1944294	2	cardiovascular disease;mental or behavioural disorder	GET4, MAD1L1	blood, immune system, lung, lymphoblastoid cell line, spleen	ENSG00000002822, ENSG00000176349, ENSG00000239857
7	7p21.3	12194293	12242825	2	cardiovascular disease;mental or behavioural disorder	ARL4A, THSD7A, TMEM106B, VWDE	adipose tissue, blood, brain, fibroblast, immune system, lymphoblastoid cell line	ENSG00000005108, ENSG00000106460, ENSG00000122644, ENSG00000146530
7	7p15.2	26779846	27025131	2	autoimmune disease;skin disease	HOTAIRM1, HOXA-AS2, HOXA1, HOXA10-AS, HOXA2, HOXA3, HOXA4, HOXA5, LINC02981, SKAP2	adipose tissue, blood, brain, esophagus, fibroblast, immune system, lymphoblastoid cell line, neuron, prostate gland, skeletal muscle tissue, skin of body	ENSG00000005020, ENSG00000105991, ENSG00000105996, ENSG00000105997, ENSG00000106004, ENSG00000197576, ENSG00000214870, ENSG00000233429, ENSG00000253187, ENSG00000253552
7	7p14.1	37334906	37398274	2	autoimmune disease;immune system disease	ELMO1	blood, colon, immune system, lymphoblastoid cell line, small intestine	ENSG00000155849
7	7p14.1	37801932	37828510	2	breast cancer;mental or behavioural disorder	GPR141, NME8	adipose tissue, blood, brain, colon, heart, immune system, lung, lymphoblastoid cell line, skin of body, testis	ENSG00000086288, ENSG00000187037
7	7q22.1	99963243	99990357	2	eye disease;respiratory system disease	CASTOR3, OR2AE1, PILRA, PILRB, STAG3, STAG3L5P-PVRIG2P-PILRB, TRIM4	adipose tissue, adrenal gland, aorta, blood, brain, breast, colon, esophagus, heart, immune system, liver, lung, lymphoblastoid cell line, neuron, pancreas, pituitary gland, rectum, saliva-secreting gland, skeletal muscle tissue, skin of body, small intestine, spleen, stomach, testis, thyroid gland, uterus, vagina	ENSG00000066923, ENSG00000085514, ENSG00000121716, ENSG00000146833, ENSG00000239521, ENSG00000244623, ENSG00000272752
7	7q22.1	100341332	100494172	2	mental or behavioural disorder;respiratory system disease	AGFG2, AP4M1, C7orf61, CASTOR3, CNPY4, EPHB4, GIGYF1, GJC3, GPC2, LRCH4, MEPCE, MOSPD3, NYAP1, PILRA, PILRB, PVRIG, SPDYE3, STAG3, STAG3L5P-PVRIG2P-PILRB, TAF6, TRAPPC14, TRIM4, ZCWPW1	adipose tissue, adrenal gland, aorta, blood, brain, breast, colon, esophagus, female gonad, fibroblast, heart, immune system, induced pluripotent stem cell, liver, lung, lymphoblastoid cell line, neuron, pancreas, pituitary gland, placenta, prostate gland, saliva-secreting gland, skeletal muscle tissue, skin of body, small intestine, spleen, stomach, testis, thyroid gland, uterus	ENSG00000066923, ENSG00000077454, ENSG00000078487, ENSG00000085514, ENSG00000106290, ENSG00000106330, ENSG00000106351, ENSG00000121716, ENSG00000146826, ENSG00000146830, ENSG00000146833, ENSG00000146834, ENSG00000166924, ENSG00000166997, ENSG00000176402, ENSG00000185955, ENSG00000196411, ENSG00000213413, ENSG00000213420, ENSG00000214300, ENSG00000221838, ENSG00000239521, ENSG00000272752
7	7q32.1	128695717	128776990	2	breast cancer;cardiovascular disease	CALU, FLNC, GARIN1A, GARIN1B, IMPDH1, METTL2B	adipose tissue, adrenal gland, aorta, blood, brain, breast, colon, esophagus, female gonad, fibroblast, heart, immune system, induced pluripotent stem cell, kidney, liver, lung, lymphoblastoid cell line, neuron, pancreas, pituitary gland, placenta, prostate gland, saliva-secreting gland, skeletal muscle tissue, skin of body, small intestine, spleen, stomach, testis, thyroid gland, uterus, vagina	ENSG00000106348, ENSG00000128591, ENSG00000128595, ENSG00000135248, ENSG00000165055, ENSG00000205085, ENSG00000242588, ENSG00000271344, ENSG00000271553, ENSG00000272915, ENSG00000273270
7	7q32.2	130023656	130045757	2	cardiovascular disease;hypertensive disorder	CPA5, KLHDC10, ZC3HC1	adipose tissue, blood, brain, colon, immune system, lung	ENSG00000091732, ENSG00000128607, ENSG00000158525
7	7q32.3	131325670	131325670	2	cardiovascular disease;hypertensive disorder	MKLN1-AS	adipose tissue, aorta, brain, breast, colon, heart, lung, lymphoblastoid cell line, pancreas, prostate gland, skeletal muscle tissue, skin of body, stomach	ENSG00000236753
7	7q33	134459206	134531692	2	cardiovascular disease;hypertensive disorder	AKR1B1, AKR1B15, BPGM	colon, immune system, neuron, small intestine, stomach	ENSG00000085662, ENSG00000172331, ENSG00000227471
7	7q36.1	151716108	151801593	2	disease of genitourinary system;eye disease	NUB1, PRKAG2, PRKAG2-AS2	brain, skeletal muscle tissue, stomach	ENSG00000013374, ENSG00000106617, ENSG00000242048
8	8p23.1	9481866	9551468	2	breast cancer;musculoskeletal system	ERI1, MFHAS1, MSRA	adipose tissue, blood, brain, colon, fibroblast, immune system, skeletal muscle tissue, testis	ENSG00000104626, ENSG00000147324, ENSG00000175806, ENSG00000253735, ENSG00000254237, ENSG00000254340, ENSG00000272267, ENSG00000272505
8	8p23.1	10152023	10178317	2	hypertensive disorder;mental or behavioural disorder	MSRA	blood, brain, esophagus, fibroblast, immune system, thyroid gland, uterus	ENSG00000175806, ENSG00000253649, ENSG00000255310, ENSG00000260093, ENSG00000269918, ENSG00000272505, ENSG00000285675
8	8p23.1	10336262	10425916	2	cardiovascular disease;hypertensive disorder	MSRA, MTMR9, PRSS55, TNKS	aorta, blood, brain, immune system	ENSG00000104643, ENSG00000173273, ENSG00000175806, ENSG00000184647
8	8p23.1	11970691	12013826	2	cardiovascular disease;musculoskeletal system	DEFB134, DEFB136, ENSG00000283674, FAM66D, FAM86B1, FAM86B2	adipose tissue, brain, breast, esophagus, female gonad, fibroblast, heart, induced pluripotent stem cell, lung, pituitary gland, stomach, testis, thyroid gland	ENSG00000145002, ENSG00000186523, ENSG00000205882, ENSG00000205884, ENSG00000227888, ENSG00000255052, ENSG00000255495, ENSG00000269954, ENSG00000283674
8	8p21.3	23173821	23225458	2	breast cancer;eye disease	TNFRSF10A, TNFRSF10A-DT, TNFRSF10B	adipose tissue, adrenal gland, aorta, blood, breast, cartilage element, colon, esophagus, fibroblast, heart, immune system, layer of synovial tissue, liver, lung, lymphoblastoid cell line, neuron, placenta, skeletal muscle tissue, skin of body, small intestine, spleen, stomach	ENSG00000104689, ENSG00000120889, ENSG00000246582, ENSG00000250714, ENSG00000253930
8	8p21.1	27556469	27648578	2	breast cancer;mental or behavioural disorder	CCDC25, EPHX2, SCARA3	adipose tissue, aorta, blood, brain, esophagus, fibroblast, heart, immune system, induced pluripotent stem cell, lymphoblastoid cell line, neuron, skeletal muscle tissue, skin of body, spleen, testis, thyroid gland	ENSG00000120915, ENSG00000147419, ENSG00000168077
8	8p12	31014140	31014140	2	cardiovascular disease;hypertensive disorder	PPP2CB, PURG, TEX15, UBXN8	adipose tissue, aorta, blood, brain, skeletal muscle tissue	ENSG00000104691, ENSG00000104695, ENSG00000133863, ENSG00000172733
8	8q13.3	70497665	70644815	2	eye disease;respiratory system disease	LACTB2, LINC03020, NCOA2, XKR9	adipose tissue, brain, immune system, testis	ENSG00000140396, ENSG00000147592, ENSG00000221947, ENSG00000253967
8	8q21.13	78504987	78669501	2	autoimmune disease;skin disease	IL7, LINC02605, PKIA, ZC2HC1A	blood, brain, fibroblast, immune system, lymphoblastoid cell line, neuron	ENSG00000104427, ENSG00000104432, ENSG00000171033, ENSG00000260398, ENSG00000261618
8	8q21.13	81869818	81890444	2	cardiovascular disease;hypertensive disorder	CHMP4C, IMPA1, SNX16, ZFAND1	adipose tissue, aorta, brain, breast, colon, esophagus, fibroblast, heart, immune system, lung, lymphoblastoid cell line, prostate gland, saliva-secreting gland, skin of body, small intestine, testis	ENSG00000104231, ENSG00000104497, ENSG00000133731, ENSG00000164695
8	8q21.3	89863690	89941019	2	autoimmune disease;hypertensive disorder	CALB1, DECR1, NBN, OSGIN2, RIPK2, RIPK2-DT	adipose tissue, adrenal gland, aorta, blood, brain, breast, colon, esophagus, fibroblast, heart, immune system, liver, lung, lymphoblastoid cell line, neuron, pancreas, skeletal muscle tissue, skin of body, small intestine, spleen, stomach, testis, thyroid gland, vagina	ENSG00000104312, ENSG00000104320, ENSG00000104325, ENSG00000104327, ENSG00000164823, ENSG00000251136
8	8q22.3	100663356	100736689	2	breast cancer;hypertensive disorder	SNX31	adipose tissue, aorta, brain, breast, colon, esophagus, heart, neuron, skeletal muscle tissue, stomach, thyroid gland	ENSG00000174226
8	8q24.21	127401060	127419449	2	cancer;digestive system cancer	CASC8	blood, immune system	ENSG00000246228
8	8q24.21	127765473	127815341	2	allergic disease;autoimmune disease	PVT1	adipose tissue, brain, immune system, liver, skin of body, thyroid gland	ENSG00000249859
8	8q24.3	142921874	142982858	2	cardiovascular disease;hypertensive disorder	LY6E-DT	brain, esophagus, immune system, lymphoblastoid cell line	ENSG00000247317
8	8q24.3	144042819	144103704	2	allergic disease;autoimmune disease	CPSF1, MROH6, PARP10, PLEC, SPATC1, WDR97	adipose tissue, aorta, blood, esophagus, fibroblast, heart, lung, neuron, stomach, thyroid gland	ENSG00000071894, ENSG00000178209, ENSG00000178685, ENSG00000179698, ENSG00000186583, ENSG00000204839
9	9p24.1	4981602	5039652	2	allergic disease;autoimmune disease	INSL6, JAK2, PDCD1LG2	aorta, blood, esophagus, immune system, induced pluripotent stem cell, neuron, skeletal muscle tissue	ENSG00000096968, ENSG00000120210, ENSG00000197646
9	9p13.3	33909006	34061260	2	breast cancer;male reproductive organ cancer	NUDT2, PRSS3, PTENP1-AS, UBAP1, UBE2R2	adipose tissue, adrenal gland, aorta, blood, brain, breast, esophagus, fibroblast, heart, immune system, induced pluripotent stem cell, lung, lymphoblastoid cell line, neuron, pituitary gland, skeletal muscle tissue, skin of body, spleen, testis, thyroid gland	ENSG00000010438, ENSG00000107341, ENSG00000164978, ENSG00000165006, ENSG00000226562, ENSG00000233776, ENSG00000235481, ENSG00000260947, ENSG00000281128
9	9p13.3	34710263	34800097	2	autoimmune disease;skeletal system disease	DNAI1, GALT, PIGO, RPP25L	aorta, brain, colon, saliva-secreting gland, skeletal muscle tissue, skin of body, testis	ENSG00000122735, ENSG00000164967, ENSG00000165282, ENSG00000213930, ENSG00000230074
9	9p13.3	35906474	35906474	2	cardiovascular disease;hypertensive disorder	GLIPR2, HRCT1, NPR2, SPAAR, SPAG8, TMEM8B, TPM2	adipose tissue, adrenal gland, aorta, brain, breast, colon, esophagus, fibroblast, heart, immune system, liver, lung, neuron, pancreas, pituitary gland, rectum, skeletal muscle tissue, skin of body, small intestine, spleen, stomach, testis, thyroid gland	ENSG00000122694, ENSG00000137098, ENSG00000137103, ENSG00000159899, ENSG00000196196, ENSG00000198467, ENSG00000227388, ENSG00000235387
9	9q22.32	94713114	94737144	2	cardiovascular disease;respiratory system disease	AOPEP, ENSG00000232063, FANCC, MFSD14B, PCAT7	blood, brain, immune system, lymphoblastoid cell line, placenta	ENSG00000148110, ENSG00000148120, ENSG00000158169, ENSG00000231806, ENSG00000232063
9	9q31.2	106870072	106880415	2	body height;cardiovascular disease	ZNF462	immune system, thyroid gland	ENSG00000148143
9	9q34.3	136340958	136404141	2	autoimmune disease;metabolic disease	CARD9, DNLZ, ENTR1, GPSM1, INPP5E, PMPCA, RNF224, SEC16A, SNAPC4	adipose tissue, aorta, blood, brain, colon, esophagus, fibroblast, immune system, lymphoblastoid cell line, neuron, pancreas, pituitary gland, rectum, skeletal muscle tissue, skin of body, small intestine, testis, thyroid gland	ENSG00000148384, ENSG00000148396, ENSG00000160360, ENSG00000165684, ENSG00000165688, ENSG00000165689, ENSG00000187796, ENSG00000213221, ENSG00000233198
10	10p15.1	6039267	6134203	2	allergic disease;autoimmune disease	IL15RA, IL2RA, LINC02649, PFKFB3, RBM17, TASOR2	adipose tissue, aorta, immune system, lymphoblastoid cell line, neuron, rectum, spleen, testis, thyroid gland	ENSG00000108021, ENSG00000134453, ENSG00000134460, ENSG00000134470, ENSG00000170525, ENSG00000215244, ENSG00000229664
10	10q11.21;10q11.22	45457297	45506989	2	digestive system disease;male reproductive organ cancer	AGAP4, WASHC2C	induced pluripotent stem cell, skin of body	ENSG00000172661, ENSG00000188234
10	10q21.2;10q21.3	62792482	62805174	2	cardiovascular disease;hypertensive disorder	ADO	cartilage element, immune system, induced pluripotent stem cell, layer of synovial tissue, lymphoblastoid cell line, pancreas, skeletal muscle tissue, testis	ENSG00000181915, ENSG00000238280
10	10q22.2	74640406	74673609	2	cardiovascular disease;hypertensive disorder	ADK, AP3M1, DUSP13, NDST2, VCL	blood, brain, colon, immune system, lymphoblastoid cell line, rectum, skeletal muscle tissue, skin of body, testis	ENSG00000035403, ENSG00000079393, ENSG00000156110, ENSG00000166507, ENSG00000185009
10	10q22.3	79182179	79307723	2	autoimmune disease;metabolic disease	PPIF, ZCCHC24, ZMIZ1	blood, brain, immune system, skin of body	ENSG00000108175, ENSG00000108179, ENSG00000165424, ENSG00000244733
10	10q23.1	80439659	80547361	2	autoimmune disease;respiratory system disease	ANXA11, DYDC2, LINC00857, MAT1A, PLAC9, PRXL2A, SFTPD, SH2D4B, TSPAN14, TSPAN14-AS1	adipose tissue, aorta, blood, brain, breast, colon, esophagus, fibroblast, immune system, induced pluripotent stem cell, lung, lymphoblastoid cell line, neuron, skeletal muscle tissue, skin of body, spleen, stomach, testis, thyroid gland	ENSG00000108219, ENSG00000122359, ENSG00000122378, ENSG00000133661, ENSG00000133665, ENSG00000151224, ENSG00000178217, ENSG00000189129, ENSG00000226659, ENSG00000237523
10	10q23.33	94888467	94890571	2	cardiovascular disease;hypertensive disorder	CYP2C8	brain, small intestine	ENSG00000138115, ENSG00000231829
10	10q24.32	102468542	102525837	2	allergic disease;autoimmune disease	ACTR1A, ARL3, AS3MT, BORCS7, C10orf95, C10orf95-AS1, CNNM2, MFSD13A, NT5C2, PDCD11, SFXN2, SUFU, TRIM8, WBP1L	adipose tissue, adrenal gland, aorta, blood, brain, breast, colon, esophagus, female gonad, fibroblast, heart, immune system, induced pluripotent stem cell, liver, lung, lymphoblastoid cell line, neuron, pancreas, pituitary gland, placenta, prostate gland, saliva-secreting gland, skeletal muscle tissue, skin of body, small intestine, spleen, stomach, testis, thyroid gland, uterus, vagina	ENSG00000076685, ENSG00000107882, ENSG00000120055, ENSG00000138107, ENSG00000138111, ENSG00000138175, ENSG00000148842, ENSG00000148843, ENSG00000156398, ENSG00000166272, ENSG00000166275, ENSG00000171206, ENSG00000214435, ENSG00000269609, ENSG00000273262, ENSG00000282772
10	10q24.33	103915096	103927874	2	cancer;skin cancer	SH3PXD2A, SLK, STN1	aorta, brain, colon, fibroblast, immune system, induced pluripotent stem cell	ENSG00000065613, ENSG00000107957, ENSG00000107960
10	10q25.1	104804166	104888352	2	breast cancer;mental or behavioural disorder	CFAP58, SORCS3	adipose tissue, adrenal gland, skeletal muscle tissue	ENSG00000120051, ENSG00000156395
10	10q26.13	122406099	122456049	2	eye disease;metabolic disease	ARMS2, BTBD16, HTRA1, PLEKHA1	adipose tissue, aorta, blood, brain, breast, colon, esophagus, female gonad, fibroblast, heart, immune system, liver, lung, neuron, pituitary gland, placenta, saliva-secreting gland, skeletal muscle tissue, skin of body, spleen, testis, thyroid gland, uterus	ENSG00000107679, ENSG00000138152, ENSG00000166033, ENSG00000254636, ENSG00000285955
10	10q26.3	132600079	132600079	2	cardiovascular disease;hypertensive disorder	LRRC27	immune system	ENSG00000148814
11	11p15.5	1486282	1612008	2	abnormality of blood and blood-forming tissues;male reproductive organ cancer	BRSK2, DUSP8, KRTAP5-2, KRTAP5-5, KRTAP5-AS1, LINC01219, MOB2, TSSC4	aorta, blood, brain, colon, esophagus, immune system, neuron, pancreas, saliva-secreting gland, skeletal muscle tissue, skin of body, spleen, thyroid gland	ENSG00000174672, ENSG00000182208, ENSG00000184281, ENSG00000184545, ENSG00000185940, ENSG00000205867, ENSG00000232987, ENSG00000233930, ENSG00000285581
11	11p15.4	9748015	9748015	2	cardiovascular disease;hypertensive disorder	ADM, SBF2, SWAP70, WEE1	blood, fibroblast, immune system, induced pluripotent stem cell, skin of body	ENSG00000133789, ENSG00000133812, ENSG00000148926, ENSG00000166483
11	11p15.3	13260511	13326702	2	cardiovascular disease;hypertensive disorder	ARNTL	blood, immune system, lymphoblastoid cell line	ENSG00000133794
11	11p15.1	17350896	17400339	2	hypertensive disorder;metabolic disease	ABCC8, KCNJ11, NCR3LG1, NUCB2, PIK3C2A	adipose tissue, aorta, blood, brain, breast, colon, esophagus, fibroblast, heart, immune system, lung, lymphoblastoid cell line, neuron, placenta, rectum, skeletal muscle tissue, skin of body, small intestine, thyroid gland, vagina	ENSG00000006071, ENSG00000011405, ENSG00000070081, ENSG00000187486, ENSG00000188211, ENSG00000260196
11	11p14.1	28368154	28456186	2	eye disease;respiratory system disease	METTL15	blood, esophagus, immune system	ENSG00000169519
11	11p11.2	43687175	43726250	2	cardiovascular disease;hypertensive disorder	HSD17B12	adipose tissue, aorta, blood, brain, breast, colon, esophagus, fibroblast, heart, lung, lymphoblastoid cell line, neuron, skin of body	ENSG00000149084, ENSG00000283375
11	11p11.2	46338095	46357158	2	cardiovascular disease;hypertensive disorder	ARHGAP1, ATG13, MAPK8IP1, MDK	brain, breast, neuron, skeletal muscle tissue, skin of body	ENSG00000110492, ENSG00000121653, ENSG00000175220, ENSG00000175224
11	11p11.2	48084934	48084934	2	cardiovascular disease;hypertensive disorder	PTPRJ	immune system	ENSG00000149177
11	11q12.2	61008737	61064810	2	allergic disease;autoimmune disease	CD5, CD6, PRPF19, SLC15A3, TMEM132A, TMEM216, VPS37C	blood, brain, colon, immune system, lymphoblastoid cell line, skin of body	ENSG00000006118, ENSG00000013725, ENSG00000110107, ENSG00000110446, ENSG00000110448, ENSG00000167987, ENSG00000187049, ENSG00000256733
11	11q12.2	61505093	61510774	2	cardiovascular disease;hypertensive disorder	PPP1R32, TKFC	brain, immune system	ENSG00000149476, ENSG00000162148
11	11q13.3	69009715	69063896	2	breast cancer;metabolic disease	ENSG00000261070, IGHMBP2, MRGPRD, MRGPRF, MRGPRF-AS1, MRPL21, MYEOV, SMIM38, TESMIN, TPCN2	adipose tissue, adrenal gland, aorta, blood, brain, breast, colon, esophagus, female gonad, fibroblast, heart, immune system, induced pluripotent stem cell, liver, lung, lymphoblastoid cell line, neuron, pancreas, pituitary gland, prostate gland, rectum, saliva-secreting gland, skeletal muscle tissue, skin of body, small intestine, spleen, stomach, testis, thyroid gland, uterus, vagina	ENSG00000132740, ENSG00000132749, ENSG00000162341, ENSG00000172927, ENSG00000172935, ENSG00000172938, ENSG00000197345, ENSG00000250508, ENSG00000256508, ENSG00000260877, ENSG00000261070, ENSG00000261625, ENSG00000284713
11	11q13.3	69492939	69517902	2	breast cancer;cancer	MRGPRF-AS1, MYEOV, SMIM38, TPCN2	adipose tissue, skeletal muscle tissue	ENSG00000162341, ENSG00000172927, ENSG00000256508, ENSG00000260877, ENSG00000261625, ENSG00000284713
11	11q22.1	100739815	100739815	2	cardiovascular disease;hypertensive disorder	ARHGAP42	aorta	ENSG00000165895
11	11q22.3	107186464	107269351	2	cardiovascular disease;hypertensive disorder	CWF19L2	adipose tissue, brain, breast, immune system, lymphoblastoid cell line, spleen, thyroid gland	ENSG00000152404, ENSG00000261098
11	11q23.1	111286111	111326133	2	digestive system cancer;immune system disease	C11orf53, COLCA1, COLCA2, LINC02550, POU2AF1	adipose tissue, aorta, colon, esophagus, fibroblast, heart, immune system, lymphoblastoid cell line, neuron, skeletal muscle tissue, skin of body, small intestine	ENSG00000110777, ENSG00000150750, ENSG00000196167, ENSG00000214290, ENSG00000271584
11	11q25	133894771	133952238	2	mental or behavioural disorder;nervous system disease	IGSF9B, LINC02743	blood, testis	ENSG00000080854, ENSG00000255258
12	12p12.1	26195496	26277428	2	cardiovascular disease;genital neoplasm, female	BHLHE41, ITPR2, SSPN	adipose tissue, aorta, colon, esophagus, fibroblast, heart, immune system, neuron, skeletal muscle tissue, skin of body, small intestine, spleen, thyroid gland	ENSG00000123095, ENSG00000123096, ENSG00000123104, ENSG00000278095
12	12p11.22	27811715	27862037	2	joint disease;metabolic disease	CCDC91, KLHL42, MANSC4, MRPS35, PTHLH	adipose tissue, aorta, blood, brain, immune system, skin of body	ENSG00000061794, ENSG00000087448, ENSG00000087494, ENSG00000123106, ENSG00000205693, ENSG00000256377, ENSG00000257042
12	12q12	40189191	40227006	2	autoimmune disease;nervous system disease	LRRK2	adipose tissue, aorta, blood, brain, colon, esophagus, fibroblast, immune system, lung, neuron, skeletal muscle tissue, skin of body, stomach, thyroid gland	ENSG00000188906, ENSG00000223914, ENSG00000225342, ENSG00000260943
12	12q13.12	49832684	49951888	2	allergic disease;metabolic disease	AQP5, FAIM2, NCKAP5L	induced pluripotent stem cell, lymphoblastoid cell line, skeletal muscle tissue, skin of body, spleen, thyroid gland	ENSG00000135472, ENSG00000161798, ENSG00000167566, ENSG00000257253
12	12q13.13	51903540	51922139	2	allergic disease;breast cancer	ACVRL1	adipose tissue, immune system	ENSG00000139567
12	12q13.13	52512251	52519884	2	cancer;skin cancer	KRT3, KRT5, KRT6A, KRT6C, KRT73-AS1, KRT81, KRT86	blood, breast, esophagus, immune system, skeletal muscle tissue, skin of body, testis	ENSG00000170442, ENSG00000170465, ENSG00000186081, ENSG00000186442, ENSG00000205420, ENSG00000205426, ENSG00000257495, ENSG00000257829
12	12q13.13	53046995	53048206	2	cardiovascular disease;hypertensive disorder	TNS2, TNS2-AS1	brain, esophagus, immune system, thyroid gland	ENSG00000111077, ENSG00000257337
12	12q13.3	56887746	56926026	2	allergic disease;breast cancer	HSD17B6, NACA, STAT6	brain, fibroblast, immune system	ENSG00000025423, ENSG00000166888, ENSG00000196531
12	12q13.3	57095926	57146968	2	allergic disease;respiratory system disease	LRP1, NAB2, NEMP1, STAT6	adipose tissue, aorta, blood, brain, colon, fibroblast, immune system, induced pluripotent stem cell, lymphoblastoid cell line, placenta, rectum, skin of body, small intestine	ENSG00000123384, ENSG00000166881, ENSG00000166886, ENSG00000166888
12	12q15	69619635	69703973	2	autoimmune disease;cardiovascular disease	BEST3, FRS2, MYRFL, RAB3IP	adipose tissue, brain, fibroblast, heart, immune system, lung, lymphoblastoid cell line, neuron, pituitary gland, skeletal muscle tissue, testis	ENSG00000127325, ENSG00000127328, ENSG00000166225, ENSG00000166268
12	12q21.33	89584456	89595822	2	cardiovascular disease;hypertensive disorder	POC1B-GALNT4	immune system, neuron	ENSG00000259075, ENSG00000270344
12	12q24.13	112402962	112466427	2	cardiovascular disease;skin disease	ALDH2, ERP29, HECTD4, MAPKAPK5, MAPKAPK5-AS1, NAA25, PTPN11, TMEM116	adipose tissue, adrenal gland, aorta, blood, brain, breast, colon, esophagus, fibroblast, heart, immune system, liver, lymphoblastoid cell line, neuron, pancreas, skeletal muscle tissue, skin of body, testis, thyroid gland	ENSG00000089022, ENSG00000089248, ENSG00000111275, ENSG00000111300, ENSG00000173064, ENSG00000179295, ENSG00000198270, ENSG00000234608
12	12q24.23	117866205	117937681	2	breast cancer;mental or behavioural disorder	VSIG10, WSB2	blood, induced pluripotent stem cell	ENSG00000176834, ENSG00000176871
12	12q24.31	122827504	122842051	2	cardiovascular disease;nervous system disease	CDK2AP1, DENR, HCAR1, HCAR3, HIP1R, OGFOD2, VPS37B	adipose tissue, blood, brain, fibroblast, immune system, induced pluripotent stem cell, thyroid gland	ENSG00000111325, ENSG00000111328, ENSG00000130787, ENSG00000139722, ENSG00000139726, ENSG00000196917, ENSG00000255398, ENSG00000256249
12	12q24.33	132478023	132573624	2	cardiovascular disease;male reproductive organ cancer	FBRSL1, LRCOL1, P2RX2, PGAM5, POLE, PXMP2, ZNF605	blood, brain, colon, esophagus, immune system, lung, lymphoblastoid cell line, neuron, pancreas, skin of body, small intestine, spleen, testis	ENSG00000112787, ENSG00000176894, ENSG00000177084, ENSG00000187848, ENSG00000196458, ENSG00000204583, ENSG00000247077, ENSG00000256783, ENSG00000256875, ENSG00000277186
12	12q24.33	133112121	133254733	2	cardiovascular disease;hypertensive disorder	ANKLE2, CHFR, GOLGA3, POLE, ZNF10, ZNF140, ZNF26, ZNF268, ZNF605, ZNF84, ZNF891	adipose tissue, adrenal gland, aorta, blood, brain, breast, colon, esophagus, fibroblast, heart, immune system, induced pluripotent stem cell, liver, lung, lymphoblastoid cell line, neuron, pancreas, rectum, skeletal muscle tissue, skin of body, spleen, testis, thyroid gland	ENSG00000072609, ENSG00000090612, ENSG00000090615, ENSG00000176915, ENSG00000177084, ENSG00000196387, ENSG00000196458, ENSG00000198040, ENSG00000198393, ENSG00000214029, ENSG00000250790, ENSG00000256223
13	13q13.1	31650180	31671676	2	cardiovascular disease;hypertensive disorder	FRY-AS1, LINC00398, RXFP2	adrenal gland, aorta, brain	ENSG00000133105, ENSG00000237637, ENSG00000237879
13	13q14.11	39726191	39780063	2	allergic disease;autoimmune disease	COG6, FOXO1	adipose tissue, aorta, brain, colon, esophagus, fibroblast, heart, immune system, induced pluripotent stem cell, lung, lymphoblastoid cell line, neuron	ENSG00000133103, ENSG00000150907
13	13q14.11	42343725	42422412	2	allergic disease;autoimmune disease	AKAP11, TNFSF11	brain, colon, esophagus, immune system, lymphoblastoid cell line	ENSG00000023516, ENSG00000120659
13	13q14.11	43883475	43910570	2	autoimmune disease;skin disease	CCDC122, LACC1	adipose tissue, adrenal gland, aorta, blood, brain, breast, colon, esophagus, fibroblast, heart, immune system, induced pluripotent stem cell, liver, lung, lymphoblastoid cell line, neuron, prostate gland, skeletal muscle tissue, skin of body, small intestine, spleen, stomach, thyroid gland	ENSG00000151773, ENSG00000179630, ENSG00000274001
13	13q14.3	50487796	50588777	2	body height;male reproductive system disease	DLEU1, EBPL, RCBTB1, RNASEH2B-AS1	esophagus, immune system, neuron, skeletal muscle tissue, testis, thyroid gland	ENSG00000123179, ENSG00000136144, ENSG00000176124, ENSG00000233672, ENSG00000286191
13	13q34	110397276	110424593	2	cardiovascular disease;disease of genitourinary system	CARS2, COL4A2-AS2	esophagus, neuron, thyroid gland	ENSG00000134905, ENSG00000224821, ENSG00000229152
14	14q22.1	52895157	52957482	2	eye disease;mental or behavioural disorder	FERMT2, STYX	esophagus, immune system, lymphoblastoid cell line, skeletal muscle tissue, testis	ENSG00000073712, ENSG00000198252
14	14q22.2	53952388	53955199	2	cancer;eye disease	BMP4	brain	ENSG00000125378, ENSG00000235269
14	14q23.2	64213242	64230319	2	cardiovascular disease;mental or behavioural disorder	ESR2, HSPA2-AS1, MTHFD1, SYNE2, ZBTB25	adipose tissue, adrenal gland, aorta, blood, brain, breast, colon, esophagus, heart, immune system, lung, lymphoblastoid cell line, neuron, pancreas, prostate gland, saliva-secreting gland, skeletal muscle tissue, skin of body, thyroid gland	ENSG00000054654, ENSG00000089775, ENSG00000100714, ENSG00000140009, ENSG00000259116
14	14q24.1	68274207	68293810	2	allergic disease;autoimmune disease	VTI1B, ZFP36L1	immune system	ENSG00000100568, ENSG00000185650
14	14q24.2	72888423	72942975	2	cancer;cardiovascular disease	DCAF4, PAPLN, PAPLN-AS1, PSEN1	adipose tissue, blood, breast, colon, esophagus, fibroblast, immune system, induced pluripotent stem cell, lung, lymphoblastoid cell line, neuron, pancreas, prostate gland, saliva-secreting gland, skin of body, spleen, testis, thyroid gland	ENSG00000080815, ENSG00000100767, ENSG00000119599, ENSG00000258376, ENSG00000258944
14	14q32.32	102768675	102777071	2	allergic disease;autoimmune disease	AMN, LINC02323, TRAF3	blood, colon, esophagus, immune system, lymphoblastoid cell line, skin of body	ENSG00000131323, ENSG00000166126, ENSG00000259230
15	15q13.1	28111713	28120472	2	eye disease;skin cancer	HERC2	blood, immune system	ENSG00000128731
15	15q13.3	32707222	32718535	2	digestive system cancer;digestive system disease	GREM1, GREM1-AS1, SCG5	immune system, liver, pancreas	ENSG00000166922, ENSG00000166923, ENSG00000259721
15	15q14	38541832	38614840	2	autoimmune disease;metabolic disease	RASGRP1	esophagus, immune system, lymphoblastoid cell line, skin of body	ENSG00000172575, ENSG00000259326, ENSG00000259598
15	15q15.1	39997826	40086266	2	autoimmune disease;genital neoplasm, female	EIF2AK4, KNSTRN, SRP14	adipose tissue, adrenal gland, aorta, blood, brain, colon, esophagus, fibroblast, heart, immune system, induced pluripotent stem cell, liver, lung, lymphoblastoid cell line, neuron, pancreas, prostate gland, rectum, saliva-secreting gland, skeletal muscle tissue, skin of body, small intestine, spleen, stomach, testis, thyroid gland	ENSG00000128829, ENSG00000128944, ENSG00000140319, ENSG00000275636
15	15q23	69390577	69390577	2	cardiovascular disease;hypertensive disorder	PAQR5	adipose tissue, aorta, breast, colon, esophagus, heart, neuron, thyroid gland	ENSG00000137819
15	15q24.3	77540420	77553586	2	breast cancer;metabolic disease	ENSG00000259362, HMG20A, IDH3A, LINGO1, LINGO1-AS1, PEAK1, PSTPIP1, TBC1D2B, TSPAN3	adipose tissue, aorta, blood, brain, breast, colon, esophagus, female gonad, fibroblast, heart, immune system, induced pluripotent stem cell, lymphoblastoid cell line, pancreas, pituitary gland, saliva-secreting gland, skeletal muscle tissue, skin of body, small intestine, testis, thyroid gland	ENSG00000140368, ENSG00000140382, ENSG00000140391, ENSG00000166411, ENSG00000167202, ENSG00000169783, ENSG00000173517, ENSG00000259362, ENSG00000259420, ENSG00000259652, ENSG00000259666, ENSG00000269951
15	15q26.1	90340873	90502176	2	allergic disease;autoimmune disease	CIB1, CRTC3, FES, GDPGP1, IDH2, IQGAP1, NGRN, ZNF774	adipose tissue, adrenal gland, aorta, blood, brain, breast, cartilage element, colon, esophagus, female gonad, fibroblast, heart, immune system, induced pluripotent stem cell, liver, lung, lymphoblastoid cell line, neuron, pancreas, pituitary gland, prostate gland, saliva-secreting gland, skeletal muscle tissue, skin of body, small intestine, spleen, stomach, testis, thyroid gland	ENSG00000140575, ENSG00000140577, ENSG00000182054, ENSG00000182511, ENSG00000182768, ENSG00000183208, ENSG00000185043, ENSG00000196391, ENSG00000275345
16	16p13.3	284732	304143	2	cardiovascular disease;hypertensive disorder	ARHGDIG, AXIN1, DECR2, FAM234A, MRPL28, NME4, NPRL3, PDIA2, PGAP6, RGS11, SNRNP25	adipose tissue, aorta, blood, brain, colon, fibroblast, heart, immune system, lymphoblastoid cell line, neuron, pancreas, skeletal muscle tissue, stomach, testis	ENSG00000076344, ENSG00000086504, ENSG00000103126, ENSG00000103148, ENSG00000103202, ENSG00000129925, ENSG00000161981, ENSG00000167930, ENSG00000185615, ENSG00000242173, ENSG00000242612
16	16p13.3	1637740	1690690	2	breast cancer;respiratory system disease	EME2, FAHD1, HAGH, IFT140, IGFALS, JPT2, MRPS34, NME3, RPL3L, TMEM204	adipose tissue, adrenal gland, aorta, blood, brain, breast, colon, esophagus, female gonad, fibroblast, heart, immune system, lung, lymphoblastoid cell line, neuron, pancreas, pituitary gland, skeletal muscle tissue, spleen, thyroid gland	ENSG00000063854, ENSG00000074071, ENSG00000099769, ENSG00000103024, ENSG00000131634, ENSG00000140986, ENSG00000180185, ENSG00000187535, ENSG00000197774, ENSG00000206053
16	16p13.3	3480752	3536230	2	cardiovascular disease;hypertensive disorder	CLUAP1, NAA60, NLRC3, TRAP1, ZNF597	adipose tissue, aorta, blood, brain, esophagus, fibroblast, immune system, skeletal muscle tissue, skin of body	ENSG00000103351, ENSG00000122390, ENSG00000126602, ENSG00000167981, ENSG00000167984, ENSG00000262312
16	16p13.3	3699224	3700622	2	cardiovascular disease;hypertensive disorder	TRAP1	adipose tissue, immune system, skeletal muscle tissue, testis	ENSG00000126602
16	16p13.3	3970731	4085897	2	breast cancer;hypertensive disorder	ADCY9, CORO7, LINC02861, SMIM22	blood, brain, immune system, induced pluripotent stem cell, neuron, pancreas	ENSG00000162104, ENSG00000262185, ENSG00000262246, ENSG00000262712, ENSG00000267795
16	16p13.3	4855126	4894255	2	cardiovascular disease;hypertensive disorder	GLYR1, MGRN1, PPL, ROGDI, SEPTIN12, SMIM22, UBN1	adipose tissue, adrenal gland, aorta, blood, brain, colon, esophagus, heart, immune system, induced pluripotent stem cell, kidney, liver, lung, neuron, pituitary gland, prostate gland, skin of body, testis	ENSG00000067836, ENSG00000102858, ENSG00000118898, ENSG00000118900, ENSG00000140623, ENSG00000140632, ENSG00000267077, ENSG00000267795, ENSG00000285952
16	16p12.3	20381010	20381010	2	cardiovascular disease;hypertensive disorder	ACSM3	skeletal muscle tissue	ENSG00000005187
16	16p12.2	23776360	23857964	2	autoimmune disease;breast cancer	PRKCB	adipose tissue, adrenal gland, aorta, blood, breast, esophagus, immune system, lymphoblastoid cell line	ENSG00000166501
16	16p11.2	30612658	30622979	2	cardiovascular disease;hypertensive disorder	CFAP119, RNF40, ZNF689	brain, neuron, thyroid gland	ENSG00000103549, ENSG00000156853, ENSG00000196118
16	16q12.1	50691282	50815062	2	autoimmune disease;breast cancer	CYLD, NOD2, SNX20	adipose tissue, aorta, blood, colon, esophagus, immune system, lung, neuron, pituitary gland, prostate gland, skin of body	ENSG00000083799, ENSG00000167207, ENSG00000167208, ENSG00000260616, ENSG00000261644, ENSG00000270120
16	16q12.1	52504913	52565276	2	breast cancer;cancer		brain, testis	ENSG00000260963, ENSG00000285800
16	16q12.2	53769662	53796553	2	breast cancer;metabolic disease	FTO, IRX3, RBL2	colon, pancreas, skeletal muscle tissue	ENSG00000103479, ENSG00000140718, ENSG00000177508, ENSG00000277559
16	16q21	58029609	58063696	2	disease of genitourinary system;respiratory system disease	CCDC113, CSNK2A2, MMP15, TEPP, ZNF319	adipose tissue, aorta, blood, brain, breast, colon, esophagus, female gonad, heart, immune system, lung, lymphoblastoid cell line, neuron, skin of body, small intestine, spleen, stomach, thyroid gland, uterus, vagina	ENSG00000070770, ENSG00000102996, ENSG00000103021, ENSG00000159648, ENSG00000166188
16	16q22.1	68485089	68640885	2	autoimmune disease;skin disease	CDH1, CDH3, NFATC3, PLA2G15, PRMT7, SLC7A6, SLC7A6OS, SMPD3, SNTB2, TANGO6, ZFP90	adipose tissue, aorta, blood, brain, colon, esophagus, fibroblast, heart, immune system, induced pluripotent stem cell, lung, lymphoblastoid cell line, neuron, pancreas, skeletal muscle tissue, small intestine, spleen, stomach, testis, thyroid gland	ENSG00000039068, ENSG00000062038, ENSG00000072736, ENSG00000103047, ENSG00000103056, ENSG00000103061, ENSG00000103064, ENSG00000103066, ENSG00000132600, ENSG00000168807, ENSG00000184939, ENSG00000260084, ENSG00000263276, ENSG00000275383
16	16q22.1	69518882	69554669	2	hypertensive disorder;metabolic disease	CLEC18A, NFAT5, NIP7, NOB1, NQO1, PDXDC2P-NPIPB14P, WWP2	adipose tissue, adrenal gland, aorta, blood, brain, breast, colon, esophagus, fibroblast, heart, immune system, induced pluripotent stem cell, liver, lung, lymphoblastoid cell line, pancreas, pituitary gland, prostate gland, rectum, skeletal muscle tissue, skin of body, small intestine, spleen, stomach, testis, thyroid gland, vagina	ENSG00000102908, ENSG00000132603, ENSG00000141101, ENSG00000157322, ENSG00000181019, ENSG00000196696, ENSG00000198373, ENSG00000261602, ENSG00000262136
16	16q22.1	69921787	69936626	2	cardiovascular disease;joint disease	CLEC18A, ENSG00000247228, EXOSC6, PDXDC2P-NPIPB14P, WWP2	adipose tissue, aorta, blood, brain, breast, colon, esophagus, fibroblast, immune system, lung, neuron, pancreas, skeletal muscle tissue, skin of body, spleen, testis, thyroid gland	ENSG00000157322, ENSG00000196696, ENSG00000198373, ENSG00000223496, ENSG00000247228
16	16q24.3	89919709	89987283	2	cancer;skin cancer	CDK10, CENPBD1P, CHMP1A, CPNE7, DBNDD1, DEF8, FAM157C, FANCA, GAS8, GAS8-AS1, SPATA2L, SPATA33, SPG7, SPIRE2, TUBB3, VPS9D1, VPS9D1-AS1, ZNF276	adipose tissue, adrenal gland, aorta, blood, brain, breast, colon, esophagus, female gonad, fibroblast, heart, immune system, induced pluripotent stem cell, lung, lymphoblastoid cell line, neuron, pancreas, pituitary gland, placenta, prostate gland, rectum, skeletal muscle tissue, skin of body, small intestine, spleen, stomach, testis, thyroid gland	ENSG00000003249, ENSG00000075399, ENSG00000131165, ENSG00000140995, ENSG00000141013, ENSG00000158792, ENSG00000158805, ENSG00000167523, ENSG00000177946, ENSG00000178773, ENSG00000185324, ENSG00000187741, ENSG00000197912, ENSG00000204991, ENSG00000221819, ENSG00000258947, ENSG00000260528, ENSG00000261373, ENSG00000275734
17	17p13.1	7201008	7281743	2	cardiovascular disease;hypertensive disorder	ACADVL, ACAP1, CLDN7, CTDNEP1, DLG4, ELP5, SLC2A4, YBX2	adipose tissue, aorta, blood, brain, colon, esophagus, fibroblast, heart, immune system, induced pluripotent stem cell, liver, lymphoblastoid cell line, skeletal muscle tissue, skin of body, spleen, testis	ENSG00000006047, ENSG00000072778, ENSG00000072818, ENSG00000132535, ENSG00000170291, ENSG00000175826, ENSG00000181856, ENSG00000181885
17	17p13.1	7877701	7877701	2	cardiovascular disease;hypertensive disorder	CYB5D1, KDM6B, NAA38, RNF227, SAT2	adipose tissue, aorta, blood, colon, esophagus, immune system, neuron, prostate gland, rectum, skeletal muscle tissue, skin of body	ENSG00000132510, ENSG00000141504, ENSG00000179859, ENSG00000182224, ENSG00000183011
17	17p11.2	18058035	18167898	2	mental or behavioural disorder;skin cancer	DRC3, FAM106A, LLGL1, MIEF2, MYO15A, SHMT1, SREBF1, TOP3A	adrenal gland, aorta, brain, esophagus, fibroblast, immune system, lung, lymphoblastoid cell line, neuron	ENSG00000072310, ENSG00000091536, ENSG00000131899, ENSG00000171962, ENSG00000176974, ENSG00000177302, ENSG00000177427, ENSG00000197815, ENSG00000273018
17	17q11.2	29618321	29863078	2	cardiovascular disease;hypertensive disorder	ABHD15, ANKRD13B, BLMH, CORO6, EFCAB5, GIT1, NSRP1, SLC6A4, SSH2, TP53I13	adipose tissue, blood, brain, colon, esophagus, immune system, liver, lymphoblastoid cell line, neuron, placenta, skin of body, small intestine, spleen, testis, thyroid gland	ENSG00000108262, ENSG00000108576, ENSG00000108578, ENSG00000126653, ENSG00000141298, ENSG00000167543, ENSG00000167549, ENSG00000168792, ENSG00000176927, ENSG00000198720, ENSG00000263370, ENSG00000264007, ENSG00000264290, ENSG00000265394, ENSG00000265625
17	17q11.2	30837005	30920697	2	body height;breast cancer	ATAD5, CRLF3, GOSR1, TEFM	adipose tissue, adrenal gland, aorta, blood, brain, breast, colon, esophagus, fibroblast, heart, immune system, lung, lymphoblastoid cell line, neuron, pancreas, pituitary gland, prostate gland, saliva-secreting gland, skeletal muscle tissue, skin of body, testis, thyroid gland, uterus	ENSG00000108587, ENSG00000172171, ENSG00000176208, ENSG00000176390, ENSG00000231421, ENSG00000263531, ENSG00000263603, ENSG00000265443, ENSG00000265791, ENSG00000266490
17	17q21.2	40388372	40442920	2	body height;respiratory system disease	MSL1, RAPGEFL1, RARA, RARA-AS1	aorta, blood, brain, esophagus, immune system, lymphoblastoid cell line, skin of body, spleen, stomach, testis	ENSG00000108352, ENSG00000131759, ENSG00000188895, ENSG00000265666, ENSG00000266208
17	17q21.2	40606948	40704360	2	allergic disease;autoimmune disease	CCR7, KRT24, SMARCE1	adipose tissue, aorta, blood, brain, breast, colon, esophagus, heart, immune system, induced pluripotent stem cell, liver, lung, lymphoblastoid cell line, neuron, prostate gland, rectum, skeletal muscle tissue, skin of body, small intestine, testis, thyroid gland	ENSG00000073584, ENSG00000126353, ENSG00000167916, ENSG00000264058, ENSG00000278834
17	17q21.31	46127007	46135821	2	joint disease;respiratory system disease	ARHGAP27, ARL17A, ARL17B, CRHR1, KANSL1, KANSL1-AS1, LRRC37A, LRRC37A2, NSF, PLEKHM1, SPPL2C, STH	brain, cartilage element, fibroblast, immune system, induced pluripotent stem cell, layer of synovial tissue, liver, lymphoblastoid cell line, neuron	ENSG00000073969, ENSG00000120071, ENSG00000120088, ENSG00000131484, ENSG00000159314, ENSG00000176681, ENSG00000185294, ENSG00000185829, ENSG00000214401, ENSG00000225190, ENSG00000228696, ENSG00000238083, ENSG00000256762, ENSG00000264589, ENSG00000267198, ENSG00000267246, ENSG00000285668
17	17q21.32	47691470	47795683	2	allergic disease;autoimmune disease	CDK5RAP3, EFCAB13, EFCAB13-DT, KPNB1-DT, MRPL10, NPEPPS, SCRN2, TBKBP1	adipose tissue, aorta, blood, brain, esophagus, female gonad, fibroblast, immune system, lung, lymphoblastoid cell line, neuron, pancreas, skeletal muscle tissue, skin of body, testis, thyroid gland	ENSG00000108465, ENSG00000141279, ENSG00000141295, ENSG00000159111, ENSG00000178852, ENSG00000198933, ENSG00000263293, ENSG00000263766
17	17q21.32	47973303	48268563	2	genital neoplasm, female;respiratory system disease	CBX1, CDK5RAP3, COPZ2, HOXB-AS1, HOXB2, HOXB3, HOXB4, LRRC46, MRPL10, NFE2L1, NFE2L1-DT, OSBPL7, PNPO, PRR15L, SCRN2, SKAP1, SNX11, SP2-DT, SP6, TBKBP1	adipose tissue, aorta, blood, brain, breast, colon, esophagus, fibroblast, immune system, induced pluripotent stem cell, lung, lymphoblastoid cell line, neuron, pancreas, pituitary gland, prostate gland, skeletal muscle tissue, skin of body, spleen, testis, thyroid gland	ENSG00000002919, ENSG00000005243, ENSG00000006025, ENSG00000082641, ENSG00000108439, ENSG00000108465, ENSG00000108468, ENSG00000120093, ENSG00000141293, ENSG00000141294, ENSG00000141295, ENSG00000159111, ENSG00000167183, ENSG00000173917, ENSG00000182742, ENSG00000189120, ENSG00000198933, ENSG00000230148, ENSG00000239552, ENSG00000263412, ENSG00000263787, ENSG00000264451, ENSG00000264920, ENSG0000…
17	17q21.32	48959662	48991624	2	cardiovascular disease;hypertensive disorder	ATP5MC1, SPOP, TTLL6, UBE2Z	immune system, induced pluripotent stem cell, lung, neuron	ENSG00000121067, ENSG00000159199, ENSG00000159202, ENSG00000170703
17	17q21.32	49112937	49115258	2	cardiovascular disease;hypertensive disorder	UBE2Z	colon, immune system, testis	ENSG00000159202, ENSG00000244649
17	17q23.2	61408032	61419288	2	body height;cardiovascular disease	TBX2	adipose tissue, skin of body	ENSG00000121068
17	17q23.3	63468418	63482264	2	cardiovascular disease;hypertensive disorder	ACE, FTSJ3, KCNH6	brain, colon, fibroblast, immune system, lung, neuron, skin of body	ENSG00000108592, ENSG00000159640, ENSG00000173826
17	17q24.3	71919212	72044167	2	joint disease;respiratory system disease	LINC01152, LINC02097, ROCR, SOX9-AS1	brain, lymphoblastoid cell line, pancreas, saliva-secreting gland, thyroid gland	ENSG00000226101, ENSG00000228639, ENSG00000234899, ENSG00000256124
17	17q25.1	75957323	75957323	2	cardiovascular disease;hypertensive disorder	ACOX1, FBF1, GALK1, MRPL38, TEN1-CDK3, TRIM47, TRIM65, UNC13D, WBP2	adipose tissue, adrenal gland, aorta, blood, brain, breast, colon, esophagus, female gonad, fibroblast, heart, immune system, induced pluripotent stem cell, liver, lung, lymphoblastoid cell line, neuron, pituitary gland, prostate gland, skeletal muscle tissue, skin of body, spleen, stomach, testis, thyroid gland	ENSG00000092929, ENSG00000108479, ENSG00000132471, ENSG00000132481, ENSG00000141569, ENSG00000161533, ENSG00000188878, ENSG00000204316, ENSG00000261408, ENSG00000267342, ENSG00000267426, ENSG00000267801
17	17q25.3	81408117	81408117	2	cardiovascular disease;hypertensive disorder	TMEM105	thyroid gland	ENSG00000185332
17	17q25.3	81559795	81672953	2	breast cancer;eye disease	ARL16, CCDC137, FSCN2, LRRC45, NDUFAF8, NPLOC4, OXLD1, PDE6G, SLC25A10, TSPAN10	adipose tissue, adrenal gland, aorta, blood, brain, breast, colon, esophagus, female gonad, fibroblast, heart, immune system, induced pluripotent stem cell, kidney, layer of synovial tissue, liver, lung, lymphoblastoid cell line, neuron, pancreas, pituitary gland, placenta, prostate gland, saliva-secreting gland, skeletal muscle tissue, skin of body, small intestine, spleen, stomach, testis, thyr…	ENSG00000169683, ENSG00000182446, ENSG00000182612, ENSG00000183048, ENSG00000185298, ENSG00000185527, ENSG00000186765, ENSG00000204237, ENSG00000214087, ENSG00000224877, ENSG00000229848, ENSG00000262049, ENSG00000262877, ENSG00000274833, ENSG00000275902
18	18q21.2	54243579	54288913	2	allergic disease;male reproductive organ cancer	C18orf54, POLI, STARD6	adipose tissue, aorta, blood, brain, breast, cartilage element, colon, esophagus, female gonad, fibroblast, heart, immune system, induced pluripotent stem cell, liver, lung, lymphoblastoid cell line, neuron, pancreas, placenta, prostate gland, saliva-secreting gland, skeletal muscle tissue, skin of body, small intestine, spleen, stomach, testis, thyroid gland, uterus, vagina	ENSG00000101751, ENSG00000166845, ENSG00000174448, ENSG00000277324
18	18q22.2	69860465	69894272	2	autoimmune disease;metabolic disease	CD226, DOK6	brain, immune system	ENSG00000150637, ENSG00000206052, ENSG00000266840
19	19p13.3	776505	815086	2	breast cancer;eye disease	CFD, FAM174C, LINC01002, POLR2E, PTBP1, SHC2	blood, immune system, lymphoblastoid cell line, skin of body	ENSG00000011304, ENSG00000099817, ENSG00000129946, ENSG00000197766, ENSG00000228300, ENSG00000282508
19	19p13.3	1813208	1835626	2	cardiovascular disease;hypertensive disorder	ATP8B3	aorta, colon, esophagus, fibroblast	ENSG00000130270
19	19p13.3	6668961	6724329	2	autoimmune disease;eye disease	GPR108, SH2D3A, TNFSF14, TUBB4A	adipose tissue, aorta, blood, breast, esophagus, fibroblast, heart, immune system, induced pluripotent stem cell, lymphoblastoid cell line, neuron, pituitary gland, skeletal muscle tissue, skin of body	ENSG00000104833, ENSG00000125731, ENSG00000125734, ENSG00000125735, ENSG00000276980
19	19p13.2	7457663	7457663	2	cardiovascular disease;hypertensive disorder	ARHGEF18, PEX11G	brain, induced pluripotent stem cell	ENSG00000104880, ENSG00000104883
19	19p13.2	11416083	11416083	2	cardiovascular disease;hypertensive disorder	ACP5, DOCK6	blood, immune system	ENSG00000102575, ENSG00000130158
19	19p13.11	18350146	18501938	2	breast cancer;hypertensive disorder	COPE, CRLF1, ELL, HOMER3, ISYNA1, LRRC25, PGPEP1, SSBP4	adipose tissue, aorta, blood, brain, breast, colon, esophagus, fibroblast, immune system, lymphoblastoid cell line, pancreas, skeletal muscle tissue, skin of body, spleen, testis, thyroid gland	ENSG00000006016, ENSG00000051128, ENSG00000105655, ENSG00000105656, ENSG00000105669, ENSG00000130511, ENSG00000130517, ENSG00000175489
19	19p13.11	19268740	19360637	2	mental or behavioural disorder;metabolic disease	ATP13A1, BORCS8, GATAD2A, MAU2, SUGP1, YJEFN3	blood, colon, immune system, lymphoblastoid cell line, rectum, skeletal muscle tissue, small intestine	ENSG00000105705, ENSG00000105726, ENSG00000129933, ENSG00000167491, ENSG00000250067, ENSG00000254901
19	19p13.11	19510409	19551411	2	breast cancer;metabolic disease	ATP13A1, GATAD2A, NDUFA13	blood, brain, immune system	ENSG00000105726, ENSG00000167491, ENSG00000186010
19	19q13.11	33234951	33263138	2	allergic disease;autoimmune disease	CEBPA-DT, PEPD, SLC7A10, WDR88	adipose tissue, placenta, rectum, skin of body	ENSG00000124299, ENSG00000130876, ENSG00000166359, ENSG00000267296
19	19q13.2	41287232	41323404	2	cardiovascular disease;disease of genitourinary system	AXL, LINC01480, PCAT19, TGFB1, TMEM91	adipose tissue, adrenal gland, aorta, blood, brain, fibroblast, heart, immune system, liver, lung, lymphoblastoid cell line, neuron, skeletal muscle tissue, stomach, thyroid gland	ENSG00000105329, ENSG00000142046, ENSG00000167601, ENSG00000267107, ENSG00000270164, ENSG00000286177
19	19q13.32	46616653	46715865	2	autoimmune disease;metabolic disease	CALM3, DACT3, FKRP, GNG8, PNMA8C, PRKD2, PTGIR, SLC1A5, STRN4	adipose tissue, adrenal gland, aorta, blood, brain, breast, colon, esophagus, fibroblast, heart, immune system, induced pluripotent stem cell, liver, lung, lymphoblastoid cell line, neuron, pancreas, pituitary gland, placenta, prostate gland, skeletal muscle tissue, skin of body, small intestine, spleen, stomach, testis, thyroid gland	ENSG00000090372, ENSG00000105281, ENSG00000105287, ENSG00000160013, ENSG00000160014, ENSG00000167414, ENSG00000181027, ENSG00000197380, ENSG00000269487, ENSG00000277531
19	19q13.33	47865384	47871693	2	breast cancer;digestive system disease		adrenal gland, liver, testis	ENSG00000259108
19	19q13.33	49102448	49102448	2	cardiovascular disease;hypertensive disorder	CGB7, HSD17B14, LIN7B, PPFIA3, SNRNP70, SPHK2, TULP2	aorta, brain, fibroblast, heart, immune system, pituitary gland, skeletal muscle tissue, skin of body	ENSG00000063176, ENSG00000087076, ENSG00000104804, ENSG00000104852, ENSG00000104863, ENSG00000177380, ENSG00000196337
19	19q13.41	51659568	51715090	2	breast cancer;joint disease	FPR1, FPR3, HAS1, SIGLEC14, SPACA6, VSIG10L, ZNF350-AS1, ZNF614, ZNF649	adipose tissue, blood, brain, breast, colon, immune system, lung, lymphoblastoid cell line, skeletal muscle tissue, spleen, stomach, testis, thyroid gland	ENSG00000105509, ENSG00000142556, ENSG00000171051, ENSG00000182310, ENSG00000186806, ENSG00000187474, ENSG00000198093, ENSG00000254415, ENSG00000269235, ENSG00000273837
20	20p13	1629905	1701391	2	autoimmune disease;metabolic disease	SDCBP2-AS1, SIRPA, SIRPB1, SIRPB2, SIRPD, SIRPG, SIRPG-AS1	adipose tissue, blood, esophagus, immune system, spleen, testis	ENSG00000089012, ENSG00000101307, ENSG00000125900, ENSG00000196209, ENSG00000198053, ENSG00000234684, ENSG00000237914
20	20p13	4121153	4122307	2	cardiovascular disease;hypertensive disorder	SIGLEC1, SMOX	blood, immune system	ENSG00000088826, ENSG00000088827
20	20p12.2	10985350	10985350	2	cardiovascular disease;hypertensive disorder		adipose tissue, skeletal muscle tissue	ENSG00000270777, ENSG00000270792
20	20q11.21;20q11.22	33482180	33541083	2	body height;skin cancer	MAPRE1, NECAB3	adipose tissue, blood, neuron, placenta	ENSG00000101367, ENSG00000125967
20	20q11.22	34077942	34077942	2	cancer;skin cancer	ASIP, CHMP4B, E2F1, RALY-AS1	adipose tissue, aorta, blood, brain, breast, immune system, induced pluripotent stem cell, lung, lymphoblastoid cell line, neuron, pituitary gland, skin of body, thyroid gland	ENSG00000101412, ENSG00000101421, ENSG00000101440, ENSG00000250917, ENSG00000285230
20	20q11.22	34989186	34994476	2	cancer;cardiovascular disease	PROCR, TRPC4AP	immune system	ENSG00000100991, ENSG00000101000
20	20q11.22	35593631	35646698	2	body height;eye disease	CPNE1, EIF6, ERGIC3, UQCC1	adipose tissue, blood, brain, colon, esophagus, fibroblast, heart, immune system, induced pluripotent stem cell, lymphoblastoid cell line, pancreas, placenta, skeletal muscle tissue, skin of body, testis, thyroid gland	ENSG00000101019, ENSG00000125991, ENSG00000214078, ENSG00000242372
20	20q13.12	45987758	46120612	2	autoimmune disease;breast cancer	CD40, CTSA, DNTTIP1, MMP9, NEURL2, PCIF1, PLTP, SLC12A5, SLC12A5-AS1, TNNC2, WFDC10B, WFDC13, WFDC3	adipose tissue, adrenal gland, aorta, blood, brain, colon, esophagus, fibroblast, heart, immune system, induced pluripotent stem cell, lung, lymphoblastoid cell line, neuron, pancreas, pituitary gland, skeletal muscle tissue, skin of body, testis, thyroid gland	ENSG00000064601, ENSG00000100979, ENSG00000100982, ENSG00000100985, ENSG00000101017, ENSG00000101457, ENSG00000101470, ENSG00000124116, ENSG00000124140, ENSG00000124257, ENSG00000168634, ENSG00000182931, ENSG00000204044, ENSG00000271984, ENSG00000285796
20	20q13.13	50338887	50379226	2	autoimmune disease;hypertensive disorder	LINC01270, LINC01271, LINC01273	adipose tissue, adrenal gland, blood, brain, skeletal muscle tissue	ENSG00000203999, ENSG00000231742, ENSG00000233077
20	20q13.2	53555865	53671071	2	allergic disease;breast cancer	ENSG00000197670, ZNF217	aorta, blood, immune system, lymphoblastoid cell line, neuron, skeletal muscle tissue	ENSG00000171940, ENSG00000197670, ENSG00000259723, ENSG00000271774
20	20q13.2	54173204	54181042	2	allergic disease;autoimmune disease	CYP24A1	brain, esophagus	ENSG00000019186
20	20q13.33	62354483	62442025	2	digestive system disease;male reproductive organ cancer	CABLES2, LAMA5, LAMA5-AS1, OSBPL2, RBBP8NL, SLCO4A1	adipose tissue, aorta, blood, brain, breast, cartilage element, colon, esophagus, fibroblast, heart, immune system, induced pluripotent stem cell, liver, lung, lymphoblastoid cell line, neuron, pancreas, prostate gland, skeletal muscle tissue, skin of body, stomach, testis, thyroid gland	ENSG00000101187, ENSG00000130701, ENSG00000130702, ENSG00000130703, ENSG00000149679, ENSG00000226332, ENSG00000228812, ENSG00000233017, ENSG00000273619, ENSG00000275437
20	20q13.33	64020625	64080700	2	abnormality of blood and blood-forming tissues;cardiovascular disease	C20orf204, LKAAEAR1, OPRL1, PCMTD2, PRPF6, RGS19, SAMD10, UCKL1, ZNF512B	adipose tissue, adrenal gland, aorta, blood, brain, esophagus, fibroblast, heart, immune system, induced pluripotent stem cell, lymphoblastoid cell line, neuron, pancreas, skeletal muscle tissue, skin of body, stomach, thyroid gland	ENSG00000101161, ENSG00000125510, ENSG00000130590, ENSG00000171695, ENSG00000171700, ENSG00000196421, ENSG00000196700, ENSG00000198276, ENSG00000203880
21	21q21.1	15148035	15204463	2	breast cancer;hypertensive disorder	NRIP1	aorta, esophagus	ENSG00000180530, ENSG00000235609
21	21q22.11	32298829	32298829	2	cardiovascular disease;hypertensive disorder	MRAP	testis	ENSG00000170262
21	21q22.11	33139876	33245424	2	breast cancer;infectious disease	IFNAR2, IFNGR2, IL10RB, TMEM50B	adipose tissue, aorta, blood, brain, breast, colon, esophagus, fibroblast, heart, immune system, induced pluripotent stem cell, liver, lung, lymphoblastoid cell line, neuron, pancreas, skeletal muscle tissue, skin of body, small intestine, spleen, thyroid gland	ENSG00000142188, ENSG00000159110, ENSG00000159128, ENSG00000223799, ENSG00000243646, ENSG00000249624
21	21q22.12	36320209	36335594	2	cardiovascular disease;hypertensive disorder		adipose tissue, adrenal gland, colon, fibroblast, immune system, lymphoblastoid cell line, pituitary gland, skeletal muscle tissue, skin of body, testis, thyroid gland	ENSG00000230479, ENSG00000233818, ENSG00000273199
21	21q22.3	42389309	42434957	2	autoimmune disease;metabolic disease	RSPH1, SLC37A1, TMPRSS3, UBASH3A	adipose tissue, aorta, blood, brain, colon, esophagus, immune system, lung, lymphoblastoid cell line, neuron, rectum, saliva-secreting gland, small intestine, spleen, stomach, thyroid gland	ENSG00000160183, ENSG00000160185, ENSG00000160188, ENSG00000160190, ENSG00000225731
21	21q22.3	43609452	43702692	2	cardiovascular disease;hypertensive disorder	HSF2BP, NDUFV3, PDXK, RRP1B	aorta, blood, brain, esophagus, immune system, induced pluripotent stem cell, lymphoblastoid cell line, skeletal muscle tissue, skin of body, testis	ENSG00000160194, ENSG00000160207, ENSG00000160208, ENSG00000160209
22	22q11.21	21555991	21630090	2	allergic disease;autoimmune disease	CCDC116, TMEM191C, UBE2L3	aorta, brain, colon, female gonad, immune system, lung, neuron, skin of body, thyroid gland	ENSG00000161180, ENSG00000185651, ENSG00000206140, ENSG00000273342
22	22q13.1	37726455	37787840	2	eye disease;hearing disorder	ANKRD54, CDC42EP1, GCAT, GGA1, H1-0, PDXP-DT, PICK1, SH3BP1, TRIOBP	adipose tissue, aorta, blood, brain, breast, colon, esophagus, female gonad, fibroblast, heart, immune system, lung, lymphoblastoid cell line, neuron, pancreas, saliva-secreting gland, skeletal muscle tissue, skin of body, thyroid gland	ENSG00000100083, ENSG00000100092, ENSG00000100101, ENSG00000100106, ENSG00000100116, ENSG00000100124, ENSG00000100151, ENSG00000128283, ENSG00000189060, ENSG00000233360, ENSG00000272720
22	22q13.1	38090995	38202034	2	breast cancer;hearing disorder	BAIAP2L2, LGALS2, PLA2G6, POLR2F, SLC16A8, TMEM184B	adipose tissue, aorta, brain, esophagus, immune system, neuron, pancreas, vagina	ENSG00000100079, ENSG00000100142, ENSG00000100156, ENSG00000128298, ENSG00000184381, ENSG00000198792
22	22q13.1	39546229	39613575	2	breast cancer;mental or behavioural disorder	ATF4, CACNA1I, MGAT3, MGAT3-AS1, SYNGR1	adipose tissue, brain, fibroblast, immune system, skeletal muscle tissue, testis	ENSG00000100321, ENSG00000100346, ENSG00000128268, ENSG00000128272, ENSG00000227188
22	22q13.33	49963045	50006055	2	autoimmune disease;metabolic disease	HDAC10, IL17REL, MIR3667HG, PIM3	adipose tissue, aorta, blood, brain, breast, colon, fibroblast, heart, immune system, induced pluripotent stem cell, neuron, skin of body, testis, thyroid gland	ENSG00000100429, ENSG00000188263, ENSG00000188511, ENSG00000198355, ENSG00000273253, ENSG00000278869
1	1p36.33	1228424	1400410	1	autoimmune disease	ANKRD65, ATAD3A, ATAD3B, ATAD3C, B3GALT6, C1QTNF12, C1orf159, CPTP, INTS11, LINC01770, MRPL20, MRPL20-AS1, MRPL20-DT, MXRA8, PUSL1, SCNN1D, SDF4, SLC35E2A, SSU72, TAS1R3, TMEM240, TNFRSF18, TNFRSF4, TTLL10, UBE2J2, VWA1	adipose tissue, adrenal gland, aorta, blood, brain, breast, colon, esophagus, female gonad, fibroblast, heart, immune system, induced pluripotent stem cell, liver, lung, lymphoblastoid cell line, neuron, pancreas, pituitary gland, prostate gland, skeletal muscle tissue, skin of body, small intestine, spleen, stomach, testis, thyroid gland, uterus	ENSG00000078808, ENSG00000127054, ENSG00000131591, ENSG00000160072, ENSG00000160075, ENSG00000160087, ENSG00000162571, ENSG00000162572, ENSG00000162576, ENSG00000169962, ENSG00000169972, ENSG00000176022, ENSG00000179403, ENSG00000184163, ENSG00000186827, ENSG00000186891, ENSG00000197785, ENSG00000205090, ENSG00000215014, ENSG00000215790, ENSG00000215915, ENSG00000224051, ENSG00000224870, ENSG0000…
1	1p36.33	1631827	1631827	1	autoimmune disease	CDK11B, MIB2, SLC35E2A, SLC35E2B, TNFRSF18	adipose tissue, adrenal gland, aorta, blood, brain, colon, esophagus, fibroblast, heart, immune system, induced pluripotent stem cell, liver, lung, lymphoblastoid cell line, neuron, skeletal muscle tissue, skin of body, testis, thyroid gland	ENSG00000186891, ENSG00000189339, ENSG00000197530, ENSG00000215790, ENSG00000248333, ENSG00000272004, ENSG00000272106
1	1p36.32	2792599	2792599	1	autoimmune disease	ENSG00000228037, MMEL1, PANK4, PLCH2, PRXL2B, TNFRSF14, TNFRSF14-AS1, TTC34	adipose tissue, aorta, blood, brain, esophagus, heart, immune system, induced pluripotent stem cell, lung, lymphoblastoid cell line, neuron, pituitary gland, skin of body, small intestine, testis, thyroid gland	ENSG00000142606, ENSG00000149527, ENSG00000157870, ENSG00000157873, ENSG00000157881, ENSG00000215912, ENSG00000224387, ENSG00000228037, ENSG00000229393, ENSG00000238164, ENSG00000283259, ENSG00000285945
1	1p36.31	6211065	6211065	1	autoimmune disease	ICMT, RNF207, RNF207-AS1	adipose tissue, aorta, blood, brain, breast, colon, esophagus, fibroblast, heart, immune system, liver, lung, lymphoblastoid cell line, neuron, pancreas, pituitary gland, prostate gland, rectum, skeletal muscle tissue, skin of body, spleen, stomach, thyroid gland	ENSG00000116237, ENSG00000158286, ENSG00000226944
1	1p36.23	7179028	7179028	1	breast cancer	CAMTA1	adipose tissue	ENSG00000171735
1	1p36.23	7773966	7773966	1	autoimmune disease	CAMTA1	brain	ENSG00000171735
1	1p36.23	7934360	8120150	1	autoimmune disease	ERRFI1, PARK7, TNFRSF9, UTS2, VAMP3	adipose tissue, adrenal gland, aorta, blood, brain, breast, colon, esophagus, fibroblast, heart, immune system, lymphoblastoid cell line, neuron, pituitary gland, placenta, skeletal muscle tissue, skin of body, spleen, testis, thyroid gland	ENSG00000049245, ENSG00000049247, ENSG00000049249, ENSG00000116285, ENSG00000116288, ENSG00000238290, ENSG00000269978, ENSG00000270035, ENSG00000270171, ENSG00000284716, ENSG00000284747
1	1p36.22	9285727	9296617	1	allergic disease	H6PD, SPSB1	blood, brain, fibroblast, immune system	ENSG00000049239, ENSG00000171621
1	1p36.22	12017180	12021580	1	allergic disease	MFN2, MIIP, NPPA, PLOD1	blood, brain, immune system	ENSG00000083444, ENSG00000116688, ENSG00000116691, ENSG00000175206
1	1p36.21	15160302	15165536	1	hypertensive disorder	TMEM51, TMEM51-AS1	blood, neuron, pituitary gland, skin of body, thyroid gland	ENSG00000171729, ENSG00000175147
1	1p36.13	18480845	18481403	1	breast cancer	KLHDC7A	colon, induced pluripotent stem cell, lung, pituitary gland, prostate gland, thyroid gland	ENSG00000179023
1	1p36.13	19839478	19901230	1	autoimmune disease	OTUD3, PLA2G5, TMCO4	adipose tissue, adrenal gland, aorta, brain, esophagus, heart, neuron	ENSG00000127472, ENSG00000162542, ENSG00000169914
1	1p36.12	20475096	20475096	1	breast cancer	FAM43B, MUL1	adipose tissue, aorta, blood, brain, colon, esophagus, fibroblast, immune system, lung, lymphoblastoid cell line, neuron, skin of body, testis	ENSG00000090432, ENSG00000183114, ENSG00000284641
1	1p36.12	21925769	21956126	1	cardiovascular disease	CELA3B, HSPG2, NBPF3	brain, immune system, lymphoblastoid cell line, pancreas, pituitary gland	ENSG00000142794, ENSG00000142798, ENSG00000219073
1	1p36.12	22371954	22375738	1	autoimmune disease	WNT4	thyroid gland	ENSG00000162552
1	1p36.11	27222166	27222166	1	cardiovascular disease	MAP3K6, SLC9A1, SYTL1	adipose tissue, esophagus, fibroblast, immune system, induced pluripotent stem cell, skin of body	ENSG00000090020, ENSG00000142733, ENSG00000142765
1	1p35.3;1p36.11	27535940	27602129	1	cardiovascular disease	CD164L2, EYA3, TMEM222	adipose tissue, adrenal gland, blood, brain, fibroblast, immune system	ENSG00000158161, ENSG00000174950, ENSG00000186501, ENSG00000225886
1	1p34.3	35170626	35259602	1	allergic disease	TFAP2E, ZMYM1	adipose tissue, blood, esophagus, fibroblast, skeletal muscle tissue	ENSG00000116819, ENSG00000197056, ENSG00000239636
1	1p34.3	36107972	36127053	1	eye disease	COL8A2, MAP7D1	blood, immune system, lymphoblastoid cell line	ENSG00000116871, ENSG00000116883, ENSG00000171812
1	1p34.3	37812907	37867065	1	autoimmune disease	C1orf122, FHL3, INPP5B, SF3A3, YRDC, ZC3H12A-DT	adipose tissue, adrenal gland, aorta, blood, brain, breast, colon, esophagus, female gonad, fibroblast, heart, immune system, liver, lung, lymphoblastoid cell line, neuron, pancreas, pituitary gland, prostate gland, saliva-secreting gland, skeletal muscle tissue, skin of body, small intestine, spleen, stomach, testis, thyroid gland, uterus, vagina	ENSG00000183386, ENSG00000183431, ENSG00000196449, ENSG00000197982, ENSG00000204084, ENSG00000230955, ENSG00000233621
1	1p34.3	38788712	38788712	1	breast cancer	RRAGC-DT	adipose tissue	ENSG00000228436
1	1p34.3	39562508	39594353	1	metabolic disease	BMP8A, PABPC4, PABPC4-AS1	adipose tissue, aorta, blood, fibroblast, immune system, lung, lymphoblastoid cell line, neuron, skeletal muscle tissue, skin of body	ENSG00000090621, ENSG00000183682, ENSG00000228060
1	1p34.2	40914768	40914768	1	breast cancer	CITED4	blood, esophagus, immune system, testis	ENSG00000179862, ENSG00000235358
1	1p34.2	41078607	41078607	1	cardiovascular disease	CITED4, CTPS1, FOXO6, SCMH1, SLFNL1, SLFNL1-AS1	adipose tissue, adrenal gland, aorta, brain, breast, colon, fibroblast, heart, immune system, liver, lymphoblastoid cell line, neuron, pancreas, pituitary gland, skeletal muscle tissue, spleen, stomach, testis, thyroid gland	ENSG00000010803, ENSG00000171790, ENSG00000171793, ENSG00000179862, ENSG00000204060, ENSG00000235358, ENSG00000281207
1	1p34.2	41450593	41450593	1	breast cancer	EDN2, FOXO6, FOXO6-AS1	esophagus, fibroblast, heart	ENSG00000127129, ENSG00000204060, ENSG00000229901, ENSG00000235358
1	1p34.1	45790657	45790657	1	respiratory system disease	GPBP1L1, IPP, MAST2, PIK3R3, PRDX1	brain, fibroblast, lymphoblastoid cell line, placenta, skeletal muscle tissue	ENSG00000086015, ENSG00000117450, ENSG00000117461, ENSG00000159592, ENSG00000197429
1	1p34.1	45917911	45917911	1	respiratory system disease	CCDC163, CCDC17, ENSG00000227857, GPBP1L1, IPP, MAST2, PIK3R3, TMEM69	adipose tissue, aorta, blood, colon, esophagus, fibroblast, heart, liver, lung, neuron, skeletal muscle tissue, testis, thyroid gland, uterus	ENSG00000086015, ENSG00000117461, ENSG00000159588, ENSG00000159592, ENSG00000159596, ENSG00000197429, ENSG00000227857, ENSG00000230896, ENSG00000280670
1	1p32.3	53170944	53170944	1	breast cancer	CPT2, CZIB, LRP8, SHISAL2A	adipose tissue, adrenal gland, aorta, blood, brain, breast, colon, esophagus, heart, immune system, induced pluripotent stem cell, lung, neuron, pancreas, pituitary gland, skeletal muscle tissue, skin of body, spleen, stomach, thyroid gland	ENSG00000157184, ENSG00000157193, ENSG00000162384, ENSG00000182183, ENSG00000236723
1	1p32.2	56161616	56163763	1	hypertensive disorder	PLPP3	adipose tissue, immune system, skeletal muscle tissue, testis	ENSG00000162407, ENSG00000260971
1	1p32.2	56487078	56499992	1	cardiovascular disease	PLPP3	brain	ENSG00000162407
1	1p32.1	59017419	59017419	1	breast cancer	JUN, LINC01358	blood, skeletal muscle tissue	ENSG00000177606, ENSG00000235215, ENSG00000237352
1	1p31.3	64848529	64848529	1	allergic disease	RAVER2	adipose tissue, blood, fibroblast, lung, neuron, pancreas, skin of body, spleen, thyroid gland	ENSG00000162437
1	1p31.3	65788401	65788401	1	breast cancer	LEPR, LEPROT	colon, immune system, induced pluripotent stem cell, rectum	ENSG00000116678, ENSG00000213625
1	1p31.3	66733473	66747890	1	mental or behavioural disorder	DYNLT5, SGIP1	aorta, brain, esophagus, immune system, stomach	ENSG00000118473, ENSG00000152760
1	1p31.3	67005160	67005160	1	allergic disease	SLC35D1	lymphoblastoid cell line	ENSG00000116704
1	1p31.3	67215986	67216513	1	autoimmune disease	DIRAS3, IL23R	immune system, lymphoblastoid cell line, neuron	ENSG00000162594, ENSG00000162595
1	1p31.3	68288105	68288105	1	breast cancer	GNG12-AS1, WLS	adipose tissue, blood, immune system, testis	ENSG00000116729, ENSG00000232284
1	1p31.1	70529879	70542243	1	autoimmune disease	PTGER3	brain	ENSG00000050628, ENSG00000269933
1	1p31.1	72474590	72490852	1	hypertensive disorder	NEGR1, NEGR1-IT1	brain, immune system	ENSG00000172260, ENSG00000228853
1	1p31.1	72812932	72812932	1	mental or behavioural disorder	NEGR1	immune system	ENSG00000172260
1	1p31.1	73198339	73198339	1	mental or behavioural disorder	LINC01360	testis	ENSG00000233973
1	1p31.1	73302683	73302683	1	mental or behavioural disorder	LINC01360	testis	ENSG00000233973
1	1p31.1	74896309	74896309	1	breast cancer	SLC44A5, TYW3	blood, skeletal muscle tissue	ENSG00000137968, ENSG00000162623
1	1p31.1	75650377	75650377	1	breast cancer	ACADM, MSH4, RABGGTB, SLC44A5	adipose tissue, aorta, blood, brain, breast, colon, esophagus, female gonad, fibroblast, heart, immune system, induced pluripotent stem cell, lung, lymphoblastoid cell line, neuron, pancreas, pituitary gland, prostate gland, saliva-secreting gland, skeletal muscle tissue, skin of body, small intestine, spleen, stomach, thyroid gland, vagina	ENSG00000057468, ENSG00000117054, ENSG00000137955, ENSG00000137968
1	1p31.1	78157942	78157942	1	autoimmune disease	FUBP1, PTGFR	adipose tissue, immune system, placenta, skin of body	ENSG00000122420, ENSG00000162613
1	1p22.3	85281310	85298216	1	autoimmune disease	BCL10, C1orf52, DDAH1	brain, immune system, lymphoblastoid cell line, skeletal muscle tissue, skin of body, thyroid gland	ENSG00000142867, ENSG00000153904, ENSG00000162642, ENSG00000223653, ENSG00000282057
1	1p22.3	87691240	87698533	1	breast cancer	LINC01140	skeletal muscle tissue	ENSG00000267272
1	1p22.1	92088726	92088726	1	autoimmune disease	EVI5	induced pluripotent stem cell	ENSG00000067208
1	1p22.1	92469854	92509907	1	autoimmune disease	EVI5, GFI1	immune system, lymphoblastoid cell line, thyroid gland	ENSG00000067208, ENSG00000162676
1	1p21.3	96513405	96513405	1	mental or behavioural disorder	LINC01787	fibroblast	ENSG00000231987
1	1p21.3	97401587	97401587	1	breast cancer	DPYD	adipose tissue, aorta, blood, immune system, lymphoblastoid cell line, skeletal muscle tissue, thyroid gland	ENSG00000188641
1	1p21.2	100775337	101010345	1	autoimmune disease	DPH5-DT, EXTL2, SLC30A7	adipose tissue, brain, colon, esophagus, fibroblast, heart, immune system, neuron, pancreas, pituitary gland, placenta, skin of body, spleen, thyroid gland	ENSG00000162694, ENSG00000162695, ENSG00000233184
1	1p13.3	107762532	107762532	1	breast cancer	VAV3	adipose tissue, blood, heart, immune system, lung, neuron	ENSG00000134215
1	1p13.3	109264661	109279544	1	cardiovascular disease	AMIGO1, ATXN7L2, CELSR2, CFAP276, ELAPOR1, GNAI3, GSTM1, GSTM3, GSTM4, MYBPHL, PSRC1, SARS1, SORT1, SYPL2	adipose tissue, aorta, blood, brain, breast, cartilage element, esophagus, immune system, liver, lymphoblastoid cell line, neuron, pancreas, pituitary gland, placenta, saliva-secreting gland, skeletal muscle tissue, skin of body, stomach, testis, thyroid gland	ENSG00000031698, ENSG00000065135, ENSG00000116299, ENSG00000134184, ENSG00000134202, ENSG00000134222, ENSG00000134243, ENSG00000143028, ENSG00000143126, ENSG00000162650, ENSG00000168765, ENSG00000179902, ENSG00000181754, ENSG00000221986, ENSG00000260246
1	1p13.3	111190089	111195294	1	respiratory system disease	CD53, CEPT1, CHI3L2, DENND2D, DRAM2	adipose tissue, adrenal gland, aorta, blood, brain, breast, colon, esophagus, female gonad, fibroblast, heart, immune system, liver, lung, lymphoblastoid cell line, neuron, pancreas, pituitary gland, placenta, prostate gland, rectum, skeletal muscle tissue, skin of body, small intestine, stomach, testis, thyroid gland, uterus	ENSG00000064886, ENSG00000134255, ENSG00000143119, ENSG00000156171, ENSG00000162777, ENSG00000273221
1	1p13.2	112704941	112704941	1	eye disease	ST7L	testis	ENSG00000007341
1	1p13.1	115755137	115755137	1	cardiovascular disease	NHLH2	lung	ENSG00000177551
1	1p13.1	115996885	115996885	1	breast cancer	MAB21L3, SLC22A15	brain, fibroblast, immune system, lung	ENSG00000163393, ENSG00000173212
1	1p13.1	116507054	116558335	1	autoimmune disease	CD58	esophagus, lymphoblastoid cell line	ENSG00000116815, ENSG00000224950
1	1p13.1	116721168	116721168	1	autoimmune disease	IGSF3, PTGFRN	skin of body	ENSG00000134247, ENSG00000143061
1	1p12	117687599	117708521	1	breast cancer	MAN1A2, TENT5C	colon, skeletal muscle tissue	ENSG00000183508, ENSG00000198162
1	1p12	120119675	120124689	1	breast cancer	LINC00623, PHGDH, SEC22B	blood, fibroblast	ENSG00000092621, ENSG00000226067, ENSG00000265808
1	1p11.2	121471494	121538815	1	breast cancer	ENSG00000233029, FAM72B, LINC00623, NBPF26, NOTCH2NLR, PPIAL4A, SRGAP2C	adipose tissue, adrenal gland, aorta, blood, brain, breast, esophagus, fibroblast, heart, immune system, induced pluripotent stem cell, liver, lung, lymphoblastoid cell line, neuron, pancreas, pituitary gland, skeletal muscle tissue, skin of body, spleen, stomach, thyroid gland	ENSG00000171943, ENSG00000188610, ENSG00000226067, ENSG00000227082, ENSG00000233029, ENSG00000234998, ENSG00000263353, ENSG00000272583, ENSG00000273136, ENSG00000286106
1	1q21.1	145772225	145846884	1	breast cancer	NUDT17	adipose tissue, thyroid gland	ENSG00000186364
1	1q21.3	151360691	151360691	1	autoimmune disease	CTSK	lymphoblastoid cell line	ENSG00000143387
1	1q21.3	151935579	152101640	1	allergic disease	LINGO4	esophagus, heart, immune system, pancreas, skeletal muscle tissue, skin of body, testis	ENSG00000213171, ENSG00000231073
1	1q21.3	152628378	152628378	1	allergic disease	LCE3C	skin of body	ENSG00000244057
1	1q21.3	152799487	152872550	1	allergic disease	LCE1D, LCE3C, LCE4A, PGLYRP4, SPRR1B	esophagus, skin of body, testis	ENSG00000163218, ENSG00000169469, ENSG00000172155, ENSG00000187170, ENSG00000244057
1	1q21.3	153302967	153302967	1	allergic disease		stomach	ENSG00000285641
1	1q21.3	153419253	153419253	1	autoimmune disease	S100A12, S100A4	blood, breast, immune system	ENSG00000163221, ENSG00000196154
1	1q21.3	154890476	154890476	1	cardiovascular disease	ADAM15, DCST1, DCST2, RUSC1-AS1, UBE2Q1	brain, esophagus, fibroblast, immune system, induced pluripotent stem cell, pituitary gland, thyroid gland	ENSG00000143537, ENSG00000160714, ENSG00000163354, ENSG00000163357, ENSG00000225855, ENSG00000236263
1	1q22	156195094	156232382	1	cardiovascular disease	SEMA4A, SLC25A44	adipose tissue, aorta, esophagus, immune system, lung, thyroid gland	ENSG00000160785, ENSG00000196189
1	1q23.1	157065539	157065539	1	breast cancer	ARHGEF11, LRRC71	esophagus, neuron, testis, thyroid gland	ENSG00000132694, ENSG00000160838
1	1q23.1	157699203	157716547	1	autoimmune disease	FCRL3	adipose tissue, blood, heart, immune system, lung, lymphoblastoid cell line	ENSG00000160856, ENSG00000227217
1	1q23.2	159545608	159545608	1	breast cancer	CRP	thyroid gland	ENSG00000132693
1	1q23.2	159830120	159830120	1	autoimmune disease		aorta, brain, lung, skeletal muscle tissue, thyroid gland	ENSG00000272668
1	1q23.2	160432749	160432749	1	autoimmune disease	VANGL2	brain	ENSG00000162738
1	1q23.3	160862065	160884597	1	autoimmune disease	CD244, F11R, ITLN1, LY9, NIT1, PPOX, SLAMF7	adipose tissue, aorta, blood, colon, immune system, induced pluripotent stem cell, lung, lymphoblastoid cell line, skin of body, testis, thyroid gland	ENSG00000026751, ENSG00000122223, ENSG00000122224, ENSG00000143224, ENSG00000158769, ENSG00000158793, ENSG00000179914
1	1q23.3	161499264	161509955	1	autoimmune disease	FCGR2A, FCGR2B, FCGR3B, FCRLB, HSPA6, PCP4L1	adipose tissue, blood, esophagus, immune system, lymphoblastoid cell line, neuron, skeletal muscle tissue, skin of body, spleen, stomach, testis	ENSG00000072694, ENSG00000143226, ENSG00000162746, ENSG00000162747, ENSG00000173110, ENSG00000248485, ENSG00000283317, ENSG00000283360, ENSG00000283696
1	1q24.1	165623485	165623485	1	breast cancer	ALDH9A1, LRRC52-AS1, MGST3	aorta, blood, colon, esophagus, fibroblast, heart, immune system, induced pluripotent stem cell, neuron, placenta, rectum, skeletal muscle tissue, skin of body, small intestine, thyroid gland	ENSG00000143149, ENSG00000143198, ENSG00000236206, ENSG00000237463
1	1q24.2	167451188	167457187	1	allergic disease	CD247, POU2F1	adipose tissue, blood, brain, immune system, skeletal muscle tissue, spleen	ENSG00000143190, ENSG00000198821, ENSG00000233411, ENSG00000273160
1	1q24.2	170153493	170153493	1	cardiovascular disease	KIFAP3	esophagus	ENSG00000075945
1	1q24.2	170622169	170622169	1	cardiovascular disease	PRRX1	heart	ENSG00000116132
1	1q24.3	172153461	172153461	1	body height	DNM3, METTL13	immune system, lymphoblastoid cell line	ENSG00000010165, ENSG00000197959
1	1q25.2	176587210	176587210	1	breast cancer	PAPPA2	brain	ENSG00000116183
1	1q25.2	177920345	177920345	1	metabolic disease	SEC16B	liver	ENSG00000120341
1	1q25.3	183879627	183879627	1	joint disease	COLGALT2	blood	ENSG00000198756
1	1q25.3	184037985	184037985	1	body height	COLGALT2, TSEN15	adipose tissue, blood, brain, fibroblast, immune system, induced pluripotent stem cell	ENSG00000198756, ENSG00000198860
1	1q31.1	186483510	186483510	1	breast cancer	ODR4, PDC, PDC-AS1, PRG4	adipose tissue, aorta, brain, breast, colon, esophagus, fibroblast, immune system, lymphoblastoid cell line, neuron, skeletal muscle tissue, skin of body, testis, thyroid gland, uterus	ENSG00000116690, ENSG00000116703, ENSG00000157181, ENSG00000229739, ENSG00000262180, ENSG00000273198
1	1q31.1	186906327	186906327	1	autoimmune disease	PLA2G4A, PTGS2	blood, brain, immune system	ENSG00000073756, ENSG00000116711, ENSG00000273198
1	1q31.3	197524514	197590194	1	autoimmune disease	KCNT2	immune system	ENSG00000162687
1	1q31.3	198629259	198629259	1	allergic disease	PTPRC	immune system	ENSG00000081237
1	1q32.1	198864191	198864191	1	breast cancer		immune system, testis	ENSG00000225172, ENSG00000233410
1	1q32.1	201468704	201468704	1	breast cancer	CSRP1, CSRP1-AS1, PHLDA3	colon, esophagus, immune system, skeletal muscle tissue, skin of body	ENSG00000159176, ENSG00000174307, ENSG00000224536
1	1q32.1	202218048	202223295	1	breast cancer	LGR6	aorta, thyroid gland	ENSG00000133067
1	1q32.1	203832121	203832121	1	breast cancer	LAX1, SNRPE	brain, immune system	ENSG00000122188, ENSG00000182004
1	1q32.1	206766559	206770623	1	autoimmune disease	IL19	pituitary gland	ENSG00000142224
1	1q32.2	207518704	207627210	1	mental or behavioural disorder	CD55, CR1	adipose tissue, adrenal gland, blood, brain, esophagus, immune system, lymphoblastoid cell line	ENSG00000196352, ENSG00000203710
1	1q32.2	209805432	209805669	1	autoimmune disease	IRF6	blood, brain, neuron, spleen	ENSG00000117595
1	1q32.3	212691650	212691650	1	allergic disease	NSL1, TATDN3	immune system	ENSG00000117697, ENSG00000203705
1	1q32.3	212881524	212881524	1	allergic disease	FLVCR1, FLVCR1-DT, VASH2	adipose tissue, aorta, blood, brain, colon, esophagus, fibroblast, heart, immune system, induced pluripotent stem cell, lung, lymphoblastoid cell line, neuron, pancreas, saliva-secreting gland, skeletal muscle tissue, skin of body, thyroid gland	ENSG00000143494, ENSG00000162769, ENSG00000198468
1	1q32.3	213972388	213989230	1	metabolic disease	PROX1-AS1	adrenal gland, brain, colon, heart, liver, pancreas, pituitary gland, spleen, stomach, testis, thyroid gland	ENSG00000230461, ENSG00000274895
1	1q41	214545170	214545170	1	skin cancer	PTPN14	adipose tissue	ENSG00000152104
1	1q41	218346025	218348267	1	respiratory system disease	RRP15	adipose tissue, adrenal gland, aorta, brain, breast, esophagus, fibroblast, heart, immune system, lymphoblastoid cell line, skeletal muscle tissue, skin of body, testis, thyroid gland	ENSG00000067533
1	1q41	221975001	221975001	1	digestive system cancer	LINC01655, LINC02257, LINC02474	immune system, lung	ENSG00000227925, ENSG00000228437, ENSG00000238042
1	1q41	222612690	222754052	1	cardiovascular disease	AIDA, BROX, FAM177B, HHIPL2, MIA3, TAF1A, TAF1A-AS1	adipose tissue, adrenal gland, aorta, blood, brain, breast, colon, esophagus, female gonad, fibroblast, heart, immune system, induced pluripotent stem cell, liver, lung, lymphoblastoid cell line, neuron, pancreas, pituitary gland, prostate gland, skeletal muscle tissue, skin of body, small intestine, spleen, stomach, testis, thyroid gland, uterus, vagina	ENSG00000143498, ENSG00000143512, ENSG00000154305, ENSG00000162819, ENSG00000186063, ENSG00000197520, ENSG00000225265, ENSG00000272750
1	1q42.12	226721532	226772324	1	allergic disease	CDC42BPA, COQ8A, PSEN2	adipose tissue, blood, immune system, pituitary gland	ENSG00000143776, ENSG00000143801, ENSG00000163050
1	1q42.13	226984589	226987666	1	eye disease	COQ8A, PSEN2	blood, immune system	ENSG00000143801, ENSG00000163050
1	1q42.13	228845407	228858641	1	skin cancer	CCSAP, RHOU, RNF187	brain, immune system, lymphoblastoid cell line	ENSG00000116574, ENSG00000154429, ENSG00000168159
1	1q42.2	233581782	233581782	1	breast cancer	KCNK1	skin of body	ENSG00000135750
1	1q42.2	234314526	234314526	1	mental or behavioural disorder	SLC35F3	blood	ENSG00000183780
1	1q42.3	235198002	235198002	1	breast cancer	ARID4B, GGPS1, RBM34, TBCE, TOMM20	adipose tissue, adrenal gland, aorta, brain, breast, colon, esophagus, female gonad, fibroblast, immune system, induced pluripotent stem cell, lung, lymphoblastoid cell line, neuron, pancreas, pituitary gland, skin of body, spleen, testis, thyroid gland, vagina	ENSG00000054267, ENSG00000152904, ENSG00000173726, ENSG00000188739, ENSG00000284770, ENSG00000285053
1	1q43	239695425	239695425	1	respiratory system disease	CHRM3-AS2	immune system	ENSG00000233355
1	1q43	240833601	240833601	1	breast cancer		testis	ENSG00000226919
1	1q44	247447109	247447109	1	breast cancer	NLRP3, ZNF124, ZNF496	blood, brain, breast, immune system, skin of body	ENSG00000162711, ENSG00000162714, ENSG00000196418
2	2p25.3	634905	634905	1	metabolic disease	LINC01874, SH3YL1	blood, testis	ENSG00000035115, ENSG00000223985
2	2p25.3	1567265	1567265	1	breast cancer	TPO	heart, skeletal muscle tissue	ENSG00000115705, ENSG00000231482
2	2p25.3	3833118	3833118	1	breast cancer	COLEC11	skin of body	ENSG00000118004
2	2p25.2	4565575	4565575	1	breast cancer	LINC01249	testis	ENSG00000231532
2	2p25.2	6648301	6648301	1	breast cancer	LINC00487, MIR7515HG	immune system, testis	ENSG00000205837, ENSG00000236172
2	2p25.1	8302417	8311349	1	allergic disease	LINC00299, LINC01814	brain, colon, liver	ENSG00000236008, ENSG00000236790
2	2p25.1	8456993	8458314	1	male reproductive organ cancer	LINC00299	aorta, brain, heart	ENSG00000236790
2	2p25.1	9150228	9150228	1	respiratory system disease	ADAM17	immune system	ENSG00000151694
2	2p25.1	9995553	9995553	1	breast cancer	GRHL1, KLF11	brain, esophagus, immune system, lymphoblastoid cell line, skin of body, thyroid gland	ENSG00000134317, ENSG00000172059, ENSG00000260077
2	2p25.1	10616217	10616217	1	male reproductive organ cancer	RN7SL832P	adipose tissue	ENSG00000243819
2	2p25.1	11740431	11740431	1	breast cancer	LPIN1	brain, neuron, thyroid gland	ENSG00000134324
2	2p24.3	15809833	15809833	1	breast cancer		testis	ENSG00000237326
2	2p24.2	17726863	17726863	1	breast cancer	GEN1, SMC6	adipose tissue, aorta, breast, colon, esophagus, female gonad, heart, immune system, liver, lung, neuron, pancreas, prostate gland, skeletal muscle tissue, skin of body, stomach, thyroid gland	ENSG00000163029, ENSG00000178295
2	2p23.3	25937071	25937071	1	cardiovascular disease	KIF3C, SELENOI	fibroblast, skeletal muscle tissue	ENSG00000084731, ENSG00000138018
2	2p23.3	26691496	26691496	1	hypertensive disorder	KCNK3	pancreas	ENSG00000171303
2	2p23.3	27163858	27163931	1	disease of genitourinary system	ABHD1, ATRAID, CAD, GPN1, KHK, NRBP1, PREB, SLC5A6, TRIM54	adipose tissue, aorta, blood, brain, colon, esophagus, fibroblast, heart, immune system, lung, lymphoblastoid cell line, neuron, pancreas, skeletal muscle tissue, skin of body, small intestine, spleen, stomach, testis, thyroid gland, vagina	ENSG00000084774, ENSG00000115216, ENSG00000138030, ENSG00000138073, ENSG00000138074, ENSG00000138085, ENSG00000138100, ENSG00000143994, ENSG00000198522, ENSG00000234072
2	2p23.2	27922292	27922292	1	allergic disease	SNX17	skeletal muscle tissue	ENSG00000115234
2	2p23.2	28956586	28985199	1	breast cancer	CLIP4, PPP1CB, PPP1CB-DT, SPDYA, TOGARAM2, TRMT61B, WDR43	adipose tissue, adrenal gland, aorta, blood, brain, breast, colon, esophagus, immune system, induced pluripotent stem cell, lung, lymphoblastoid cell line, neuron, pancreas, pituitary gland, rectum, skeletal muscle tissue, skin of body, small intestine, stomach, testis, thyroid gland	ENSG00000115295, ENSG00000163806, ENSG00000163811, ENSG00000171103, ENSG00000189350, ENSG00000213639, ENSG00000226833
2	2p23.1	30443664	30448107	1	allergic disease	LCLAT1	adipose tissue, immune system, lymphoblastoid cell line, pancreas, spleen	ENSG00000172954
2	2p22.3	33199110	33203070	1	joint disease	LTBP1	fibroblast	ENSG00000049323
2	2p22.2	36503433	36503433	1	respiratory system disease	CRIM1, CRIM1-DT	immune system	ENSG00000150938, ENSG00000260025
2	2p21	42420694	42420694	1	breast cancer	COX7A2L, EML4, LINC01914	adipose tissue, aorta, blood, brain, breast, colon, esophagus, liver, lung, lymphoblastoid cell line, neuron, pancreas, pituitary gland, skin of body, small intestine, spleen, testis, thyroid gland	ENSG00000115944, ENSG00000143924, ENSG00000234362
2	2p21	43839108	43845437	1	digestive system disease	ABCG5, ABCG8, LINC01126	adipose tissue, colon, esophagus, spleen	ENSG00000138075, ENSG00000143921, ENSG00000279873
2	2p21	44930414	44931099	1	eye disease	SIX3	brain, lymphoblastoid cell line	ENSG00000138083, ENSG00000225156
2	2p16.3	49105793	49105793	1	breast cancer	FSHR	brain, heart	ENSG00000170820
2	2p16.3	49610871	49610871	1	breast cancer		blood	ENSG00000282828
2	2p16.2	54049365	54049365	1	breast cancer	ACYP2, CHAC2, ERLEC1, GPR75, PSME4, TSPYL6	adipose tissue, blood, brain, colon, esophagus, immune system, induced pluripotent stem cell, liver, lung, rectum, skeletal muscle tissue, skin of body, testis, thyroid gland	ENSG00000068878, ENSG00000068912, ENSG00000119737, ENSG00000143942, ENSG00000170634, ENSG00000178021, ENSG00000272156
2	2p16.1;2p16.2	54590546	54721184	1	hearing disorder	EML6, SPTBN1	adipose tissue, adrenal gland, aorta, blood, brain, colon, esophagus, fibroblast, immune system, lymphoblastoid cell line, thyroid gland	ENSG00000115306, ENSG00000214595, ENSG00000238018
2	2p16.1	55472083	55472083	1	eye disease	PNPT1	immune system, lymphoblastoid cell line	ENSG00000138035
2	2p16.1	60356530	60357684	1	metabolic disease	PEX13	immune system	ENSG00000162928
2	2p15	62324337	62333197	1	autoimmune disease	B3GNT2, TMEM17	adipose tissue, blood, immune system, lymphoblastoid cell line	ENSG00000170340, ENSG00000186889, ENSG00000228541
2	2p15	62877769	63050708	1	male reproductive organ cancer	MDH1, OTX1, TMEM17, WDPCP	adipose tissue, adrenal gland, colon, esophagus, fibroblast, immune system, induced pluripotent stem cell, neuron, stomach	ENSG00000014641, ENSG00000115507, ENSG00000143951, ENSG00000186889, ENSG00000226622
2	2p15	63464786	63464786	1	male reproductive organ cancer		testis	ENSG00000238012
2	2p14	64466237	64466237	1	breast cancer	LGALSL	skeletal muscle tissue	ENSG00000119862
2	2p14	64638670	64654863	1	respiratory system disease	SERTAD2	adipose tissue, aorta, immune system, neuron	ENSG00000179833, ENSG00000226756
2	2p14	65354166	65456696	1	autoimmune disease	SPRED2	immune system, lymphoblastoid cell line, prostate gland, testis	ENSG00000198369, ENSG00000234255, ENSG00000281920
2	2p14	67791922	67791922	1	breast cancer	ETAA1, PNO1	adipose tissue, aorta	ENSG00000115946, ENSG00000143971
2	2p14	68198285	68198285	1	abnormality of blood and blood-forming tissues	PPP3R1	immune system	ENSG00000221823
2	2p14	68392849	68392849	1	autoimmune disease	PLEK	immune system	ENSG00000115956
2	2p13.3	68848032	68848032	1	cardiovascular disease		immune system, testis	ENSG00000228329
2	2p13.3	69186760	69186760	1	eye disease	GFPT1, NFU1	adipose tissue, blood, immune system, lymphoblastoid cell line	ENSG00000169599, ENSG00000198380
2	2p13.3	69359238	69359238	1	cardiovascular disease	GFPT1	neuron	ENSG00000198380
2	2p13.3	69464470	69494983	1	cardiovascular disease	AAK1, GFPT1, NFU1	adipose tissue, adrenal gland, blood, immune system, neuron, spleen	ENSG00000115977, ENSG00000169599, ENSG00000198380, ENSG00000231024
2	2p13.3	69889883	69889883	1	cardiovascular disease	SNRNP27	heart	ENSG00000124380
2	2p13.3	70487366	70487366	1	joint disease	TGFA	testis	ENSG00000163235
2	2p12	75565704	75565704	1	breast cancer	EVA1A, GCFC2, MRPL19	adipose tissue, aorta, brain, colon, esophagus, fibroblast, immune system, induced pluripotent stem cell, skeletal muscle tissue	ENSG00000005436, ENSG00000115363, ENSG00000115364, ENSG00000270462
2	2p11.2	85814558	85814558	1	autoimmune disease	ST3GAL5	adipose tissue, immune system	ENSG00000115525, ENSG00000273080
2	2p11.2	86367364	86413110	1	cardiovascular disease	CHMP3, IMMT	adipose tissue, aorta, neuron, skin of body, thyroid gland	ENSG00000115561, ENSG00000132305
2	2p11.2	86566075	86566075	1	cardiovascular disease		small intestine	ENSG00000284879
2	2q11.2	97716827	97716827	1	cardiovascular disease	ACTR1B, ANKRD36, ANKRD36B, C2orf92, ENSG00000277701, LINC02969, ZAP70	adipose tissue, aorta, blood, brain, colon, esophagus, female gonad, fibroblast, immune system, induced pluripotent stem cell, liver, lung, lymphoblastoid cell line, neuron, pancreas, pituitary gland, skeletal muscle tissue, skin of body, spleen, stomach, testis, thyroid gland	ENSG00000115073, ENSG00000115085, ENSG00000135976, ENSG00000196912, ENSG00000228486, ENSG00000230606, ENSG00000277701, ENSG00000286036
2	2q11.2	97924538	97924538	1	breast cancer	ACTR1B, ANKRD36, ANKRD36B, C2orf92, ENSG00000277701, LINC02969, TMEM131, ZAP70	adipose tissue, aorta, blood, brain, breast, colon, esophagus, fibroblast, heart, immune system, induced pluripotent stem cell, lung, lymphoblastoid cell line, neuron, pancreas, pituitary gland, prostate gland, skeletal muscle tissue, skin of body, spleen, stomach, testis, thyroid gland, uterus	ENSG00000075568, ENSG00000115073, ENSG00000115085, ENSG00000135976, ENSG00000196912, ENSG00000222000, ENSG00000228486, ENSG00000230606, ENSG00000277701, ENSG00000286036
2	2q11.2	100056230	100219272	1	autoimmune disease	AFF3, LONRF2, NMS	aorta, blood, brain, immune system, lymphoblastoid cell line, skeletal muscle tissue	ENSG00000144218, ENSG00000170500, ENSG00000204640
2	2q11.2	101045955	101045955	1	eye disease	TBC1D8	brain	ENSG00000204634
2	2q11.2	101990064	102047167	1	autoimmune disease	IL1R1, IL1R2, LINC01127, MAP4K4	adipose tissue, aorta, blood, brain, heart, immune system, liver, lymphoblastoid cell line, rectum, skin of body	ENSG00000071054, ENSG00000115590, ENSG00000115594, ENSG00000281162
2	2q13	109494838	109494838	1	breast cancer	SEPTIN10, SH3RF3, SH3RF3-AS1	lymphoblastoid cell line, skeletal muscle tissue	ENSG00000172985, ENSG00000186522, ENSG00000259863
2	2q13	111495725	111520962	1	allergic disease	ANAPC1, MIR4435-2HG	adipose tissue, blood, brain, fibroblast, immune system, skeletal muscle tissue, testis, thyroid gland	ENSG00000153107, ENSG00000172965, ENSG00000225744, ENSG00000240350, ENSG00000270190
2	2q14.1	112906832	112932170	1	allergic disease	IL1A, IL1B, IL36B, IL36G, IL36RN	esophagus, immune system, lymphoblastoid cell line, placenta, skin of body	ENSG00000115008, ENSG00000125538, ENSG00000136688, ENSG00000136695, ENSG00000136696
2	2q14.1	113254519	113254519	1	genital neoplasm, female		fibroblast	ENSG00000227359
2	2q14.1	114044993	114044993	1	breast cancer	ACTR3-AS1, LINC01191, PGM5P4-AS1	brain, immune system, pancreas, testis	ENSG00000228857, ENSG00000231943, ENSG00000234199, ENSG00000244063
2	2q14.1	117836816	117836816	1	breast cancer	CCDC93, DDX18, ENSG00000236255, INSIG2	adipose tissue, adrenal gland, aorta, blood, brain, cartilage element, female gonad, fibroblast, heart, immune system, lung, lymphoblastoid cell line, neuron, placenta, skeletal muscle tissue, skin of body, testis, thyroid gland	ENSG00000088205, ENSG00000125629, ENSG00000125633, ENSG00000236255, ENSG00000238207
2	2q14.2	118905597	118905597	1	breast cancer	MARCO	adipose tissue, blood, immune system, skeletal muscle tissue, skin of body	ENSG00000019169
2	2q14.2	119737814	119737814	1	respiratory system disease	EPB41L5	brain	ENSG00000115109
2	2q14.2	120098364	120194551	1	respiratory system disease	EPB41L5, INHBB, PTPN4, RALB, TMEM185B	adipose tissue, adrenal gland, aorta, blood, brain, colon, esophagus, fibroblast, heart, immune system, induced pluripotent stem cell, lymphoblastoid cell line, neuron, pituitary gland, placenta, skeletal muscle tissue, skin of body, spleen, stomach, testis	ENSG00000088179, ENSG00000115109, ENSG00000144118, ENSG00000163083, ENSG00000226479
2	2q14.2	120321939	120402655	1	breast cancer	RALB	blood, heart	ENSG00000144118, ENSG00000235840
2	2q14.3	123064421	123064421	1	breast cancer	LINC01826	immune system, testis	ENSG00000232740, ENSG00000237856
2	2q14.3	127133851	127135234	1	mental or behavioural disorder	BIN1	aorta, brain, immune system, lymphoblastoid cell line	ENSG00000136717, ENSG00000236682
2	2q14.3	127461921	127463180	1	mental or behavioural disorder	GPR17, MAP3K2, MYO7B, PROC	adipose tissue, adrenal gland, aorta, blood, brain, breast, colon, esophagus, female gonad, fibroblast, heart, immune system, induced pluripotent stem cell, kidney, liver, lung, lymphoblastoid cell line, neuron, pancreas, pituitary gland, prostate gland, saliva-secreting gland, skeletal muscle tissue, skin of body, small intestine, spleen, stomach, testis, thyroid gland, uterus, vagina	ENSG00000115718, ENSG00000144230, ENSG00000169967, ENSG00000169994, ENSG00000236682
2	2q21.3	134757922	134757922	1	nervous system disease	TMEM163	testis	ENSG00000152128
2	2q22.1	136143943	136143943	1	breast cancer	DARS1, LCT, LCT-AS1, MCM6	aorta, blood, heart, immune system, neuron, small intestine, thyroid gland	ENSG00000076003, ENSG00000115850, ENSG00000115866, ENSG00000226806
2	2q22.2	141719705	141719705	1	hypertensive disorder	LRP1B	colon	ENSG00000168702
2	2q22.2	143074030	143118156	1	allergic disease	ARHGAP15, KYNU	blood, immune system, lymphoblastoid cell line	ENSG00000075884, ENSG00000115919, ENSG00000283994
2	2q22.3	144724260	144724260	1	autoimmune disease	TEX41	testis	ENSG00000226674
2	2q23.2	149147357	149147357	1	breast cancer	MMADHC	immune system	ENSG00000168288
2	2q24.1	156254801	156254801	1	mental or behavioural disorder	LINC01876	induced pluripotent stem cell	ENSG00000226383
2	2q24.1	158732457	158732457	1	hypertensive disorder	DAPL1	esophagus, skin of body	ENSG00000163331
2	2q24.2	159937497	159937497	1	autoimmune disease	BAZ2B-AS1, CD302, ENSG00000226266, LINC02478, LY75, MARCHF7, PLA2R1	adipose tissue, adrenal gland, aorta, blood, brain, breast, cartilage element, colon, esophagus, female gonad, fibroblast, heart, immune system, induced pluripotent stem cell, kidney, lung, lymphoblastoid cell line, neuron, pancreas, pituitary gland, placenta, prostate gland, saliva-secreting gland, skeletal muscle tissue, skin of body, small intestine, spleen, stomach, thyroid gland, uterus, vag…	ENSG00000054219, ENSG00000136536, ENSG00000153246, ENSG00000224152, ENSG00000226266, ENSG00000241399, ENSG00000285373
2	2q24.2	160284092	160284092	1	breast cancer	LINC02478	skeletal muscle tissue	ENSG00000285373
2	2q24.2	161989345	161989345	1	mental or behavioural disorder	DPP4	lymphoblastoid cell line	ENSG00000197635
2	2q24.3	164672366	164700808	1	metabolic disease	GRB14, SCN2A, SLC38A11	adipose tissue, breast, esophagus, heart, neuron, skeletal muscle tissue, testis, thyroid gland	ENSG00000115290, ENSG00000136531, ENSG00000169507
2	2q24.3	168263099	168263099	1	nervous system disease	STK39	immune system	ENSG00000198648
2	2q24.3	168639737	168639737	1	respiratory system disease	CERS6	colon	ENSG00000172292
2	2q31.1	171519711	171522383	1	breast cancer	CYBRD1	blood, immune system	ENSG00000071967
2	2q31.1	172109838	172109838	1	breast cancer	DLX1	skin of body	ENSG00000144355
2	2q31.1	172559679	172559679	1	autoimmune disease	PDK1	immune system, testis	ENSG00000152256, ENSG00000225205
2	2q31.1	173221019	173221019	1	breast cancer	CDCA7, MAP3K20	colon, esophagus, immune system, lymphoblastoid cell line, pancreas, rectum	ENSG00000091436, ENSG00000144354
2	2q31.1	173369819	173369819	1	male reproductive organ cancer	CDCA7	blood	ENSG00000144354
2	2q31.1	174690986	174690986	1	cardiovascular disease	GPR155, WIPF1	brain, esophagus, heart, immune system	ENSG00000115935, ENSG00000163328
2	2q31.1	176180832	176180832	1	genital neoplasm, female	HOXD-AS2, HOXD3, HOXD9	adipose tissue, fibroblast, skeletal muscle tissue	ENSG00000128652, ENSG00000128709, ENSG00000237380
2	2q31.2	177983185	177983185	1	eye disease	PDE11A	adipose tissue	ENSG00000128655
2	2q31.2	178546938	178566270	1	cardiovascular disease	PRKRA, TTN-AS1	brain, immune system	ENSG00000180228, ENSG00000237298, ENSG00000270277
2	2q31.3	181443625	181463487	1	autoimmune disease	ITGA4	blood, immune system	ENSG00000115232
2	2q32.1	182494179	182494179	1	breast cancer	PDE1A	brain	ENSG00000115252
2	2q32.1	184736693	184736693	1	mental or behavioural disorder	ENSG00000283839, ZNF804A	immune system, lymphoblastoid cell line	ENSG00000170396, ENSG00000283839
2	2q32.2;2q32.3	191066738	191100618	1	autoimmune disease	GLS, STAT4, STAT4-AS1	adipose tissue, immune system, skeletal muscle tissue, skin of body, testis	ENSG00000115419, ENSG00000138378, ENSG00000230686, ENSG00000231858
2	2q32.3	193502815	193502815	1	mental or behavioural disorder		neuron	ENSG00000260142
2	2q33.1	197445665	197445665	1	breast cancer	ANKRD44, ANKRD44-AS1, ANKRD44-IT1, HSPD1, MARS2, MOB4, PLCL1, RFTN2, SF3B1	adipose tissue, aorta, blood, brain, immune system, lung, neuron, placenta, skin of body, spleen, testis	ENSG00000065413, ENSG00000115524, ENSG00000115540, ENSG00000115896, ENSG00000144381, ENSG00000162944, ENSG00000222017, ENSG00000231621, ENSG00000236977, ENSG00000247626
2	2q33.1	197601116	197601116	1	autoimmune disease	MARS2, RFTN2	blood, immune system, lung	ENSG00000162944, ENSG00000222017, ENSG00000247626
2	2q33.1	197785535	197785535	1	allergic disease	PLCL1	immune system	ENSG00000115896
2	2q33.1	198032171	198035564	1	autoimmune disease	BOLL, MARS2, PLCL1, RFTN2, SF3B1	adipose tissue, aorta, blood, fibroblast, immune system, placenta, spleen, thyroid gland	ENSG00000115524, ENSG00000115896, ENSG00000152430, ENSG00000162944, ENSG00000222017, ENSG00000225979, ENSG00000247626
2	2q33.1	198634719	198634719	1	autoimmune disease		skin of body	ENSG00000225421
2	2q33.1	198961498	198966046	1	autoimmune disease	SATB2	skin of body	ENSG00000119042, ENSG00000225421
2	2q33.1	199850665	199851396	1	mental or behavioural disorder	FTCDNL1, TYW5	adipose tissue, brain, esophagus, immune system	ENSG00000162971, ENSG00000226124
2	2q33.1	199973687	199973687	1	breast cancer	C2orf69, FTCDNL1, MAIP1, TYW5	adipose tissue, brain, esophagus, heart, immune system, lymphoblastoid cell line, skin of body, stomach, testis	ENSG00000162971, ENSG00000162972, ENSG00000178074, ENSG00000226124, ENSG00000232732
2	2q33.1	200330879	200330879	1	cardiovascular disease	C2orf69, TYW5	brain, immune system	ENSG00000162971, ENSG00000178074
2	2q33.1	201058759	201058759	1	skin cancer	BZW1, CASP8, CFLAR, FAM126B, PPIL3	blood, brain, immune system, lymphoblastoid cell line, skin of body	ENSG00000003402, ENSG00000064012, ENSG00000082153, ENSG00000155744, ENSG00000240344
2	2q33.2	203016269	203016269	1	cardiovascular disease	NBEAL1	aorta	ENSG00000144426
2	2q33.3	207194916	207225180	1	hearing disorder	KLF7	adipose tissue, aorta, blood, fibroblast, immune system, neuron, skin of body, testis	ENSG00000118263, ENSG00000224342, ENSG00000225916, ENSG00000234902, ENSG00000237892, ENSG00000240440
2	2q34	212236450	212236450	1	breast cancer	ERBB4	brain	ENSG00000178568
2	2q34	214355084	214355084	1	mental or behavioural disorder	BARD1	blood	ENSG00000138376
2	2q35	215422774	215422774	1	breast cancer	ATIC, ENSG00000225166, LINC00607	adipose tissue, aorta, brain, immune system, skeletal muscle tissue, skin of body	ENSG00000138363, ENSG00000225166, ENSG00000235770
2	2q35	215829442	215829442	1	breast cancer	FN1, LINC00607	brain	ENSG00000115414, ENSG00000235770
2	2q35	216664908	216664908	1	autoimmune disease	LINC01963	skeletal muscle tissue	ENSG00000260804
2	2q35	217401715	217401715	1	breast cancer	DIRC3	skin of body	ENSG00000231672
2	2q36.1	223909431	223909431	1	allergic disease	AP1S3, MRPL44, SCG2, WDFY1	adipose tissue, blood, brain, immune system, lymphoblastoid cell line, neuron, skin of body	ENSG00000085449, ENSG00000135900, ENSG00000152056, ENSG00000171951
2	2q36.1	224063207	224063207	1	breast cancer	SERPINE2	immune system, skeletal muscle tissue	ENSG00000135919
2	2q36.3	226229029	226236695	1	metabolic disease	IRS1	adipose tissue	ENSG00000169047, ENSG00000272622
2	2q36.3	228048062	228048062	1	breast cancer	SPHKAP	brain, testis	ENSG00000153820
2	2q36.3	228455377	228455377	1	mental or behavioural disorder	SPHKAP	heart	ENSG00000153820
2	2q36.3	229405274	229405274	1	breast cancer	DNER, PID1	blood, immune system	ENSG00000153823, ENSG00000187957
2	2q37.1	230223369	230296311	1	autoimmune disease	CAB39, SP100, SP110, SP140, SP140L	esophagus, heart, immune system, induced pluripotent stem cell, lymphoblastoid cell line	ENSG00000067066, ENSG00000079263, ENSG00000135899, ENSG00000135932, ENSG00000185404, ENSG00000225963, ENSG00000235419
2	2q37.1	232727791	232727791	1	mental or behavioural disorder	GIGYF2, KCNJ13	immune system, skin of body, thyroid gland	ENSG00000115474, ENSG00000204120
2	2q37.1	232878399	232888630	1	mental or behavioural disorder	SNORC	brain, skin of body	ENSG00000182600
2	2q37.1	233593094	233593094	1	skin disease	DGKD	skeletal muscle tissue	ENSG00000077044
2	2q37.1	233743701	233750066	1	digestive system disease	MROH2A, UGT1A6	esophagus, liver, skin of body	ENSG00000167165, ENSG00000185038, ENSG00000224814, ENSG00000243135
2	2q37.3	238406906	238406906	1	autoimmune disease	ASB1, TRAF3IP1	adipose tissue, blood, immune system, skeletal muscle tissue	ENSG00000065802, ENSG00000204104
2	2q37.3	240624322	240647393	1	autoimmune disease	AQP12A, CAPN10, CAPN10-DT, DUSP28, ENSG00000219159, GPR35, MAB21L4, MTERF4	adipose tissue, blood, brain, colon, heart, immune system, lymphoblastoid cell line, neuron, pancreas, skeletal muscle tissue, skin of body, stomach, thyroid gland	ENSG00000122085, ENSG00000142330, ENSG00000172478, ENSG00000178623, ENSG00000184945, ENSG00000188542, ENSG00000219159, ENSG00000260942
2	2q37.3	241217672	241217826	1	male reproductive organ cancer	ANO7, PASK	adipose tissue, aorta, brain, breast, colon, esophagus, female gonad, fibroblast, heart, lung, lymphoblastoid cell line, neuron, pancreas, pituitary gland, skin of body, testis, thyroid gland, vagina	ENSG00000115687, ENSG00000146205
2	2q37.3	241486170	241486170	1	breast cancer	ANO7, FARP2, HDLBP, NEU4, SEPTIN2, STK25	adipose tissue, aorta, blood, brain, breast, colon, esophagus, fibroblast, heart, immune system, induced pluripotent stem cell, liver, lung, lymphoblastoid cell line, neuron, pancreas, pituitary gland, skeletal muscle tissue, skin of body, stomach, testis, thyroid gland, vagina	ENSG00000006607, ENSG00000115677, ENSG00000115694, ENSG00000146205, ENSG00000168385, ENSG00000204099, ENSG00000223374, ENSG00000235351
2	2q37.3	241622595	241622595	1	allergic disease	BOK, BOK-AS1, D2HGDH, DTYMK	adipose tissue, lymphoblastoid cell line	ENSG00000168393, ENSG00000176720, ENSG00000180902, ENSG00000234235
3	3p26.3	240655	240655	1	breast cancer	CHL1, CHL1-AS2	brain, heart	ENSG00000134121, ENSG00000224318
3	3p26.3	2387139	2387139	1	breast cancer	CNTN4, CNTN4-AS1	brain, thyroid gland	ENSG00000144619, ENSG00000237990
3	3p26.2	3657770	3657770	1	breast cancer	LRRN1	skin of body	ENSG00000175928
3	3p26.1	4971450	4971450	1	breast cancer	BHLHE40-AS1	skeletal muscle tissue, skin of body	ENSG00000235831
3	3p26.1	6524190	6524190	1	autoimmune disease		thyroid gland	ENSG00000189229
3	3p25.3	11504245	11504245	1	hypertensive disorder	ATG7, VGLL4	immune system	ENSG00000144560, ENSG00000197548
3	3p25.2	12259973	12353341	1	metabolic disease	PPARG, SYN2, TIMP4, TSEN2	adipose tissue, colon, immune system, lymphoblastoid cell line, rectum, skeletal muscle tissue	ENSG00000132170, ENSG00000154743, ENSG00000157150, ENSG00000157152
3	3p25.2	12799435	12800724	1	cardiovascular disease	MKRN2, MKRN2OS, TSEN2	heart, immune system, lymphoblastoid cell line, skeletal muscle tissue, skin of body	ENSG00000075975, ENSG00000154743, ENSG00000225526
3	3p25.1	14850291	14850291	1	cardiovascular disease	FGD5	adipose tissue	ENSG00000154783
3	3p25.1	15174922	15174922	1	breast cancer	CAPN7, SH3BP5, SH3BP5-AS1	adipose tissue, blood, brain, breast, colon, esophagus, fibroblast, heart, immune system, induced pluripotent stem cell, liver, lung, lymphoblastoid cell line, neuron, pancreas, pituitary gland, prostate gland, skeletal muscle tissue, skin of body, small intestine, spleen, stomach, testis, thyroid gland	ENSG00000131370, ENSG00000131375, ENSG00000224660
3	3p25.1	15461174	15461174	1	digestive system disease	METTL6	adipose tissue, aorta, brain, breast, fibroblast, immune system, skeletal muscle tissue, skin of body	ENSG00000206562, ENSG00000249786
3	3p25.1	15606497	15606497	1	cardiovascular disease	BTD, COLQ, EAF1, METTL6, SH3BP5	adipose tissue, aorta, blood, brain, esophagus, fibroblast, immune system, skeletal muscle tissue, skin of body, testis, thyroid gland	ENSG00000131370, ENSG00000144597, ENSG00000169814, ENSG00000206561, ENSG00000206562, ENSG00000249786
3	3p24.3	17072544	17072544	1	allergic disease	PLCL2	immune system	ENSG00000154822
3	3p24.3	20041783	20041783	1	breast cancer	KAT2B, PP2D1, RAB5A	adipose tissue, aorta, blood, breast, esophagus, immune system, induced pluripotent stem cell, lung, neuron, skeletal muscle tissue, skin of body, thyroid gland	ENSG00000114166, ENSG00000144566, ENSG00000183977
3	3p24.3	20195941	20207465	1	hypertensive disorder	KAT2B, PP2D1, SGO1-AS1	immune system, skeletal muscle tissue	ENSG00000114166, ENSG00000183977, ENSG00000231304, ENSG00000261734
3	3p24.3	20531976	20627579	1	mental or behavioural disorder	KAT2B, SGO1-AS1	brain, immune system, testis	ENSG00000114166, ENSG00000231304
3	3p24.3	23171084	23171084	1	metabolic disease	UBE2E2	skin of body	ENSG00000182247
3	3p24.3	23413299	23413299	1	metabolic disease	UBE2E2	skin of body	ENSG00000182247
3	3p24.2	25540307	25540307	1	eye disease	NGLY1	immune system	ENSG00000151092
3	3p24.1	27226907	27364214	1	breast cancer	LRRC3B, NEK10, SLC4A7	breast, colon, immune system, liver, skeletal muscle tissue	ENSG00000033867, ENSG00000163491, ENSG00000179796
3	3p24.1	28029953	28029953	1	autoimmune disease	CMC1, EOMES	lymphoblastoid cell line	ENSG00000163508, ENSG00000187118, ENSG00000272282
3	3p24.1	30634388	30642605	1	breast cancer	GADL1, LINC01985, TGFBR2	immune system, lymphoblastoid cell line, skeletal muscle tissue, testis	ENSG00000144644, ENSG00000163513, ENSG00000227260
3	3p22.3	33002847	33085480	1	allergic disease	CRTAP, GLB1, SUSD5	adipose tissue, blood, brain, immune system, induced pluripotent stem cell, skeletal muscle tissue	ENSG00000170266, ENSG00000170275, ENSG00000173705
3	3p22.3	35617852	35617852	1	cardiovascular disease	ARPP21	aorta	ENSG00000172995, ENSG00000230830
3	3p22.2	36814539	36906926	1	mental or behavioural disorder	DCLK3, LINC02033, LRRFIP2, TRANK1	blood, immune system, skeletal muscle tissue, skin of body, testis, thyroid gland	ENSG00000093167, ENSG00000163673, ENSG00000168016, ENSG00000279727
3	3p22.2	38009720	38009720	1	skin disease	MYD88	aorta, skeletal muscle tissue	ENSG00000172936
3	3p22.2	38138612	38138612	1	skin disease	MYD88	aorta, neuron, skeletal muscle tissue	ENSG00000172936
3	3p22.2	38834995	38834995	1	breast cancer	CX3CR1, GORASP1, SCN11A, TTC21A, WDR48, XYLB	adipose tissue, aorta, brain, breast, colon, esophagus, immune system, neuron, pancreas, rectum, skeletal muscle tissue, skin of body, spleen, stomach, testis	ENSG00000093217, ENSG00000114742, ENSG00000114745, ENSG00000168026, ENSG00000168329, ENSG00000168356
3	3p22.1	39481512	39492990	1	nervous system disease	CCR8, CX3CR1, MOBP, RPSA, SLC25A38	adipose tissue, aorta, blood, brain, breast, fibroblast, immune system, induced pluripotent stem cell, lymphoblastoid cell line, neuron, pancreas, pituitary gland, skeletal muscle tissue, skin of body, testis, thyroid gland	ENSG00000144659, ENSG00000168028, ENSG00000168314, ENSG00000168329, ENSG00000179934
3	3p22.1	41129832	41129832	1	eye disease	CTNNB1	immune system	ENSG00000168036
3	3p21.31	45118242	45118242	1	breast cancer	ZNF197, ZNF502	adipose tissue, immune system	ENSG00000186448, ENSG00000196653
3	3p21.31	45797684	45797684	1	infectious disease	SLC6A20	colon	ENSG00000163817
3	3p21.31	46144818	46193709	1	immune system disease	CCR1, CCR2, CCR3, CCR5AS, CXCR6, FYCO1, LINC02009, LRRC2-AS1, XCR1	adipose tissue, blood, esophagus, fibroblast, immune system, lymphoblastoid cell line, neuron, skeletal muscle tissue	ENSG00000121807, ENSG00000163820, ENSG00000163823, ENSG00000172215, ENSG00000173578, ENSG00000183625, ENSG00000223552, ENSG00000268324, ENSG00000283646
3	3p21.31	46846708	46851683	1	breast cancer	NBEAL2	breast, heart, pituitary gland, skeletal muscle tissue, testis, thyroid gland	ENSG00000160796, ENSG00000188086, ENSG00000206549, ENSG00000284672
3	3p21.31	47263535	47263535	1	autoimmune disease	CSPG5	skin of body, thyroid gland	ENSG00000114646, ENSG00000284672
3	3p21.31	48468811	48468811	1	skin disease	NCKIPSD, WDR6	brain, immune system	ENSG00000178252, ENSG00000213672
3	3p21.31	48624552	48796182	1	autoimmune disease	ARIH2, CCDC71, DALRD3, IHO1, IP6K2, KLHDC8B, NCKIPSD, P4HTM, PFKFB4, SLC26A6, TMEM89, WDR6, ZNF589	adipose tissue, adrenal gland, aorta, blood, brain, breast, colon, esophagus, fibroblast, heart, immune system, liver, lung, lymphoblastoid cell line, neuron, pancreas, rectum, skeletal muscle tissue, skin of body, small intestine, spleen, stomach, testis, thyroid gland, vagina	ENSG00000068745, ENSG00000114268, ENSG00000164048, ENSG00000173421, ENSG00000177352, ENSG00000177479, ENSG00000178149, ENSG00000178252, ENSG00000178467, ENSG00000183396, ENSG00000185909, ENSG00000213672, ENSG00000225399, ENSG00000225697
3	3p21.31	48924293	48924293	1	autoimmune disease	WDR6	adipose tissue	ENSG00000178252
3	3p21.31	49026677	49141557	1	autoimmune disease	ARIH2, C3orf62, CCDC71, IHO1, NCKIPSD, SLC26A6, TMA7, WDR6	adipose tissue, blood, brain, esophagus, fibroblast, lymphoblastoid cell line, prostate gland, skeletal muscle tissue, skin of body, stomach, thyroid gland	ENSG00000173421, ENSG00000177352, ENSG00000177479, ENSG00000178252, ENSG00000188315, ENSG00000213672, ENSG00000225399, ENSG00000225697, ENSG00000232112
3	3p21.31	50264152	50264152	1	eye disease	CACNA2D2, CYB561D2, GMPPB, HYAL1, RASSF1	adipose tissue, aorta, esophagus	ENSG00000007402, ENSG00000068028, ENSG00000114378, ENSG00000114395, ENSG00000173540
3	3p21.2	51403873	51403873	1	allergic disease	DOCK3, GRM2, RAD54L2, RBM15B, TEX264	adipose tissue, aorta, blood, brain, colon, fibroblast, heart, immune system, induced pluripotent stem cell, lymphoblastoid cell line, skeletal muscle tissue, skin of body	ENSG00000088538, ENSG00000164080, ENSG00000164081, ENSG00000164082, ENSG00000259956
3	3p21.2	52042650	52042650	1	breast cancer	POC1A	immune system	ENSG00000164087
3	3p14.1	64719689	64726228	1	metabolic disease	ADAMTS9	adipose tissue, aorta	ENSG00000163638
3	3p13	71482962	71482962	1	breast cancer		testis	ENSG00000274387
3	3p13	72345701	72345701	1	allergic disease	RYBP	blood, immune system	ENSG00000163602
3	3p11.2	87214347	87214347	1	male reproductive organ cancer	CHMP2B	blood, colon, fibroblast, immune system, lymphoblastoid cell line, skin of body, thyroid gland	ENSG00000083937
3	3p11.1	89399046	89399046	1	cardiovascular disease	EPHA3	placenta	ENSG00000044524
3	3q12.1	99032560	99032560	1	breast cancer	DCBLD2, ST3GAL6, ST3GAL6-AS1	adipose tissue, adrenal gland, aorta, brain, esophagus, immune system, lymphoblastoid cell line, neuron, pituitary gland, skeletal muscle tissue, skin of body	ENSG00000057019, ENSG00000064225, ENSG00000239445
3	3q12.1	99968429	99968429	1	breast cancer	FILIP1L	immune system	ENSG00000168386
3	3q12.1	100074913	100074913	1	breast cancer	CMSS1, TOMM70	immune system, spleen	ENSG00000154174, ENSG00000184220
3	3q12.1	100187420	100187420	1	breast cancer	CMSS1	immune system	ENSG00000184220
3	3q12.3	101244917	101304904	1	autoimmune disease	IMPG2, SENP7	blood, brain, lymphoblastoid cell line	ENSG00000081148, ENSG00000138468
3	3q13.12	107317337	107317337	1	breast cancer	CCDC54-AS1, LINC01990	brain, testis	ENSG00000239828, ENSG00000272597, ENSG00000273125
3	3q13.2	111841381	111841381	1	cardiovascular disease	PHLDB2	immune system	ENSG00000144824
3	3q13.2	113491436	113543210	1	male reproductive organ cancer	CFAP44	adipose tissue, aorta, blood, brain, colon, esophagus, immune system, lymphoblastoid cell line, skin of body, small intestine, spleen, thyroid gland	ENSG00000206530
3	3q13.33	119486203	119501087	1	autoimmune disease	COX17, POGLUT1, TMEM39A	blood, colon, fibroblast, immune system, skin of body	ENSG00000138495, ENSG00000163389, ENSG00000176142
3	3q13.33	120675239	120675239	1	breast cancer	RABL3	skin of body	ENSG00000144840
3	3q21.2	124423738	124423738	1	hearing disorder	KALRN	brain	ENSG00000160145
3	3q21.2	124714703	124714703	1	eye disease	CCDC14, KALRN, UMPS	brain, esophagus, immune system, lymphoblastoid cell line, skeletal muscle tissue	ENSG00000114491, ENSG00000160145, ENSG00000175455
3	3q21.2	124929976	124929976	1	hypertensive disorder	ITGB5, MUC13, UMPS	adipose tissue, aorta, blood, colon, esophagus, immune system, lymphoblastoid cell line, neuron, pituitary gland, skeletal muscle tissue, thyroid gland	ENSG00000082781, ENSG00000114491, ENSG00000173702
3	3q21.3	128378653	128470548	1	hypertensive disorder	EEFSEC, RPN1	adipose tissue, immune system	ENSG00000132394, ENSG00000163902
3	3q21.3	128575512	128578726	1	abnormality of blood and blood-forming tissues	ENSG00000231305, RPN1	adipose tissue, aorta, brain, esophagus, heart, immune system, skeletal muscle tissue, skin of body, thyroid gland	ENSG00000163902, ENSG00000231305, ENSG00000261159
3	3q22.1	132066646	132066646	1	joint disease	CPNE4	brain, heart	ENSG00000196353
3	3q22.2	134276223	134276223	1	cardiovascular disease	RYK	adipose tissue	ENSG00000163785
3	3q22.3	136393075	136393075	1	cardiovascular disease	PCCB	induced pluripotent stem cell	ENSG00000114054
3	3q22.3	138158755	138158755	1	breast cancer	A4GNT, CLDN18, DBR1, DZIP1L, ESYT3, MRAS, NME9	adipose tissue, aorta, brain, breast, colon, esophagus, female gonad, fibroblast, immune system, kidney, lung, neuron, pancreas, pituitary gland, prostate gland, skin of body, spleen, thyroid gland, uterus, vagina	ENSG00000066405, ENSG00000118017, ENSG00000138231, ENSG00000158163, ENSG00000158186, ENSG00000158220, ENSG00000181322
3	3q22.3	138846547	138846547	1	autoimmune disease	FAIM	lymphoblastoid cell line	ENSG00000158234
3	3q23	139006718	139006718	1	breast cancer	PRR23C	testis	ENSG00000233701
3	3q24	148951305	148951305	1	breast cancer	GYG1, HLTF, HPS3	adipose tissue, blood, fibroblast, immune system, skeletal muscle tissue, skin of body	ENSG00000071794, ENSG00000163754, ENSG00000163755
3	3q25.1	149466036	149466036	1	digestive system disease	WWTR1	thyroid gland	ENSG00000018408
3	3q25.1	150038578	150038578	1	breast cancer		brain	ENSG00000243321
3	3q25.1	150340565	150340565	1	eye disease	TSC22D2	brain	ENSG00000196428
3	3q25.31	156592987	156640403	1	allergic disease	LEKR1, LINC00886, SSR3, TIPARP	adipose tissue, fibroblast, immune system, lymphoblastoid cell line, skin of body, thyroid gland	ENSG00000114850, ENSG00000163659, ENSG00000197980, ENSG00000240875
3	3q25.31	156901217	156901217	1	breast cancer	LEKR1, LINC00886	adipose tissue, blood, immune system, lymphoblastoid cell line, skeletal muscle tissue, skin of body	ENSG00000197980, ENSG00000240875, ENSG00000272990
3	3q25.31	157080986	157080986	1	cardiovascular disease	LINC00881, LINC00886	aorta, pituitary gland	ENSG00000240875, ENSG00000241135
3	3q25.32	158389391	158389391	1	mental or behavioural disorder	ENSG00000240207, GFM1, LXN, MLF1, MLF1-DT, RARRES1, RSRC1	adipose tissue, aorta, blood, brain, breast, colon, esophagus, fibroblast, heart, immune system, induced pluripotent stem cell, lung, lymphoblastoid cell line, neuron, prostate gland, skeletal muscle tissue, skin of body, spleen, testis, thyroid gland	ENSG00000079257, ENSG00000118849, ENSG00000168827, ENSG00000174891, ENSG00000178053, ENSG00000240207, ENSG00000243150, ENSG00000272087, ENSG00000272247
3	3q25.33	160548029	160548029	1	hypertensive disorder	SMC4	lymphoblastoid cell line	ENSG00000113810
3	3q26.1	163428881	163428881	1	breast cancer	LINC01192	testis	ENSG00000241369
3	3q26.1	167749347	167749347	1	cardiovascular disease	PDCD10, SERPINI1	aorta, blood, brain, esophagus, fibroblast, heart, immune system, neuron, placenta, skeletal muscle tissue, skin of body, thyroid gland	ENSG00000114209, ENSG00000163536
3	3q26.2	170348551	170379818	1	male reproductive organ cancer	CLDN11, GPR160, PHC3, SKIL	adipose tissue, aorta, blood, esophagus, heart, immune system, lung, neuron, pituitary gland, skeletal muscle tissue, spleen, thyroid gland	ENSG00000013297, ENSG00000136603, ENSG00000173889, ENSG00000173890, ENSG00000242578
3	3q26.31	172447937	172447937	1	body height	LINC02068	immune system	ENSG00000223387
3	3q26.32	177078588	177090646	1	allergic disease	TBL1XR1	immune system	ENSG00000177565
3	3q26.32	177242470	177242470	1	breast cancer	LINC00501	lung, placenta, testis	ENSG00000203645, ENSG00000228561
3	3q26.32	179241356	179241356	1	breast cancer	KCNMB3, ZMAT3	adipose tissue, immune system, lung, skin of body, testis	ENSG00000171121, ENSG00000172667
3	3q26.33	179455191	179455191	1	cardiovascular disease	GNB4	heart	ENSG00000114450
3	3q27.2	185793899	185793899	1	metabolic disease	IGF2BP2, SENP2	immune system, thyroid gland	ENSG00000073792, ENSG00000163904
3	3q27.2	186058702	186116710	1	metabolic disease	ETV5	immune system	ENSG00000244405
3	3q27.3	186413811	186413811	1	eye disease	LINC02052	testis	ENSG00000224406
3	3q27.3	186947857	186956350	1	metabolic disease	ST6GAL1	blood, brain, pancreas, thyroid gland	ENSG00000073849
3	3q27.3	187738806	187738806	1	allergic disease	ENSG00000228804, MASP1, RTP1, RTP2	blood, brain, lung, testis	ENSG00000127241, ENSG00000175077, ENSG00000198471, ENSG00000228804
3	3q29	195988997	196035621	1	allergic disease	MUC20-OT1, MUC4, TM4SF19, ZDHHC19	adipose tissue, aorta, brain, breast, colon, esophagus, fibroblast, immune system, liver, lymphoblastoid cell line, neuron, pituitary gland, skeletal muscle tissue, skin of body, small intestine, spleen, stomach, testis, thyroid gland, vagina	ENSG00000145107, ENSG00000145113, ENSG00000163958, ENSG00000229178, ENSG00000242086, ENSG00000286004, ENSG00000286168
3	3q29	196199881	196199881	1	breast cancer	MUC4, PCYT1A, SLC51A, TM4SF19, ZDHHC19	adipose tissue, aorta, blood, immune system, lymphoblastoid cell line, neuron, skeletal muscle tissue, skin of body, thyroid gland	ENSG00000145107, ENSG00000145113, ENSG00000161217, ENSG00000163958, ENSG00000163959
3	3q29	196632439	196719290	1	allergic disease	CEP19, LINC01063, NRROS, PIGX	adipose tissue, aorta, blood, esophagus, fibroblast, immune system, induced pluripotent stem cell, lung, lymphoblastoid cell line, neuron, skin of body, thyroid gland	ENSG00000163964, ENSG00000174004, ENSG00000174007, ENSG00000232065
4	4p16.3	945299	958159	1	nervous system disease	DGKQ, IDUA, PCGF3, PCGF3-AS1, RNF212, SLC49A3	adipose tissue, aorta, blood, brain, breast, esophagus, liver, lung, pancreas, skeletal muscle tissue, skin of body	ENSG00000127415, ENSG00000145214, ENSG00000169026, ENSG00000178222, ENSG00000185619, ENSG00000249592, ENSG00000272588
4	4p16.3	1361274	1361274	1	breast cancer	CTBP1, FGFRL1, IDUA, MAEA, RNF212, SLC26A1, UVSSA	adipose tissue, adrenal gland, aorta, blood, brain, breast, colon, esophagus, female gonad, fibroblast, heart, immune system, induced pluripotent stem cell, lung, lymphoblastoid cell line, neuron, pancreas, pituitary gland, prostate gland, rectum, saliva-secreting gland, skeletal muscle tissue, skin of body, small intestine, spleen, stomach, testis, thyroid gland, uterus	ENSG00000090316, ENSG00000127415, ENSG00000127418, ENSG00000145217, ENSG00000159692, ENSG00000163945, ENSG00000178222, ENSG00000196810, ENSG00000253399, ENSG00000254094, ENSG00000273179
4	4p16.3	2468668	2468668	1	breast cancer	CFAP99, RNF4, TNIP2	adipose tissue, brain, immune system, induced pluripotent stem cell, lymphoblastoid cell line, thyroid gland	ENSG00000063978, ENSG00000168884, ENSG00000206113
4	4p16.3	2693046	2711277	1	hypertensive disorder	GRK4, RNF4	lymphoblastoid cell line	ENSG00000063978, ENSG00000125388
4	4p16.2	5722267	5722267	1	breast cancer	CRMP1, EVC, EVC2	immune system	ENSG00000072832, ENSG00000072840, ENSG00000173040
4	4p16.1	6268329	6304417	1	metabolic disease	ENSG00000170846, PPP2R2C, WFS1	adipose tissue, adrenal gland, brain, fibroblast, heart, immune system, induced pluripotent stem cell, neuron, placenta, skeletal muscle tissue, skin of body, thyroid gland	ENSG00000074211, ENSG00000109501, ENSG00000170846
4	4p16.1	9918723	9918723	1	metabolic disease	SLC2A9	immune system	ENSG00000109667, ENSG00000261490
4	4p15.32	15852797	15852797	1	breast cancer	CD38	adipose tissue, esophagus, immune system, neuron, skeletal muscle tissue, skin of body	ENSG00000004468
4	4p15.32	16900138	16900138	1	autoimmune disease	LDB2	skeletal muscle tissue	ENSG00000169744
4	4p15.31	17934820	17934820	1	body height	DCAF16	immune system	ENSG00000163257
4	4p15.2	23625948	23625948	1	breast cancer		lung, neuron	ENSG00000249453, ENSG00000250137
4	4p15.2	26045994	26045994	1	autoimmune disease	RBPJ	immune system	ENSG00000168214
4	4p14	38586832	38586832	1	autoimmune disease	KLF3-AS1	adipose tissue, esophagus, thyroid gland	ENSG00000231160
4	4p14	39353881	39353881	1	respiratory system disease	KLHL5, RFC1, UGDH-AS1	adipose tissue, aorta, blood, breast, fibroblast, immune system, neuron, skeletal muscle tissue, skin of body	ENSG00000035928, ENSG00000109790, ENSG00000249207, ENSG00000249348, ENSG00000249685
4	4p13	42045761	42121875	1	mental or behavioural disorder	BEND4, DCAF4L1, SLC30A9, TMEM33	brain, fibroblast, immune system, induced pluripotent stem cell, lymphoblastoid cell line, neuron, skeletal muscle tissue, thyroid gland	ENSG00000014824, ENSG00000109133, ENSG00000182308, ENSG00000188848
4	4p13	42535489	42535489	1	respiratory system disease	SHISA3	lymphoblastoid cell line	ENSG00000178343
4	4p12	47499840	47499840	1	breast cancer	ATP10D	immune system, lymphoblastoid cell line, skeletal muscle tissue	ENSG00000145246, ENSG00000248254
4	4p11	48342913	48361228	1	autoimmune disease	CNGA1, FRYL, NFXL1, OCIAD1, SLAIN2, SLC10A4, TEC	aorta, blood, brain, colon, esophagus, heart, immune system, lung, neuron, pancreas, skin of body, testis	ENSG00000075539, ENSG00000109171, ENSG00000109180, ENSG00000135605, ENSG00000145248, ENSG00000170448, ENSG00000198515
4	4q12	53224337	53224337	1	breast cancer	DANCR, SCFD2	colon, esophagus, lymphoblastoid cell line, testis	ENSG00000184178, ENSG00000226950
4	4q12	53768093	53768093	1	breast cancer	LNX1	immune system	ENSG00000072201
4	4q12	55459198	55459198	1	breast cancer	CLOCK, NMU	brain, lung, thyroid gland	ENSG00000109255, ENSG00000134852
4	4q13.2	69209117	69209117	1	breast cancer	UGT2B11, UGT2B7	lung, pancreas	ENSG00000171234, ENSG00000213759
4	4q13.3	73483441	73483441	1	male reproductive organ cancer	AFP, ALB	immune system, liver	ENSG00000081051, ENSG00000163631
4	4q13.3	73986201	73991991	1	autoimmune disease	CXCL5, PF4V1	blood, fibroblast, immune system	ENSG00000109272, ENSG00000163735
4	4q21.21	78745202	78745202	1	breast cancer	ANXA3, BMP2K	blood, immune system, neuron, skin of body, testis	ENSG00000138756, ENSG00000138772
4	4q21.21	80663823	80663823	1	eye disease	CFAP299	testis	ENSG00000197826
4	4q21.23	83443655	83446452	1	breast cancer	ABRAXAS1, MRPS18C	brain	ENSG00000163319, ENSG00000163322
4	4q21.23	85920007	85920007	1	breast cancer	MAPK10-AS1	heart	ENSG00000250062
4	4q22.1	88319324	88325062	1	breast cancer	PPM1K-DT	adipose tissue, aorta, brain, heart, immune system, neuron	ENSG00000246375
4	4q22.1	88818977	88818977	1	metabolic disease	FAM13A, NAP1L5, TIGD2	adipose tissue, blood, neuron	ENSG00000138640, ENSG00000177432, ENSG00000180346
4	4q22.1	89744890	89744890	1	nervous system disease	MMRN1, SNCA	brain, heart, skin of body	ENSG00000138722, ENSG00000145335, ENSG00000251095
4	4q22.3	94600207	94626316	1	male reproductive organ cancer	PDLIM5	aorta, brain, immune system, lymphoblastoid cell line, skin of body	ENSG00000163110
4	4q22.3	95165256	95165950	1	hypertensive disorder	BMPR1B	brain, heart, skeletal muscle tissue	ENSG00000138696
4	4q22.3	95488960	95488960	1	breast cancer	UNC5C	adipose tissue, immune system	ENSG00000182168, ENSG00000271474
4	4q24	100289558	100289558	1	breast cancer	EMCN	brain	ENSG00000164035
4	4q24	102969273	102994461	1	cardiovascular disease	BDH2, CENPE, CISD2, MANBA, NFKB1, SLC9B1, UBE2D3, UBE2D3-AS1	adipose tissue, adrenal gland, aorta, blood, brain, breast, cartilage element, colon, esophagus, fibroblast, heart, immune system, induced pluripotent stem cell, liver, lung, lymphoblastoid cell line, neuron, pancreas, pituitary gland, placenta, prostate gland, rectum, skeletal muscle tissue, skin of body, small intestine, spleen, stomach, thyroid gland	ENSG00000109320, ENSG00000109323, ENSG00000109332, ENSG00000138778, ENSG00000145354, ENSG00000164037, ENSG00000164039, ENSG00000246560
4	4q25	107973856	107973856	1	autoimmune disease		brain	ENSG00000249604
4	4q25	109751129	109751129	1	breast cancer	CFI, GAR1, MCUB	brain, esophagus, immune system, pituitary gland	ENSG00000005059, ENSG00000109534, ENSG00000205403
4	4q25	112810934	112810934	1	cardiovascular disease	ZGRF1	adipose tissue, lymphoblastoid cell line, skeletal muscle tissue	ENSG00000138658
4	4q27	119979127	119979127	1	cardiovascular disease	LINC02502, PDE5A	aorta, induced pluripotent stem cell	ENSG00000138735, ENSG00000250392
4	4q27	122089432	122089432	1	immune system disease	IL21-AS1	fibroblast	ENSG00000227145
4	4q28.1	127513858	127513858	1	breast cancer	ABHD18	immune system	ENSG00000164074
4	4q28.2	128357495	128357495	1	breast cancer	LINC02615	adipose tissue, adrenal gland, aorta, brain, breast, esophagus, female gonad, heart, lung, lymphoblastoid cell line, neuron, prostate gland, skeletal muscle tissue, skin of body, stomach, thyroid gland	ENSG00000251432
4	4q28.3	137490234	137490234	1	breast cancer	LINC02172	immune system	ENSG00000251632
4	4q31.21	141063429	141063429	1	breast cancer	RNF150	immune system	ENSG00000170153
4	4q31.21	142804864	142804864	1	breast cancer	INPP4B, USP38	immune system	ENSG00000109452, ENSG00000170185, ENSG00000249806
4	4q31.21	143266227	143266227	1	cardiovascular disease	GAB1	induced pluripotent stem cell	ENSG00000109458
4	4q31.21	143630280	143630280	1	breast cancer	ENSG00000251600, FREM3, GYPA, GYPB, GYPE	brain, heart, immune system, lung, skeletal muscle tissue	ENSG00000170180, ENSG00000183090, ENSG00000197465, ENSG00000250361, ENSG00000251600
4	4q31.21	144715923	144715923	1	breast cancer	HHIP, HHIP-AS1	aorta, lymphoblastoid cell line	ENSG00000164161, ENSG00000248890
4	4q31.21	145717226	145717226	1	breast cancer	SMAD1	skeletal muscle tissue	ENSG00000170365
4	4q31.22	146252710	146252710	1	breast cancer	REELD1, SLC10A7, ZNF827	adipose tissue, breast, colon, immune system, induced pluripotent stem cell, skeletal muscle tissue	ENSG00000120519, ENSG00000151612, ENSG00000250673
4	4q31.3	150277928	150289525	1	digestive system disease	DCLK2, LRBA	brain, immune system	ENSG00000170390, ENSG00000198589
4	4q31.3	150563504	150563504	1	skin cancer		adipose tissue	ENSG00000270681
4	4q31.3	150684676	150684676	1	skin cancer	LRBA, SH3D19	esophagus, immune system	ENSG00000109686, ENSG00000198589
4	4q31.3	152592217	152599323	1	metabolic disease	FBXW7, TMEM154	aorta, blood, immune system	ENSG00000109670, ENSG00000170006
4	4q31.3	153437964	153437964	1	breast cancer	TMEM131L	adipose tissue	ENSG00000121210
4	4q32.1	155499453	155499453	1	hypertensive disorder	GUCY1A1	thyroid gland	ENSG00000164116
4	4q32.1	155724361	155724361	1	cardiovascular disease		neuron	ENSG00000260244
4	4q32.1	157695603	157695603	1	breast cancer	GRIA2	aorta, testis	ENSG00000120251, ENSG00000249275
4	4q32.1	158711141	158711141	1	breast cancer	ETFDH, FNIP2, PPID, TMEM144	adipose tissue, aorta, blood, brain, colon, esophagus, fibroblast, heart, immune system, induced pluripotent stem cell, neuron, pancreas, prostate gland, skeletal muscle tissue, skin of body, stomach, thyroid gland	ENSG00000052795, ENSG00000164124, ENSG00000171497, ENSG00000171503
4	4q32.2	161172236	161172236	1	breast cancer	FSTL5	esophagus	ENSG00000168843
4	4q32.3	168512783	168512783	1	breast cancer	DDX60L	blood, immune system, lung, neuron	ENSG00000181381
4	4q34.1	173526198	173526198	1	cardiovascular disease	HAND2-AS1	skin of body	ENSG00000237125
4	4q34.1	173658175	173658175	1	breast cancer	LINC02268	adipose tissue, brain	ENSG00000248174
4	4q34.2	175940150	175940150	1	mental or behavioural disorder	GPM6A	immune system, skin of body	ENSG00000150625
4	4q35.1	184766079	184766079	1	breast cancer	ACSL1, CASP3, CENPU	brain, esophagus, immune system, induced pluripotent stem cell, skin of body	ENSG00000151725, ENSG00000151726, ENSG00000164305
4	4q35.2	188427782	188427782	1	breast cancer	LINC01060	adipose tissue, fibroblast, induced pluripotent stem cell	ENSG00000249378
5	5p15.33	344994	344994	1	breast cancer	SDHA	immune system	ENSG00000073578
5	5p15.33	1889207	1895715	1	male reproductive organ cancer	IRX4	brain, esophagus, induced pluripotent stem cell, prostate gland, skin of body	ENSG00000113430, ENSG00000248994, ENSG00000249116
5	5p15.31	6559477	6559477	1	breast cancer	LINC01018, NSUN2, UBE2QL1	adrenal gland, aorta, skeletal muscle tissue, thyroid gland	ENSG00000037474, ENSG00000215218, ENSG00000250056
5	5p15.31	9547986	9547986	1	breast cancer	SEMA5A, SNHG18	adipose tissue, aorta, brain, breast, cartilage element, colon, esophagus, female gonad, fibroblast, heart, immune system, induced pluripotent stem cell, layer of synovial tissue, liver, lung, neuron, pancreas, rectum, saliva-secreting gland, skeletal muscle tissue, skin of body, small intestine, spleen, stomach, testis, thyroid gland, vagina	ENSG00000112902, ENSG00000250786
5	5p15.2	10689450	10714252	1	autoimmune disease	ATPSCKMT, DAP	adipose tissue, aorta, blood, brain, breast, colon, esophagus, fibroblast, immune system, lung, lymphoblastoid cell line, neuron, pancreas, skeletal muscle tissue, skin of body, small intestine, spleen, testis	ENSG00000112977, ENSG00000150756, ENSG00000272324
5	5p14.1	27069691	27069691	1	breast cancer	CDH9	brain	ENSG00000113100
5	5p13.2	34325065	34325065	1	breast cancer	AMACR, C1QTNF3	blood, pancreas, thyroid gland	ENSG00000082196, ENSG00000242110
5	5p13.2	38365925	38365925	1	breast cancer	LIFR	skin of body	ENSG00000113594
5	5p13.1	38861412	38867630	1	autoimmune disease	OSMR, OSMR-DT	adipose tissue, aorta, esophagus, induced pluripotent stem cell, liver, lung, skin of body, thyroid gland	ENSG00000145623, ENSG00000249740
5	5p13.1	41199514	41199514	1	breast cancer	C6	aorta, small intestine	ENSG00000039537
5	5p13.1	41921612	41921612	1	breast cancer	FBXO4, OXCT1, OXCT1-AS1, RIMOC1	blood, immune system, skeletal muscle tissue	ENSG00000083720, ENSG00000151876, ENSG00000205765, ENSG00000248668
5	5p12	44706396	44706396	1	breast cancer	LINC02224, MRPS30-DT	adipose tissue, brain, breast, immune system, pancreas, skeletal muscle tissue, skin of body, spleen	ENSG00000249203, ENSG00000251141, ENSG00000272335
5	5p12	44874903	44936758	1	breast cancer	MRPS30-DT	brain, immune system	ENSG00000251141, ENSG00000272335
5	5p12	45051332	45051332	1	breast cancer	MRPS30	immune system	ENSG00000112996
5	5q11.1	50345811	50345811	1	breast cancer	EMB, PARP8	blood, fibroblast	ENSG00000151883, ENSG00000170571
5	5q11.1	50793817	50793817	1	breast cancer	EMB, PARP8	adipose tissue, brain, fibroblast, heart, immune system, lymphoblastoid cell line, skin of body, thyroid gland	ENSG00000151883, ENSG00000170571, ENSG00000271752
5	5q11.2	52891207	52891207	1	respiratory system disease	ITGA1, MOCS2, MOCS2-DT	brain, immune system	ENSG00000164172, ENSG00000213949, ENSG00000247796
5	5q11.2	54002195	54002195	1	metabolic disease		skin of body	ENSG00000272416
5	5q11.2	56143024	56159818	1	autoimmune disease	ANKRD55, IL6ST	blood, immune system	ENSG00000134352, ENSG00000164512, ENSG00000249236
5	5q11.2	56731413	56757708	1	breast cancer	C5orf67, MIER3	aorta, brain, immune system, spleen, thyroid gland	ENSG00000155545, ENSG00000225940, ENSG00000271828
5	5q11.2	58103915	58103915	1	breast cancer	LINC02101	breast, heart	ENSG00000248132
5	5q12.1	61268080	61268080	1	mental or behavioural disorder	ZSWIM6	immune system	ENSG00000130449
5	5q13.1	68747416	68747416	1	cardiovascular disease		brain	ENSG00000250066
5	5q13.2	73224520	73244023	1	autoimmune disease	FCHO2, FOXD1	skin of body, small intestine	ENSG00000157107, ENSG00000251493
5	5q13.2	73775816	73777790	1	hearing disorder	ARHGEF28	fibroblast	ENSG00000214944
5	5q13.3	75885923	75885923	1	breast cancer	F2RL1, POC5	aorta, blood, induced pluripotent stem cell	ENSG00000152359, ENSG00000164251
5	5q13.3	77129124	77129124	1	metabolic disease	PDE8B, ZBED3, ZBED3-AS1	adipose tissue, brain, breast, heart, thyroid gland	ENSG00000113231, ENSG00000132846, ENSG00000250802
5	5q14.1	78172000	78172000	1	joint disease	AP3B1	adipose tissue, blood, immune system, lymphoblastoid cell line, rectum, small intestine, testis	ENSG00000132842
5	5q14.1	78787473	78787473	1	autoimmune disease	ARSB	brain	ENSG00000113273
5	5q14.1;5q14.2	81972251	82314861	1	breast cancer	ATG10, ATP6AP1L, RPS23	adipose tissue, adrenal gland, aorta, blood, brain, breast, colon, esophagus, female gonad, fibroblast, heart, immune system, induced pluripotent stem cell, liver, lung, lymphoblastoid cell line, neuron, pancreas, pituitary gland, prostate gland, rectum, saliva-secreting gland, skeletal muscle tissue, skin of body, small intestine, spleen, stomach, testis, thyroid gland, uterus, vagina	ENSG00000152348, ENSG00000186468, ENSG00000205464
5	5q14.2	82932154	82932154	1	breast cancer		adipose tissue	ENSG00000249664
5	5q14.3	87953496	88006139	1	hypertensive disorder	LINC02060, TMEM161B-DT	brain, immune system	ENSG00000247828, ENSG00000248708, ENSG00000250156, ENSG00000271904
5	5q14.3	88272893	88334952	1	mental or behavioural disorder	LINC02060, TMEM161B, TMEM161B-DT	adipose tissue, adrenal gland, aorta, blood, brain, breast, colon, esophagus, fibroblast, heart, immune system, lung, lymphoblastoid cell line, neuron, pancreas, pituitary gland, skeletal muscle tissue, skin of body, spleen, stomach, testis, thyroid gland, uterus	ENSG00000164180, ENSG00000247828, ENSG00000248708, ENSG00000250156, ENSG00000271904
5	5q14.3	88919777	88927603	1	mental or behavioural disorder	MEF2C-AS1	skeletal muscle tissue	ENSG00000248309
5	5q14.3	90756472	90756472	1	respiratory system disease	ADGRV1, LYSMD3, POLR3G	adipose tissue, aorta, blood, brain, fibroblast, heart, immune system, induced pluripotent stem cell, lung, lymphoblastoid cell line, pancreas, skeletal muscle tissue, stomach, testis, thyroid gland	ENSG00000113356, ENSG00000164199, ENSG00000176018
5	5q15	95689442	95689442	1	respiratory system disease	GLRX, GPR150, RHOBTB3, SPATA9	colon, immune system, lung, lymphoblastoid cell line, neuron, rectum	ENSG00000145757, ENSG00000164292, ENSG00000173221, ENSG00000178015
5	5q21.3	108710999	108710999	1	eye disease		adipose tissue	ENSG00000272523
5	5q22.1	111066174	111134439	1	allergic disease	CAMK4, STARD4-AS1, TSLP, WDR36	aorta, brain, immune system, lymphoblastoid cell line, skeletal muscle tissue, skin of body, testis	ENSG00000134987, ENSG00000145777, ENSG00000152495, ENSG00000246859, ENSG00000248428
5	5q22.2	112217293	112217293	1	breast cancer	EPB41L4A	brain, heart, neuron, skin of body	ENSG00000129595
5	5q22.2	112513193	112513193	1	autoimmune disease	APC, EPB41L4A, EPB41L4A-DT, SRP19	brain, esophagus, immune system, induced pluripotent stem cell, lymphoblastoid cell line, testis	ENSG00000129595, ENSG00000134982, ENSG00000153037, ENSG00000278921
5	5q22.3	115460603	115460603	1	breast cancer	CCDC112, CDO1, FEM1C, TMED7-TICAM2	adipose tissue, aorta, blood, immune system	ENSG00000129596, ENSG00000145780, ENSG00000164221, ENSG00000251201
5	5q23.1	119348602	119356089	1	allergic disease	FAM170A, HSD17B4, TNFAIP8	adipose tissue, blood, fibroblast, immune system, lymphoblastoid cell line, neuron, skeletal muscle tissue, thyroid gland	ENSG00000133835, ENSG00000145779, ENSG00000164334
5	5q23.2	123316412	123427510	1	respiratory system disease	CEP120	fibroblast, immune system, lymphoblastoid cell line, placenta	ENSG00000168944
5	5q23.2	126977775	126977775	1	respiratory system disease	C5orf63	brain	ENSG00000164241
5	5q23.3	128521800	128527405	1	cardiovascular disease	FBN2, SLC27A6	adrenal gland, thyroid gland	ENSG00000113396, ENSG00000138829
5	5q23.3	128854670	128854670	1	cardiovascular disease	ISOC1, SLC27A6	blood, immune system, skeletal muscle tissue	ENSG00000066583, ENSG00000113396
5	5q23.3	129310105	129310105	1	breast cancer	SLC27A6	thyroid gland	ENSG00000113396
5	5q23.3	130400380	130400380	1	breast cancer	CHSY3	fibroblast	ENSG00000198108
5	5q23.3	131087866	131133394	1	autoimmune disease	CDC42SE2, HINT1, LYRM7	adipose tissue, fibroblast, immune system, induced pluripotent stem cell, neuron, skin of body	ENSG00000158985, ENSG00000169567, ENSG00000186687
5	5q31.1	131277907	131277907	1	autoimmune disease	CDC42SE2, HINT1, RAPGEF6	brain, fibroblast, immune system, neuron	ENSG00000158985, ENSG00000158987, ENSG00000169567
5	5q31.1	131381397	131381397	1	allergic disease	CDC42SE2	immune system	ENSG00000158985
5	5q31.1	131498253	131498253	1	autoimmune disease	HINT1	immune system	ENSG00000169567
5	5q31.1	132067045	132067045	1	allergic disease	HINT1	immune system	ENSG00000169567
5	5q31.1	132884299	132884299	1	breast cancer	AFF4, GDF9, HSPA4, KIF3A, SHROOM1, SOWAHA, ZCCHC10	adipose tissue, aorta, blood, brain, colon, esophagus, heart, immune system, lymphoblastoid cell line, pituitary gland, skeletal muscle tissue, skin of body, thyroid gland	ENSG00000072364, ENSG00000131437, ENSG00000155329, ENSG00000164403, ENSG00000164404, ENSG00000170606, ENSG00000198944, ENSG00000238160
5	5q31.1	133637935	133637935	1	breast cancer	FSTL4	adrenal gland, blood, esophagus	ENSG00000053108
5	5q31.1	134570919	134570919	1	mental or behavioural disorder	CAMLG, JADE2, PCBD2	aorta, lymphoblastoid cell line, thyroid gland	ENSG00000043143, ENSG00000132570, ENSG00000164615
5	5q31.1	135107916	135109292	1	autoimmune disease	PITX1	immune system	ENSG00000069011
5	5q31.2	137897780	137897780	1	cardiovascular disease	KLHL3	brain, heart, skin of body	ENSG00000146021, ENSG00000250260
5	5q31.2	138047389	138098483	1	cardiovascular disease	FAM13B, KDM3B	adipose tissue, heart, induced pluripotent stem cell	ENSG00000031003, ENSG00000120733
5	5q31.2	138241824	138241824	1	allergic disease	GFRA3, KIF20A	pituitary gland, testis	ENSG00000112984, ENSG00000146013
5	5q31.3	141178745	141178745	1	breast cancer	APBB3, PCDHA13, PCDHAC1, PCDHB1-AS1, PCDHB10, PCDHB11, PCDHB12, PCDHB13, PCDHB14, PCDHB16, PCDHB2, PCDHB3, PCDHB5, PCDHB7, PCDHB8, PCDHB9, WDR55, ZMAT2	adipose tissue, brain, cartilage element, immune system, induced pluripotent stem cell, pancreas, skeletal muscle tissue, skin of body	ENSG00000112852, ENSG00000113108, ENSG00000113205, ENSG00000113209, ENSG00000113212, ENSG00000120314, ENSG00000120322, ENSG00000120324, ENSG00000120327, ENSG00000120328, ENSG00000146007, ENSG00000177839, ENSG00000187372, ENSG00000197479, ENSG00000239389, ENSG00000248383, ENSG00000272108, ENSG00000272154, ENSG00000272674, ENSG00000278936, ENSG00000279047, ENSG00000279375
5	5q31.3	144942258	144942258	1	breast cancer		brain	ENSG00000251031
5	5q32	146535070	146535070	1	breast cancer	TCERG1	immune system	ENSG00000113649
5	5q32	147689221	147689221	1	eye disease	JAKMIP2	aorta, blood, immune system	ENSG00000176049
5	5q32	149947731	149947731	1	breast cancer	ARHGEF37	skeletal muscle tissue	ENSG00000183111
5	5q32	150226431	150247860	1	autoimmune disease	CAMK2A, SLC6A7	aorta, cartilage element, immune system	ENSG00000011083, ENSG00000070808
5	5q33.1	152561261	152561261	1	metabolic disease	NMUR2	brain, neuron, stomach, thyroid gland	ENSG00000132911
5	5q33.2	154301187	154301187	1	mental or behavioural disorder	GALNT10	lymphoblastoid cell line, skin of body	ENSG00000164574
5	5q33.3	157202838	157202838	1	allergic disease		esophagus	ENSG00000251405
5	5q33.3	157325949	157325949	1	allergic disease	CYFIP2	adipose tissue, aorta, esophagus, fibroblast, heart, prostate gland, skeletal muscle tissue, small intestine	ENSG00000055163, ENSG00000248544, ENSG00000251405, ENSG00000285868
5	5q33.3	157494643	157508965	1	allergic disease	ADAM19, CYFIP2, NIPAL4	blood, colon, immune system	ENSG00000055163, ENSG00000135074, ENSG00000172548
5	5q33.3	158308594	158308594	1	breast cancer	LINC02227	adipose tissue, immune system, lymphoblastoid cell line	ENSG00000276778
5	5q34	161585005	161585005	1	hearing disorder	GABRA6	brain	ENSG00000145863, ENSG00000253403
5	5q34	161895250	161895250	1	breast cancer		brain	ENSG00000253403
5	5q34	165096466	165096466	1	mental or behavioural disorder		testis	ENSG00000254066
5	5q35.1	169183150	169183150	1	autoimmune disease	SPDL1	brain	ENSG00000040275
5	5q35.1	171908289	171908289	1	body height	SH3PXD2B	immune system	ENSG00000174705
5	5q35.1	173235021	173237160	1	cardiovascular disease	BNIP1, NKX2-5	brain, esophagus, immune system, pituitary gland	ENSG00000113734, ENSG00000183072
5	5q35.2	173528852	173532027	1	male reproductive organ cancer	LINC02995, STC2	aorta, pancreas	ENSG00000113739, ENSG00000253955
5	5q35.3	178127779	178127779	1	breast cancer	FAM153CP, N4BP3	brain, immune system, induced pluripotent stem cell, lung, lymphoblastoid cell line, thyroid gland	ENSG00000145911, ENSG00000204677, ENSG00000249684
5	5q35.3	178541914	178541914	1	male reproductive organ cancer	CLK4, COL23A1, PHYKPL	esophagus, immune system, lymphoblastoid cell line, skeletal muscle tissue	ENSG00000050767, ENSG00000113240, ENSG00000175309
5	5q35.3	180171771	180171771	1	respiratory system disease	RNF130, TBC1D9B	brain, fibroblast, lymphoblastoid cell line	ENSG00000113269, ENSG00000197226
5	5q35.3	180649130	180649130	1	breast cancer	FLT4, LINC00847	adipose tissue, testis	ENSG00000037280, ENSG00000245060
6	6p25.3	209462	209462	1	allergic disease	EXOC2	immune system	ENSG00000112685
6	6p25.3	1548134	1548134	1	eye disease		immune system	ENSG00000272279
6	6p25.3	1699165	1699165	1	breast cancer		adipose tissue, skeletal muscle tissue	ENSG00000272279
6	6p25.2	3420172	3433084	1	autoimmune disease	LINC01011, SLC22A23	immune system, lymphoblastoid cell line, skeletal muscle tissue	ENSG00000137266, ENSG00000244041
6	6p25.1	6742916	6742916	1	metabolic disease		testis	ENSG00000226281
6	6p24.3	7108864	7125476	1	respiratory system disease	RREB1	colon, immune system	ENSG00000124782
6	6p24.3	7562999	7562999	1	respiratory system disease	DSP, SNRNP48	immune system, lung	ENSG00000096696, ENSG00000168566, ENSG00000261189
6	6p24.3	7688375	7688375	1	body height	BMP6	neuron	ENSG00000153162
6	6p24.2	11217610	11217664	1	male reproductive organ cancer	SYCP2L	aorta, blood, lymphoblastoid cell line	ENSG00000153157, ENSG00000247925
6	6p24.1	12873543	12903725	1	cardiovascular disease	PHACTR1, TBC1D7	adipose tissue, aorta, blood	ENSG00000112137, ENSG00000145979, ENSG00000272379
6	6p23	13711047	13719441	1	breast cancer	RANBP9, SIRT5	aorta, brain, immune system, prostate gland, skeletal muscle tissue, thyroid gland	ENSG00000010017, ENSG00000124523
6	6p22.3	15230762	15230762	1	breast cancer	DTNBP1, JARID2	immune system, lymphoblastoid cell line	ENSG00000008083, ENSG00000047579
6	6p22.3	15479132	15479132	1	hypertensive disorder	JARID2	blood	ENSG00000008083
6	6p22.3	15926744	15926744	1	breast cancer	MYLIP	immune system	ENSG00000007944
6	6p22.3	20640306	20640306	1	breast cancer	MBOAT1	pancreas	ENSG00000172197
6	6p22.3	20812357	20812357	1	autoimmune disease	CDKAL1	lymphoblastoid cell line	ENSG00000145996
6	6p22.3	21862112	21862112	1	allergic disease	CASC15	neuron	ENSG00000272168
6	6p22.3	24438506	24438506	1	breast cancer	ALDH5A1, GPLD1, MRS2	adipose tissue, adrenal gland, brain, breast, colon, esophagus, fibroblast, heart, immune system, induced pluripotent stem cell, lung, lymphoblastoid cell line, placenta, rectum, skeletal muscle tissue, skin of body, thyroid gland	ENSG00000112293, ENSG00000112294, ENSG00000124532
6	6p21.31	34648545	34648545	1	body height	ILRUN	blood, brain, immune system	ENSG00000196821
6	6p21.31	35037307	35037307	1	body height	TCP11, UHRF1BP1	adipose tissue, skeletal muscle tissue, skin of body, testis	ENSG00000065060, ENSG00000124678
6	6p21.31	36062471	36062471	1	immune system disease	CLPSL1, SLC26A8	brain	ENSG00000112053, ENSG00000204140
6	6p21.31	36382113	36407527	1	autoimmune disease	BNIP5, ETV7, STK38	adipose tissue, adrenal gland, blood, esophagus, fibroblast, immune system, liver, lung, lymphoblastoid cell line, neuron, pancreas, pituitary gland, placenta, skin of body, small intestine, spleen, testis	ENSG00000010030, ENSG00000112079, ENSG00000189325, ENSG00000224666, ENSG00000246982
6	6p21.2	36677811	36677811	1	cardiovascular disease	CPNE5, RAB44	blood, lymphoblastoid cell line	ENSG00000124772, ENSG00000255587
6	6p21.2	39344871	39344871	1	breast cancer	KCNK17	neuron, spleen	ENSG00000124780
6	6p21.1	40991925	40991925	1	breast cancer	APOBEC2, NFYA, TSPO2, UNC5CL	pancreas, placenta, testis	ENSG00000001167, ENSG00000112212, ENSG00000124602, ENSG00000124701
6	6p21.1	41559960	41559960	1	male reproductive organ cancer	FOXP4	brain	ENSG00000137166
6	6p21.1	42571653	42571653	1	breast cancer	GNMT, PEX6, PRPH2	adipose tissue, aorta, blood, brain, fibroblast, heart, induced pluripotent stem cell, pituitary gland, skeletal muscle tissue, skin of body, thyroid gland	ENSG00000112619, ENSG00000124587, ENSG00000124713
6	6p21.1	43858890	43858890	1	eye disease	MRPL14	immune system	ENSG00000180992
6	6p21.1	44991647	44991647	1	joint disease	SUPT3H	adipose tissue, aorta, blood, brain, esophagus, fibroblast, immune system, lung, neuron, skin of body, spleen, stomach, testis, thyroid gland	ENSG00000196284
6	6p21.1	45177665	45177665	1	joint disease	SUPT3H	adipose tissue, brain, immune system, induced pluripotent stem cell, skin of body	ENSG00000196284
6	6p12.1	53543878	53543878	1	breast cancer	GCLC, MLIP	immune system	ENSG00000001084, ENSG00000146147, ENSG00000249379
6	6q12	68173970	68173970	1	breast cancer	LINC02549	testis	ENSG00000226497
6	6q13	73028938	73028938	1	respiratory system disease		adipose tissue	ENSG00000229862
6	6q14.1	75454873	75478614	1	joint disease	FILIP1, MYO6, SENP6, TMEM30A	blood, brain, fibroblast, immune system, neuron	ENSG00000112697, ENSG00000112701, ENSG00000118407, ENSG00000196586
6	6q14.1	75786165	75786165	1	male reproductive organ cancer	IMPG1	brain	ENSG00000112706
6	6q14.1	80384570	80384570	1	breast cancer		brain	ENSG00000233967
6	6q14.1	82141798	82141798	1	breast cancer	IBTK, LINC02542, TENT5A, TPBG	aorta, brain, esophagus, fibroblast, skin of body	ENSG00000005700, ENSG00000112773, ENSG00000146242, ENSG00000226453
6	6q14.3	85928306	85928306	1	breast cancer	NT5E, SNHG5, SYNCRIP	adipose tissue, adrenal gland, aorta, blood, brain, breast, cartilage element, colon, esophagus, female gonad, fibroblast, heart, immune system, induced pluripotent stem cell, layer of synovial tissue, liver, lung, lymphoblastoid cell line, neuron, pancreas, pituitary gland, placenta, prostate gland, rectum, saliva-secreting gland, skeletal muscle tissue, skin of body, small intestine, spleen, st…	ENSG00000135316, ENSG00000135318, ENSG00000203875
6	6q14.3	87110392	87123550	1	cardiovascular disease	C6orf163, SLC35A1, SMIM8	adipose tissue, aorta, brain, heart, immune system, induced pluripotent stem cell	ENSG00000111850, ENSG00000164414, ENSG00000203872
6	6q16.1	95481743	95481743	1	breast cancer	MANEA, MANEA-DT	adipose tissue, blood, brain, fibroblast, immune system, induced pluripotent stem cell, skeletal muscle tissue, thyroid gland	ENSG00000172469, ENSG00000261366
6	6q16.1	96581995	96591844	1	hypertensive disorder	UFL1	aorta, blood, brain, immune system	ENSG00000014123, ENSG00000233797
6	6q16.3	104934262	104986786	1	hearing disorder	HACE1, LIN28B-AS1	brain, heart, induced pluripotent stem cell, lymphoblastoid cell line, neuron, skeletal muscle tissue, testis	ENSG00000085382, ENSG00000203809
6	6q21	105111140	105111140	1	breast cancer	BVES	skeletal muscle tissue	ENSG00000112276
6	6q21	106131457	106131457	1	autoimmune disease	PRDM1	immune system	ENSG00000057657
6	6q21	106286165	106286165	1	allergic disease	ATG5	skeletal muscle tissue	ENSG00000057663
6	6q21	106847323	106847323	1	breast cancer	CD24, QRSL1	lymphoblastoid cell line, vagina	ENSG00000130348, ENSG00000272398
6	6q21	110286209	110286289	1	breast cancer	METTL24, WASF1	adipose tissue, adrenal gland, aorta, colon, esophagus, fibroblast, heart, lymphoblastoid cell line, neuron, skeletal muscle tissue, thyroid gland	ENSG00000053328, ENSG00000112290
6	6q22.1	116133425	116211953	1	eye disease	CALHM6, DSE, FRK, NT5DC1, RSPH4A, TSPYL4	adipose tissue, blood, esophagus, immune system, lymphoblastoid cell line, skeletal muscle tissue, testis	ENSG00000111816, ENSG00000111817, ENSG00000111834, ENSG00000178425, ENSG00000187189, ENSG00000188820
6	6q22.1	117328825	117328825	1	breast cancer	ROS1	brain	ENSG00000047936
6	6q22.31	118396651	118396651	1	cardiovascular disease	CEP85L	skin of body	ENSG00000111860
6	6q22.31	118653635	118653635	1	cardiovascular disease	CEP85L	immune system, skin of body	ENSG00000111860
6	6q22.32	126340008	126514509	1	metabolic disease	CENPW, TRMT11	adipose tissue, brain, heart, immune system, neuron	ENSG00000066651, ENSG00000203760
6	6q22.33	127010397	127010397	1	cardiovascular disease	RSPO3	adipose tissue	ENSG00000146374
6	6q22.33	127507330	127507330	1	cardiovascular disease	ECHDC1	colon, rectum	ENSG00000093144
6	6q22.33	129621328	129621328	1	breast cancer	ARHGAP18	skin of body	ENSG00000146376
6	6q22.33	129913506	129913506	1	breast cancer	L3MBTL3	immune system, thyroid gland	ENSG00000198945
6	6q23.2	133153164	133153164	1	cardiovascular disease	EYA4, LINC00326, TARID	adipose tissue, brain, esophagus, heart, neuron	ENSG00000112319, ENSG00000227954, ENSG00000231023, ENSG00000272428
6	6q23.2	133479407	133491734	1	hearing disorder	TARID	aorta, colon, heart, spleen, testis	ENSG00000227954
6	6q23.3	135097880	135097880	1	skin disease	AHI1, ALDH8A1, HBS1L	adipose tissue, adrenal gland, aorta, blood, brain, breast, colon, esophagus, female gonad, fibroblast, heart, immune system, induced pluripotent stem cell, lung, lymphoblastoid cell line, neuron, pancreas, pituitary gland, prostate gland, skeletal muscle tissue, skin of body, small intestine, spleen, stomach, testis, thyroid gland, vagina	ENSG00000112339, ENSG00000118514, ENSG00000135541, ENSG00000232876, ENSG00000234084, ENSG00000240056
6	6q24.1	138948858	138948858	1	autoimmune disease	ECT2L, REPS1	brain, fibroblast, immune system	ENSG00000135597, ENSG00000203734
6	6q24.1	140551140	140551140	1	allergic disease		adipose tissue, blood, brain, colon, esophagus, heart, immune system, lymphoblastoid cell line, neuron, thyroid gland	ENSG00000234147, ENSG00000285875
6	6q24.1	140700308	140700308	1	breast cancer		adipose tissue, aorta, blood, esophagus, heart, lymphoblastoid cell line, neuron, skin of body	ENSG00000234147
6	6q24.3	145394463	145394463	1	breast cancer	EPM2A, EPM2A-DT, SHPRH	adipose tissue, adrenal gland, aorta, blood, brain, colon, esophagus, fibroblast, heart, immune system, induced pluripotent stem cell, lung, neuron, prostate gland, skeletal muscle tissue, skin of body, stomach, testis, thyroid gland	ENSG00000112425, ENSG00000146414, ENSG00000235652, ENSG00000270638
6	6q25.1	149859123	149859123	1	breast cancer	ENSG00000278899, GINM1, KATNA1, LATS1, LRP11, NUP43, PCMT1, PPIL4, RAET1E, RAET1E-AS1, RAET1G, ULBP2, ZC3H12D	adipose tissue, adrenal gland, aorta, blood, brain, breast, cartilage element, colon, esophagus, female gonad, fibroblast, heart, immune system, induced pluripotent stem cell, layer of synovial tissue, liver, lung, lymphoblastoid cell line, neuron, pituitary gland, placenta, prostate gland, rectum, skeletal muscle tissue, skin of body, small intestine, spleen, stomach, testis, thyroid gland, vagi…	ENSG00000055211, ENSG00000120253, ENSG00000120256, ENSG00000120265, ENSG00000131013, ENSG00000131015, ENSG00000131023, ENSG00000164520, ENSG00000178199, ENSG00000186625, ENSG00000203722, ENSG00000223701, ENSG00000231760, ENSG00000268592, ENSG00000273132, ENSG00000278899, ENSG00000281021, ENSG00000285991
6	6q25.1	150687738	150687738	1	hypertensive disorder	PLEKHG1	placenta	ENSG00000120278
6	6q25.2	152111767	152111767	1	breast cancer		immune system	ENSG00000284615
6	6q25.2	153074209	153074209	1	male reproductive organ cancer	RGS17	thyroid gland	ENSG00000091844
6	6q25.3	158077022	158077022	1	hearing disorder	SYNJ2	blood	ENSG00000078269
6	6q25.3	158548145	158554684	1	eye disease	DYNLT1, SERAC1, SYTL3, TMEM181, TULP4	aorta, blood, brain, fibroblast, heart, immune system, skeletal muscle tissue, spleen	ENSG00000122335, ENSG00000130338, ENSG00000146425, ENSG00000146433, ENSG00000164674
6	6q25.3	160160342	160185493	1	male reproductive organ cancer	IGF2R, SLC22A1, SLC22A3	blood, prostate gland, skeletal muscle tissue	ENSG00000146477, ENSG00000175003, ENSG00000197081
6	6q25.3	160401643	160401643	1	male reproductive organ cancer	SLC22A3	aorta, brain, esophagus, pituitary gland	ENSG00000146477
6	6q25.3	160564494	160589086	1	cardiovascular disease	SLC22A3	brain, liver, skin of body	ENSG00000146477
6	6q26	161221413	161221413	1	breast cancer	AGPAT4, MAP3K4	immune system, lymphoblastoid cell line	ENSG00000026652, ENSG00000085511
6	6q27	165607334	165607334	1	breast cancer		testis	ENSG00000236627
6	6q27	167417347	167417347	1	breast cancer	TCP10L3	testis	ENSG00000203690
6	6q27	170149143	170149143	1	eye disease	ENSG00000232197	brain, heart, testis	ENSG00000232197, ENSG00000273100
7	7p22.3	593078	593078	1	abnormality of blood and blood-forming tissues	ADAP1, PDGFA, PRKAR1B, PRKAR1B-AS1, SUN1	adipose tissue, colon, esophagus, heart, immune system, lymphoblastoid cell line, rectum, skeletal muscle tissue	ENSG00000105963, ENSG00000164828, ENSG00000188191, ENSG00000197461, ENSG00000237181
7	7p22.3	836590	865120	1	cardiovascular disease	ADAP1, COX19, DNAAF5, GET4, GPR146, PRKAR1B, SUN1, ZFAND2A, ZFAND2A-DT	adipose tissue, aorta, blood, brain, colon, esophagus, immune system, induced pluripotent stem cell, liver, lung, lymphoblastoid cell line, neuron, pancreas, pituitary gland, skeletal muscle tissue, skin of body, small intestine, spleen, stomach, testis, thyroid gland	ENSG00000105963, ENSG00000164818, ENSG00000164828, ENSG00000164849, ENSG00000178381, ENSG00000188191, ENSG00000229043, ENSG00000239857, ENSG00000240230, ENSG00000273151
7	7p22.3	2407199	2407199	1	autoimmune disease	CHST12, EIF3B	adipose tissue, fibroblast, heart, skin of body	ENSG00000106263, ENSG00000136213
7	7p22.2	3095615	3095615	1	allergic disease	CARD11	immune system	ENSG00000198286
7	7p22.2	3868156	3868156	1	breast cancer	SDK1	adipose tissue, immune system, skin of body	ENSG00000146555
7	7p22.1	6505557	6505557	1	autoimmune disease	DAGLB, GRID2IP, KDELR2, RAC1, ZDHHC4	adipose tissue, aorta, blood, colon, esophagus, immune system, lymphoblastoid cell line, neuron, pancreas, rectum, skeletal muscle tissue, skin of body, small intestine, stomach, testis, thyroid gland	ENSG00000136238, ENSG00000136240, ENSG00000136247, ENSG00000164535, ENSG00000215045
7	7p21.3	7609320	7609320	1	breast cancer	COL28A1, MIOS, RPA3, UMAD1	adipose tissue, aorta, brain, breast, colon, esophagus, heart, immune system, induced pluripotent stem cell, lung, lymphoblastoid cell line, neuron, pancreas, pituitary gland, prostate gland, rectum, skeletal muscle tissue, skin of body, small intestine, stomach, testis, thyroid gland	ENSG00000106399, ENSG00000164654, ENSG00000215018, ENSG00000219545, ENSG00000272732, ENSG00000272894
7	7p21.3	11638213	11638213	1	eye disease	THSD7A	heart	ENSG00000005108
7	7p21.3	12422238	12422238	1	breast cancer	ENSG00000226690, SCIN, TMEM106B, VWDE	brain, fibroblast, immune system, induced pluripotent stem cell, lymphoblastoid cell line, neuron, pituitary gland, testis, thyroid gland	ENSG00000006747, ENSG00000106460, ENSG00000146530, ENSG00000226690
7	7p21.2	15024208	15024684	1	metabolic disease	AGMO	induced pluripotent stem cell	ENSG00000187546
7	7p21.1	17403055	17403055	1	autoimmune disease	AHR	adipose tissue, immune system, testis	ENSG00000106546, ENSG00000237773
7	7p21.1	19614578	19614578	1	cardiovascular disease	POLR1F, TWIST1	neuron, thyroid gland	ENSG00000105849, ENSG00000122691
7	7p15.3	21901342	21901342	1	breast cancer	CDCA7L	adrenal gland, blood, brain, immune system, lymphoblastoid cell line, skeletal muscle tissue	ENSG00000164649
7	7p15.3	22485878	22485878	1	breast cancer	STEAP1B	esophagus, fibroblast	ENSG00000105889
7	7p15.3	22726602	22752699	1	allergic disease	IL6, IL6-AS1, NUP42, STEAP1B	adipose tissue, aorta, blood, brain, breast, colon, esophagus, fibroblast, heart, immune system, induced pluripotent stem cell, lung, neuron, pituitary gland, prostate gland, saliva-secreting gland, skin of body, small intestine, stomach, thyroid gland, uterus, vagina	ENSG00000105889, ENSG00000136243, ENSG00000136244, ENSG00000179428
7	7p15.3	23076347	23292661	1	nervous system disease	GPNMB, KLHL7, KLHL7-DT, NUP42	adipose tissue, adrenal gland, aorta, blood, brain, breast, colon, esophagus, fibroblast, heart, immune system, induced pluripotent stem cell, lung, lymphoblastoid cell line, pancreas, pituitary gland, prostate gland, saliva-secreting gland, skeletal muscle tissue, skin of body, stomach, testis, thyroid gland, uterus, vagina	ENSG00000122550, ENSG00000136235, ENSG00000136243, ENSG00000226816, ENSG00000230658, ENSG00000285926
7	7p15.3	23477849	23477849	1	body height	CCDC126, FAM221A, KLHL7-DT, TRA2A	adipose tissue, aorta, blood, brain, colon, immune system, induced pluripotent stem cell, lymphoblastoid cell line, neuron, skin of body	ENSG00000164548, ENSG00000169193, ENSG00000188732, ENSG00000226816, ENSG00000230658, ENSG00000234286, ENSG00000285926
7	7p15.3	24614159	24614159	1	mental or behavioural disorder	PALS2	aorta	ENSG00000105926
7	7p15.2	26030885	26030885	1	breast cancer	NFE2L3	blood, immune system, skin of body	ENSG00000050344
7	7p15.2	26338245	26338245	1	cardiovascular disease	KIAA0087, SNX10	adipose tissue, brain	ENSG00000086300, ENSG00000122548
7	7p15.2	26613671	26613671	1	breast cancer	HOTAIRM1	adipose tissue	ENSG00000233429
7	7p15.2	27207660	27207660	1	autoimmune disease	HOTAIRM1, HOXA4	aorta, esophagus, immune system, skin of body	ENSG00000197576, ENSG00000233429
7	7p15.2	27672485	27672485	1	male reproductive organ cancer	HIBADH	immune system	ENSG00000106049
7	7p15.1	27936944	27936944	1	male reproductive organ cancer	HIBADH, JAZF1-AS1, TAX1BP1	brain, immune system	ENSG00000106049, ENSG00000106052, ENSG00000234336
7	7p15.1	28317270	28317270	1	breast cancer	CREB5	fibroblast	ENSG00000146592
7	7p14.3	29092663	29092663	1	skin cancer		thyroid gland	ENSG00000228421, ENSG00000233517
7	7p14.3	29877769	29877769	1	breast cancer	WIPF3	heart	ENSG00000122574
7	7p14.3	32387886	32387886	1	breast cancer	AVL9, LINC00997, PDE1C	blood, esophagus, induced pluripotent stem cell, testis	ENSG00000105778, ENSG00000154678, ENSG00000281332
7	7p14.3	33472019	33472019	1	eye disease	BBS9, NT5C3A	adipose tissue, brain, immune system	ENSG00000122507, ENSG00000122643
7	7p14.1	40835593	40837874	1	male reproductive organ cancer	INHBA	neuron, pancreas, testis	ENSG00000122641
7	7p14.1	41938905	41938905	1	hypertensive disorder	GLI3	esophagus	ENSG00000106571
7	7p13	44572630	44572630	1	autoimmune disease	CCM2, TMED4	blood, fibroblast, lymphoblastoid cell line	ENSG00000136280, ENSG00000158604
7	7p12.3	46174655	46174655	1	eye disease		heart, lung, skeletal muscle tissue	ENSG00000229459, ENSG00000229628, ENSG00000237760
7	7p12.3	46739055	46739055	1	breast cancer	IGFBP3	brain, testis	ENSG00000146674, ENSG00000230680
7	7p12.3	47406044	47406044	1	male reproductive organ cancer	TNS3	skin of body	ENSG00000136205
7	7p12.2	49568672	49568672	1	breast cancer	VWC2	induced pluripotent stem cell	ENSG00000188730
7	7p12.2	50136058	50136058	1	autoimmune disease	SPATA48	testis	ENSG00000164500
7	7p12.2	50285056	50285056	1	allergic disease	FIGNL1	adipose tissue	ENSG00000132436
7	7p12.1	50785454	50785454	1	hearing disorder	FIGNL1, GRB10	adipose tissue, aorta, brain, colon, fibroblast, heart, immune system, neuron, skin of body, thyroid gland	ENSG00000106070, ENSG00000132436
7	7p11.2	57824985	57824985	1	breast cancer	MIR3147HG	brain, testis	ENSG00000260653
7	7q11.21	64370649	64370649	1	breast cancer	ZNF107, ZNF680, ZNF727, ZNF736	adipose tissue, aorta, brain, fibroblast, skeletal muscle tissue, testis, thyroid gland	ENSG00000173041, ENSG00000196247, ENSG00000214652, ENSG00000226581, ENSG00000234444, ENSG00000285544
7	7q11.22	67660625	67660625	1	breast cancer	LINC02604	blood	ENSG00000273142
7	7q11.23	74696373	74696373	1	cardiovascular disease	GTF2I, GTF2IRD2, NCF1, RCC1L	adipose tissue, adrenal gland, aorta, blood, brain, breast, colon, esophagus, female gonad, fibroblast, heart, immune system, liver, lung, lymphoblastoid cell line, neuron, pancreas, pituitary gland, prostate gland, skeletal muscle tissue, skin of body, small intestine, spleen, stomach, testis, thyroid gland	ENSG00000158517, ENSG00000196275, ENSG00000263001, ENSG00000274523
7	7q11.23	75471799	75519484	1	hypertensive disorder	NCF1, POM121C, RCC1L, SPDYE5	adipose tissue, aorta, blood, colon, esophagus, immune system, induced pluripotent stem cell, lymphoblastoid cell line, pituitary gland, prostate gland, skin of body, small intestine, spleen, thyroid gland	ENSG00000158517, ENSG00000170092, ENSG00000272391, ENSG00000274523
7	7q11.23	75762284	75762284	1	breast cancer	CCL26, POM121C	esophagus, fibroblast, liver, skin of body	ENSG00000006606, ENSG00000272391
7	7q11.23	76728135	76728135	1	breast cancer	DTX2, DTX2P1-UPK3BP1-PMS2P11, POMZP3, SPDYE16, SRRM3, SSC4D, UPK3B, ZP3	adipose tissue, aorta, blood, brain, breast, colon, esophagus, fibroblast, heart, immune system, layer of synovial tissue, lung, lymphoblastoid cell line, neuron, pituitary gland, prostate gland, rectum, skeletal muscle tissue, skin of body, small intestine, stomach, testis, thyroid gland	ENSG00000091073, ENSG00000146700, ENSG00000146707, ENSG00000177679, ENSG00000185040, ENSG00000188372, ENSG00000243566, ENSG00000265479, ENSG00000285666
7	7q11.23	77363867	77409628	1	allergic disease	CCDC146, DTX2P1-UPK3BP1-PMS2P11, GSAP	adipose tissue, aorta, blood, fibroblast, immune system, neuron, pituitary gland, skeletal muscle tissue, skin of body, spleen, testis	ENSG00000135205, ENSG00000186088, ENSG00000250990, ENSG00000265479
7	7q11.23	77723502	77723502	1	breast cancer	APTR, GSAP, TMEM60	adipose tissue, aorta, brain, immune system, lymphoblastoid cell line, skeletal muscle tissue, skin of body	ENSG00000135211, ENSG00000186088, ENSG00000214293
7	7q21.11	80369099	80369099	1	breast cancer	ENSG00000232667	testis	ENSG00000232667
7	7q21.11	83304292	83304292	1	hearing disorder	SEMA3E	fibroblast	ENSG00000170381
7	7q21.12	87719680	87719680	1	breast cancer	ADAM22	skeletal muscle tissue	ENSG00000008277
7	7q21.12	88353928	88353928	1	breast cancer	SRI, STEAP4	adipose tissue, blood, heart, immune system, skin of body	ENSG00000075142, ENSG00000127954, ENSG00000228113
7	7q21.3	94634736	94675032	1	breast cancer	PEG10, SGCE	blood, immune system, lung, neuron	ENSG00000127990, ENSG00000242265
7	7q21.3	96098655	96098655	1	joint disease	SLC25A13	immune system	ENSG00000004864
7	7q21.3	98083225	98156970	1	male reproductive organ cancer	BAIAP2L1	immune system, lymphoblastoid cell line	ENSG00000006453
7	7q22.1	98680008	98680008	1	breast cancer	NPTX2	aorta	ENSG00000106236
7	7q22.1	99150512	99171402	1	autoimmune disease	SMURF1	blood, immune system, lymphoblastoid cell line, skeletal muscle tissue	ENSG00000198742
7	7q22.1	99838273	99838273	1	autoimmune disease	CNPY4, CYP3A5	adipose tissue, blood, esophagus, lymphoblastoid cell line, neuron	ENSG00000106258, ENSG00000166997
7	7q22.1	100717894	100717894	1	autoimmune disease	ACHE, EPHB4, EPO, GIGYF1, GNB2, MOSPD3, SLC12A9, SRRT, TFR2, TRIP6, ZAN	adipose tissue, adrenal gland, aorta, blood, brain, breast, colon, esophagus, fibroblast, heart, immune system, induced pluripotent stem cell, lung, lymphoblastoid cell line, neuron, pancreas, pituitary gland, prostate gland, skeletal muscle tissue, skin of body, stomach, testis, thyroid gland	ENSG00000087077, ENSG00000087085, ENSG00000087087, ENSG00000106327, ENSG00000106330, ENSG00000130427, ENSG00000146828, ENSG00000146830, ENSG00000146839, ENSG00000172354, ENSG00000196411
7	7q22.1	100825743	100924735	1	autoimmune disease	ACHE, EPHB4, FIS1, GIGYF1, MOSPD3, SLC12A9, SRRT, TRIP6, UFSP1, ZAN	adipose tissue, adrenal gland, aorta, blood, brain, breast, esophagus, female gonad, fibroblast, heart, immune system, induced pluripotent stem cell, lymphoblastoid cell line, neuron, pancreas, skin of body, testis, thyroid gland	ENSG00000087077, ENSG00000087085, ENSG00000087087, ENSG00000106330, ENSG00000146828, ENSG00000146830, ENSG00000146839, ENSG00000176125, ENSG00000196411, ENSG00000214253, ENSG00000274993
7	7q22.1	102743216	102743243	1	metabolic disease	ARMC10, ENSG00000267645, FAM185A, FBXL13, LRWD1, NFE4, POLR2J, POLR2J2, POLR2J3, PRKRIP1, RASA4, RASA4B, SPDYE2, SPDYE2B, SPDYE6	adipose tissue, blood, brain, breast, colon, esophagus, fibroblast, heart, immune system, lung, neuron, pancreas, pituitary gland, skeletal muscle tissue, skin of body, spleen, stomach, testis, thyroid gland	ENSG00000005075, ENSG00000105808, ENSG00000128563, ENSG00000161036, ENSG00000161040, ENSG00000168255, ENSG00000170632, ENSG00000170667, ENSG00000173678, ENSG00000205238, ENSG00000222011, ENSG00000228049, ENSG00000230257, ENSG00000239480, ENSG00000260097, ENSG00000267645, ENSG00000279168, ENSG00000285437
7	7q22.1	103180516	103180516	1	breast cancer	DNAJC2, NAPEPLD, SLC26A5	adipose tissue, lymphoblastoid cell line, skeletal muscle tissue, spleen, testis	ENSG00000105821, ENSG00000161048, ENSG00000170615, ENSG00000279168
7	7q22.1	103718024	103718024	1	eye disease	RELN	heart	ENSG00000189056
7	7q22.1	103898528	103898528	1	breast cancer	DNAJC2, RELN	skeletal muscle tissue, spleen	ENSG00000105821, ENSG00000189056
7	7q22.3	104960407	104960407	1	mental or behavioural disorder	LHFPL3-AS2	immune system	ENSG00000225329
7	7q22.3	107405617	107491083	1	cardiovascular disease	COG5	blood, immune system	ENSG00000164597
7	7q31.1	107839681	107944335	1	autoimmune disease	CBLL1-AS1, DLD, LAMB1, SLC26A3	brain, immune system, induced pluripotent stem cell, liver, skeletal muscle tissue, skin of body, thyroid gland	ENSG00000091136, ENSG00000091138, ENSG00000091140, ENSG00000241764, ENSG00000273055
7	7q31.1	110557355	110557355	1	mental or behavioural disorder		fibroblast	ENSG00000226965
7	7q31.31	117911909	117911909	1	mental or behavioural disorder	LSM8	immune system	ENSG00000128534
7	7q31.31	118252390	118252390	1	breast cancer	ANKRD7, CTTNBP2, LSM8	adipose tissue, blood, brain, colon, fibroblast, heart, immune system, lung, lymphoblastoid cell line, skeletal muscle tissue, skin of body, testis, thyroid gland	ENSG00000077063, ENSG00000106013, ENSG00000128534
7	7q31.31	120501519	120501519	1	breast cancer	KCND2	lymphoblastoid cell line	ENSG00000184408
7	7q31.33	126783641	126783641	1	breast cancer	GRM8	lymphoblastoid cell line	ENSG00000179603
7	7q31.33	127375029	127375029	1	allergic disease	ZNF800	neuron	ENSG00000048405
7	7q32.1	127937062	127937062	1	respiratory system disease	LRRC4, SND1	adipose tissue, adrenal gland, aorta, brain, colon, esophagus, neuron, skeletal muscle tissue	ENSG00000128594, ENSG00000197157
7	7q32.1	128933913	129005238	1	autoimmune disease	ATP6V1FNB, ENSG00000230626, IRF5, KCP, SMO, TNPO3, TSPAN33	adipose tissue, aorta, blood, brain, cartilage element, colon, esophagus, heart, immune system, induced pluripotent stem cell, liver, lung, lymphoblastoid cell line, neuron, pancreas, placenta, prostate gland, rectum, saliva-secreting gland, skeletal muscle tissue, skin of body, small intestine, spleen, stomach, testis, thyroid gland	ENSG00000064419, ENSG00000128602, ENSG00000128604, ENSG00000135253, ENSG00000158457, ENSG00000230626, ENSG00000272899
7	7q32.2	130748625	130782095	1	metabolic disease	COPG2, KLF14	adipose tissue, adrenal gland, blood	ENSG00000158623, ENSG00000233559, ENSG00000266265
7	7q32.3	130972152	130980495	1	breast cancer	LINC-PINT	brain, immune system	ENSG00000231721, ENSG00000271204
7	7q34	138802400	138805244	1	hearing disorder	ATP6V0A4	brain	ENSG00000105929
7	7q34	140242504	140254840	1	breast cancer	KDM7A	blood, skin of body	ENSG00000006459
7	7q35	143402040	143413669	1	mental or behavioural disorder	EPHA1, EPHA1-AS1, FAM131B-AS2, GSTK1, TAS2R41, TAS2R60, TCAF1, ZYX	aorta, blood, esophagus, immune system, induced pluripotent stem cell, lung	ENSG00000146904, ENSG00000159840, ENSG00000185899, ENSG00000197448, ENSG00000198420, ENSG00000221855, ENSG00000229153, ENSG00000232533
7	7q35	144351809	144377836	1	breast cancer	ARHGEF35, ARHGEF5, CTAGE15, OR2A1, OR2A12, OR2A42, OR2A7	adipose tissue, aorta, blood, brain, breast, colon, esophagus, fibroblast, heart, lung, lymphoblastoid cell line, neuron, pituitary gland, skin of body, spleen, testis, thyroid gland, vagina	ENSG00000050327, ENSG00000212807, ENSG00000213214, ENSG00000221858, ENSG00000221970, ENSG00000225932, ENSG00000243896, ENSG00000244479, ENSG00000244693, ENSG00000271079, ENSG00000284644
7	7q35	144780465	144780465	1	breast cancer	TPK1	adipose tissue, blood, colon, immune system, lymphoblastoid cell line, skeletal muscle tissue, small intestine	ENSG00000196511, ENSG00000244198
7	7q36.1	149176028	149176028	1	breast cancer	ZNF212, ZNF282, ZNF425, ZNF783, ZNF786	adipose tissue, aorta, blood, brain, esophagus, fibroblast, immune system, lymphoblastoid cell line, skeletal muscle tissue, testis, thyroid gland	ENSG00000170260, ENSG00000170265, ENSG00000197362, ENSG00000204946, ENSG00000204947
7	7q36.1	150811632	150811632	1	body height	AOC1, ATG9B, GIMAP7, GIMAP8, KCNH2, TMEM176A, TMEM176B	adipose tissue, aorta, brain, heart, immune system, induced pluripotent stem cell, liver, lymphoblastoid cell line, neuron, skeletal muscle tissue, thyroid gland	ENSG00000002726, ENSG00000002933, ENSG00000055118, ENSG00000106565, ENSG00000171115, ENSG00000179144, ENSG00000181652
7	7q36.1	151442659	151442659	1	breast cancer	CRYGN, WDR86, WDR86-AS1	adipose tissue, blood, heart, immune system, skin of body, thyroid gland	ENSG00000127377, ENSG00000187260, ENSG00000241456, ENSG00000243836
7	7q36.2	153406507	153406507	1	breast cancer	DPP6	adipose tissue	ENSG00000130226, ENSG00000285524
7	7q36.3	157243506	157271143	1	metabolic disease	UBE3C	adipose tissue, immune system, lymphoblastoid cell line, testis	ENSG00000009335, ENSG00000229660
8	8p23.3	213553	224546	1	breast cancer	TDRP, ZNF596	adipose tissue, esophagus, fibroblast, heart, lung, neuron, skeletal muscle tissue, skin of body, spleen, stomach, testis, thyroid gland	ENSG00000172748, ENSG00000180190, ENSG00000272240, ENSG00000272812, ENSG00000273402
8	8p23.3	570409	570409	1	breast cancer	ERICH1	adipose tissue, immune system	ENSG00000104714
8	8p23.3	1913696	1913696	1	breast cancer	ARHGEF10, KBTBD11-AS1	esophagus, neuron, skin of body	ENSG00000104728, ENSG00000253764
8	8p23.2	2558274	2558274	1	nervous system disease	LINC03021	brain, lymphoblastoid cell line	ENSG00000277526, ENSG00000282142
8	8p23.2	6180789	6180789	1	breast cancer		heart	ENSG00000271743
8	8p23.1	6904049	6904049	1	breast cancer	DEFB1	breast	ENSG00000164825
8	8p23.1	8240516	8240516	1	mental or behavioural disorder	CLDN23, ERI1, PRAG1	aorta, blood, brain, breast, colon, esophagus, female gonad, immune system, induced pluripotent stem cell, lung, lymphoblastoid cell line, neuron, pituitary gland, placenta, saliva-secreting gland, skeletal muscle tissue, skin of body, spleen, testis, thyroid gland, uterus	ENSG00000104626, ENSG00000253893, ENSG00000253958, ENSG00000254153, ENSG00000254367, ENSG00000268955, ENSG00000275342, ENSG00000284606
8	8p23.1	9787149	9787149	1	musculoskeletal system	TNKS	brain, immune system	ENSG00000173273, ENSG00000272267, ENSG00000285675
8	8p22	12991351	12991351	1	breast cancer	TRMT9B	brain	ENSG00000250305
8	8p22	13154867	13154867	1	lung cancer	LINC03019	skin of body	ENSG00000254813
8	8p22	17178692	17178692	1	mental or behavioural disorder	CNOT7, MTMR7, VPS37A, ZDHHC2	adipose tissue, blood, brain, esophagus, heart, immune system, liver, lung, lymphoblastoid cell line, skeletal muscle tissue	ENSG00000003987, ENSG00000104219, ENSG00000155975, ENSG00000198791
8	8p22	17790405	17799492	1	respiratory system disease	ASAH1, PCM1	adipose tissue, aorta, brain, breast, colon, esophagus, female gonad, heart, immune system, lung, lymphoblastoid cell line, neuron, skin of body, testis, thyroid gland	ENSG00000078674, ENSG00000104763, ENSG00000253671, ENSG00000253944, ENSG00000254054
8	8p22	18055243	18056461	1	cardiovascular disease	ASAH1, PCM1	fibroblast, heart, immune system, induced pluripotent stem cell, placenta, spleen, testis, thyroid gland	ENSG00000078674, ENSG00000104763, ENSG00000253671, ENSG00000254054
8	8p21.3	19746427	19746427	1	breast cancer	CSGALNACT1, INTS10, LPL	aorta, blood, fibroblast, heart, immune system, placenta	ENSG00000104613, ENSG00000147408, ENSG00000175445, ENSG00000253270
8	8p21.3	19975135	19975135	1	metabolic disease	LPL	blood, immune system, spleen	ENSG00000175445
8	8p21.3	21957498	21957498	1	cardiovascular disease	GFRA2	immune system	ENSG00000168546
8	8p21.3	22743440	22743440	1	allergic disease		placenta	ENSG00000253125
8	8p21.2	23518189	23518189	1	hypertensive disorder	ENSG00000253837, ENTPD4, NKX3-1, SLC25A37	adipose tissue, adrenal gland, aorta, blood, brain, esophagus, fibroblast, immune system, induced pluripotent stem cell, neuron, pancreas, testis, thyroid gland	ENSG00000147454, ENSG00000167034, ENSG00000197217, ENSG00000253390, ENSG00000253837
8	8p21.2	23677706	23677706	1	male reproductive organ cancer	ADAM28, NKX2-6, NKX3-1, SLC25A37	adipose tissue, blood, heart, immune system, liver, neuron, skeletal muscle tissue	ENSG00000042980, ENSG00000147454, ENSG00000167034, ENSG00000180053, ENSG00000253471
8	8p21.1	28180470	28180470	1	autoimmune disease	ELP3	blood, skeletal muscle tissue	ENSG00000134014
8	8p12	29645115	29652100	1	breast cancer	DUSP4	adipose tissue, blood, fibroblast, immune system	ENSG00000120875, ENSG00000253182, ENSG00000253632
8	8p12	33904416	33904416	1	breast cancer	RNF122	blood	ENSG00000133874
8	8p11.23	38272507	38272507	1	breast cancer	BAG4, DDHD2, LETM2, LSM1, NSD3, PLPP5	adipose tissue, adrenal gland, aorta, blood, brain, colon, esophagus, heart, immune system, induced pluripotent stem cell, liver, neuron, pancreas, pituitary gland, placenta, prostate gland, skeletal muscle tissue, skin of body, small intestine, spleen, stomach, thyroid gland	ENSG00000085788, ENSG00000147535, ENSG00000147548, ENSG00000156735, ENSG00000165046, ENSG00000175324, ENSG00000255487, ENSG00000272092
8	8p11.21	40865350	40865350	1	eye disease	ZMAT4	spleen	ENSG00000165061
8	8p11.21	41651058	41661730	1	metabolic disease	ANK1, GPAT4, NKX6-3	adipose tissue, brain, breast, colon, heart, immune system, lymphoblastoid cell line, neuron, pancreas, skeletal muscle tissue	ENSG00000029534, ENSG00000158669, ENSG00000165066, ENSG00000253389
8	8q11.1	46553947	46553947	1	breast cancer	LINC00293	immune system	ENSG00000253314
8	8q11.21	48216682	48216682	1	autoimmune disease		blood, lymphoblastoid cell line	ENSG00000253140
8	8q11.21	49626810	49627606	1	breast cancer	SNTG1	brain, induced pluripotent stem cell, testis	ENSG00000147481, ENSG00000253206, ENSG00000253484
8	8q11.23	51944596	51944596	1	breast cancer		esophagus, fibroblast, lymphoblastoid cell line, skin of body, testis, thyroid gland	ENSG00000228801, ENSG00000253844, ENSG00000272024
8	8q12.1	56866275	56866275	1	breast cancer	PENK	aorta	ENSG00000181195
8	8q12.1	59266021	59266021	1	eye disease	TOX-DT	brain	ENSG00000167912
8	8q12.1	60353355	60353355	1	breast cancer	CA8	pituitary gland	ENSG00000178538
8	8q12.3	61966481	61966481	1	breast cancer	ASPH, LINC02155	blood, skeletal muscle tissue, testis	ENSG00000198363, ENSG00000254120, ENSG00000285971
8	8q13.3	70899651	70899651	1	respiratory system disease	XKR9	induced pluripotent stem cell	ENSG00000221947
8	8q21.11	73662865	73662865	1	breast cancer	STAU2	brain	ENSG00000040341
8	8q21.13	75383057	75403090	1	breast cancer	CRISPLD1, HNF4G	lymphoblastoid cell line, skin of body	ENSG00000121005, ENSG00000164749
8	8q21.13	76571195	76571195	1	skin cancer	ZFHX4	skin of body	ENSG00000091656
8	8q21.13	78837024	78837024	1	breast cancer	IL7, ZC2HC1A	blood, immune system	ENSG00000104427, ENSG00000104432
8	8q21.13	80379410	80379410	1	allergic disease		lymphoblastoid cell line	ENSG00000251867
8	8q21.13	81741409	81741409	1	genital neoplasm, female	CHMP4C	adipose tissue, colon, rectum	ENSG00000164695
8	8q21.3	86445357	86445357	1	breast cancer	CPNE3, RMDN1, WWP1	adipose tissue, adrenal gland, aorta, blood, brain, breast, colon, esophagus, fibroblast, heart, immune system, lung, lymphoblastoid cell line, neuron, pancreas, pituitary gland, skeletal muscle tissue, skin of body, small intestine, spleen, stomach, testis, thyroid gland	ENSG00000085719, ENSG00000123124, ENSG00000176623, ENSG00000254231
8	8q21.3	88368978	88368978	1	skin disease	MMP16	spleen, thyroid gland	ENSG00000156103
8	8q21.3	88576397	88576397	1	mental or behavioural disorder	MMP16	adipose tissue, adrenal gland, brain, colon, esophagus, fibroblast, heart, layer of synovial tissue, lung, neuron, pituitary gland, skin of body, spleen, stomach, testis, thyroid gland	ENSG00000156103, ENSG00000253553
8	8q21.3	90163834	90163834	1	hypertensive disorder	CALB1, DECR1, NBN, OSGIN2	adipose tissue, aorta, blood, breast, colon, esophagus, heart, immune system, liver, lung, lymphoblastoid cell line, neuron, skeletal muscle tissue, skin of body, spleen, testis	ENSG00000104320, ENSG00000104325, ENSG00000104327, ENSG00000164823
8	8q22.1	93010373	93010373	1	breast cancer	FLJ46284, TRIQK	aorta, brain, immune system	ENSG00000205133, ENSG00000248858, ENSG00000253854
8	8q22.1	96455239	96455239	1	breast cancer	ENSG00000253105, PTDSS1	aorta, brain	ENSG00000156471, ENSG00000253105
8	8q22.2	99466383	99466524	1	breast cancer	STK3, VPS13B	blood, immune system, testis	ENSG00000104375, ENSG00000132549
8	8q22.2	100020419	100020419	1	skin cancer	RGS22, SPAG1	adipose tissue, fibroblast, lymphoblastoid cell line, neuron	ENSG00000104450, ENSG00000132554
8	8q22.2	100256009	100256009	1	cancer	SPAG1	immune system	ENSG00000104450
8	8q23.3	116618444	116623363	1	digestive system cancer	UTP23	brain, immune system	ENSG00000147679
8	8q24.11	117208031	117208031	1	metabolic disease	UTP23	small intestine	ENSG00000147679
8	8q24.12	118935412	118935412	1	allergic disease	COLEC10, MAL2, SAMD12, TNFRSF11B	aorta, brain, colon, fibroblast, heart, immune system, lymphoblastoid cell line	ENSG00000147676, ENSG00000164761, ENSG00000177570, ENSG00000184374
8	8q24.12	119524066	119524066	1	breast cancer	CCN3, ENSG00000254278	aorta, colon, rectum	ENSG00000136999, ENSG00000254278
8	8q24.13	121635443	121635443	1	breast cancer	HAS2	induced pluripotent stem cell, testis	ENSG00000170961, ENSG00000254209
8	8q24.13	123597926	123597926	1	breast cancer	FBXO32	immune system	ENSG00000156804
8	8q24.13	124847575	124847575	1	cardiovascular disease	MTSS1	heart, immune system	ENSG00000170873
8	8q24.13	125469835	125469835	1	cardiovascular disease	RNF139	immune system	ENSG00000170881
8	8q24.21	127180736	127180736	1	autoimmune disease	MYC	immune system	ENSG00000136997
8	8q24.21	129717272	129717272	1	joint disease	GSDMC	skeletal muscle tissue	ENSG00000147697
8	8q24.23	138451334	138451334	1	breast cancer	FAM135B	adipose tissue, colon, esophagus, neuron, testis	ENSG00000147724
8	8q24.3	140619207	140724786	1	hearing disorder	AGO2, CHRAC1, PTK2	adipose tissue, brain, colon, fibroblast, immune system, induced pluripotent stem cell, lymphoblastoid cell line, skeletal muscle tissue, testis	ENSG00000104472, ENSG00000123908, ENSG00000169398, ENSG00000280303
8	8q24.3	142231572	142231572	1	mental or behavioural disorder	ADGRB1, THEM6	colon, esophagus	ENSG00000130193, ENSG00000181790
8	8q24.3	143537756	143537756	1	breast cancer	EEF1D, GFUS, GSDMD, MROH6, NAPRT, PYCR3, TIGD5, ZC3H3	adipose tissue, adrenal gland, aorta, blood, brain, breast, colon, esophagus, female gonad, fibroblast, heart, immune system, induced pluripotent stem cell, lung, lymphoblastoid cell line, neuron, pancreas, skeletal muscle tissue, skin of body, spleen, stomach, testis, thyroid gland	ENSG00000014164, ENSG00000104518, ENSG00000104522, ENSG00000104524, ENSG00000104529, ENSG00000147813, ENSG00000179886, ENSG00000204839, ENSG00000254812, ENSG00000254859, ENSG00000255050, ENSG00000272172
9	9p24.2	4148351	4148351	1	allergic disease	GLIS3	immune system	ENSG00000107249
9	9p24.2	4290085	4292083	1	metabolic disease	RFX3	skin of body	ENSG00000080298
9	9p24.1	5966313	5966313	1	allergic disease	PDCD1LG2	thyroid gland	ENSG00000197646
9	9p24.1	6190076	6213468	1	allergic disease	ERMP1, GLDC, PLGRKT	blood, lymphoblastoid cell line, prostate gland, thyroid gland	ENSG00000099219, ENSG00000107020, ENSG00000178445
9	9p23	12530324	12530324	1	breast cancer	LURAP1L, LURAP1L-AS1, TYRP1	brain, lung	ENSG00000107165, ENSG00000153714, ENSG00000235448
9	9p22.3	15080856	15080856	1	breast cancer	FREM1	brain	ENSG00000164946
9	9p22.3	15298668	15304784	1	digestive system disease	TTC39B	adipose tissue, blood, colon, esophagus, immune system, liver, lung, placenta, skin of body, spleen	ENSG00000155158
9	9p22.2	16885019	16901069	1	skin cancer	BNC2	immune system	ENSG00000173068
9	9p22.2	17044973	17044973	1	mental or behavioural disorder	CNTLN	brain	ENSG00000044459
9	9p22.1	19055967	19055967	1	male reproductive organ cancer	HAUS6, SAXO1	adipose tissue, adrenal gland, aorta, esophagus, immune system, neuron	ENSG00000147874, ENSG00000155875
9	9p21.3	22354500	22354502	1	eye disease	DMRTA1	skeletal muscle tissue, skin of body	ENSG00000176399
9	9p21.3	23583323	23583323	1	allergic disease	ELAVL2	esophagus	ENSG00000107105
9	9p21.2	27543384	27568819	1	nervous system disease	C9orf72, MOB3B	brain, lymphoblastoid cell line, neuron	ENSG00000120162, ENSG00000147894
9	9p13.3	33803410	33803410	1	male reproductive organ cancer	KIF24, NUDT2, PRSS3, PTENP1-AS, UBAP1, UBE2R2	adipose tissue, adrenal gland, aorta, brain, breast, esophagus, fibroblast, immune system, lung, neuron, skeletal muscle tissue, skin of body, testis, thyroid gland	ENSG00000010438, ENSG00000107341, ENSG00000164978, ENSG00000165006, ENSG00000186638, ENSG00000233776, ENSG00000260947, ENSG00000281128
9	9p13.3	35799075	35799075	1	breast cancer	ARHGEF39, CA9, CCDC107, FAM221B, GBA2, HRCT1, MSMP, NPR2, RGP1, SPAAR, SPAG8, TLN1, TMEM8B, TPM2	adipose tissue, adrenal gland, aorta, blood, brain, esophagus, fibroblast, heart, immune system, liver, lymphoblastoid cell line, neuron, pancreas, pituitary gland, prostate gland, saliva-secreting gland, skeletal muscle tissue, skin of body, spleen, stomach, testis, thyroid gland	ENSG00000070610, ENSG00000107159, ENSG00000107185, ENSG00000137076, ENSG00000137098, ENSG00000137103, ENSG00000137135, ENSG00000159884, ENSG00000159899, ENSG00000196196, ENSG00000198467, ENSG00000204930, ENSG00000215183, ENSG00000227388, ENSG00000235387
9	9p13.2	37506969	37506969	1	eye disease	GRHPR, POLR1E, TOMM5	blood, fibroblast, immune system, lymphoblastoid cell line, skeletal muscle tissue, thyroid gland	ENSG00000137054, ENSG00000137106, ENSG00000175768
9	9p13.1	38145784	38145784	1	breast cancer	SHB, SLC25A51, TRMT10B	adipose tissue, brain, fibroblast, immune system, lymphoblastoid cell line, thyroid gland	ENSG00000107338, ENSG00000122696, ENSG00000165275
9	9q21.11	68711779	68711779	1	breast cancer	LINC01506, PGM5, PIP5K1B, TMEM252	blood, brain, immune system, lymphoblastoid cell line, skeletal muscle tissue	ENSG00000107242, ENSG00000154330, ENSG00000181778, ENSG00000234506, ENSG00000285130
9	9q21.31	79678052	79678052	1	breast cancer	TLE4	brain, immune system	ENSG00000106829
9	9q21.32	81694033	81696885	1	metabolic disease	TLE1, TLE1-DT	immune system, skin of body	ENSG00000196781, ENSG00000233926
9	9q21.33	86995320	86995320	1	breast cancer	GAS1, GAS1RR, LINC02893	aorta, blood, brain, colon, esophagus, fibroblast, pancreas, pituitary gland, skin of body, thyroid gland	ENSG00000180447, ENSG00000226237, ENSG00000269994
9	9q22.2	91166134	91166134	1	autoimmune disease	AUH, LINC00484, NFIL3	adipose tissue, blood, brain, colon, fibroblast, immune system, lymphoblastoid cell line, neuron, rectum, small intestine, thyroid gland	ENSG00000148090, ENSG00000165030, ENSG00000229694, ENSG00000230537, ENSG00000237422, ENSG00000260454
9	9q22.32	94951177	94960984	1	cardiovascular disease	AOPEP, ENSG00000232063, PCAT7	brain, placenta	ENSG00000148120, ENSG00000231806, ENSG00000232063
9	9q22.33	98105907	98105922	1	autoimmune disease	ANP32B, CORO2A, FOXE1, NANS, TRIM14, TRMO	adipose tissue, brain, esophagus, immune system, lung, skeletal muscle tissue, spleen, testis, thyroid gland	ENSG00000095380, ENSG00000106785, ENSG00000106789, ENSG00000136932, ENSG00000136938, ENSG00000178919, ENSG00000236896
9	9q22.33	98900721	98900721	1	respiratory system disease	GALNT12	skeletal muscle tissue	ENSG00000119514
9	9q22.33	99153605	99153605	1	allergic disease	TGFBR1	blood, immune system, lymphoblastoid cell line	ENSG00000106799
9	9q31.1	104094352	104149665	1	skin cancer	SMC2, SMC2-DT	brain, heart, immune system, testis, thyroid gland	ENSG00000136824, ENSG00000270332
9	9q31.1	104461058	104461058	1	breast cancer	NIPSNAP3A	immune system	ENSG00000136783
9	9q31.1	104929542	104933567	1	eye disease	ABCA1	adipose tissue, adrenal gland, aorta, brain, colon, esophagus, female gonad, fibroblast, immune system, induced pluripotent stem cell, layer of synovial tissue, liver, lung, neuron, pancreas, pituitary gland, prostate gland, saliva-secreting gland, skeletal muscle tissue, skin of body, small intestine, stomach, testis, thyroid gland, uterus, vagina	ENSG00000165029, ENSG00000226334
9	9q31.2	106565361	106565361	1	hypertensive disorder		testis	ENSG00000237062
9	9q31.3	109995066	109995066	1	hypertensive disorder	TXN	skeletal muscle tissue	ENSG00000136810
9	9q32	112789611	112789611	1	breast cancer	INIP, SLC46A2, SNX30	adipose tissue, blood, fibroblast, immune system, neuron, skin of body	ENSG00000119457, ENSG00000148153, ENSG00000148158, ENSG00000271631
9	9q32	114172580	114172580	1	joint disease	COL27A1	neuron	ENSG00000196739
9	9q32	114776054	114835605	1	autoimmune disease	TNFSF15, TNFSF8	immune system	ENSG00000106952, ENSG00000181634
9	9q33.1	115078463	115112851	1	joint disease	TNC	immune system, testis	ENSG00000041982
9	9q33.1	116421847	116421847	1	mental or behavioural disorder	ASTN2-AS1	testis	ENSG00000229105
9	9q33.1	116533794	116551207	1	breast cancer	ASTN2	adipose tissue, lymphoblastoid cell line	ENSG00000148219
9	9q33.2	121279393	121279393	1	skin disease	C5, CNTRL, GSN, GSN-AS1, PSMD5, RAB14, STOM, TRAF1	adipose tissue, aorta, blood, brain, colon, esophagus, fibroblast, immune system, lung, lymphoblastoid cell line, skeletal muscle tissue, skin of body, testis, thyroid gland	ENSG00000056558, ENSG00000095261, ENSG00000106804, ENSG00000119396, ENSG00000119397, ENSG00000148175, ENSG00000148180, ENSG00000227355, ENSG00000235865
9	9q33.3	125388505	125388505	1	respiratory system disease	GAPVD1, RABEPK, SCAI	aorta, blood, immune system, skeletal muscle tissue, thyroid gland	ENSG00000136933, ENSG00000165219, ENSG00000173611
9	9q33.3	126634155	126634155	1	breast cancer		adipose tissue	ENSG00000224842
9	9q34.11	128710523	128850912	1	allergic disease	ENDOG, PKN3, SPOUT1	adipose tissue, aorta, blood, brain, breast, colon, fibroblast, immune system, lymphoblastoid cell line, neuron, skin of body, stomach, testis, thyroid gland	ENSG00000160447, ENSG00000167136, ENSG00000198917
9	9q34.11	129811257	129826002	1	male reproductive organ cancer	C9orf78, FNBP1, TOR1A, TOR1B, USP20	adrenal gland, aorta, blood, brain, esophagus, heart, immune system, neuron, skeletal muscle tissue, stomach	ENSG00000136816, ENSG00000136819, ENSG00000136827, ENSG00000136878, ENSG00000187239
9	9q34.13	132776033	132776033	1	breast cancer	AK8, GTF3C4	adipose tissue, brain, immune system, skin of body	ENSG00000125484, ENSG00000165695
9	9q34.3	136200833	136218015	1	cardiovascular disease	GPSM1, QSOX2	adipose tissue, blood, brain, fibroblast, immune system, neuron, skeletal muscle tissue	ENSG00000160360, ENSG00000165661
9	9q34.3	137273278	137273278	1	autoimmune disease	FAM166A, NELFB, RNF224, STPG3, STPG3-AS1, TOR4A	adipose tissue, aorta, brain, immune system, neuron, pancreas, skin of body, thyroid gland	ENSG00000188163, ENSG00000188986, ENSG00000197768, ENSG00000198113, ENSG00000233198, ENSG00000275549
9	9q34.3	137605991	137605991	1	allergic disease	ARRDC1	adipose tissue, blood, heart, lung, lymphoblastoid cell line, neuron	ENSG00000197070
10	10p15.1	6584252	6586372	1	allergic disease	PRKCQ, PRKCQ-AS1	blood, brain, colon, esophagus, immune system, lung, pancreas, rectum, skeletal muscle tissue, testis, thyroid gland	ENSG00000065675, ENSG00000225948, ENSG00000237943
10	10p14	8053377	8059464	1	allergic disease	ATP5F1C, GATA3, ITIH5	adipose tissue, immune system, lymphoblastoid cell line	ENSG00000107485, ENSG00000123243, ENSG00000165629
10	10p14	8474816	8474816	1	allergic disease		skin of body	ENSG00000226990
10	10p14	9011169	9015459	1	allergic disease	GATA3	fibroblast	ENSG00000107485
10	10p13	13578094	13578094	1	breast cancer	BEND7, FRMD4A, PRPF18	adipose tissue, blood, brain, immune system, induced pluripotent stem cell, lymphoblastoid cell line	ENSG00000151474, ENSG00000165626, ENSG00000165630, ENSG00000239665
10	10p12.33	17312872	17312872	1	breast cancer	VIM-AS1	lymphoblastoid cell line	ENSG00000229124
10	10p12.32	18312999	18312999	1	mental or behavioural disorder		blood	ENSG00000240291
10	10p12.31	19934203	19934203	1	breast cancer	PLXDC2	lymphoblastoid cell line	ENSG00000120594
10	10p12.31	21709516	21709516	1	hypertensive disorder	MIR1915HG	neuron	ENSG00000204682
10	10p12.31	21980918	21980918	1	breast cancer	MIR1915HG, MLLT10	adipose tissue, immune system	ENSG00000078403, ENSG00000204682
10	10p12.2	23610891	23610891	1	breast cancer	C10orf67	skin of body	ENSG00000179133
10	10p12.1	25530299	25532389	1	digestive system disease	GPR158, LINC00836	colon, immune system	ENSG00000151025, ENSG00000280809
10	10p12.1	26890667	26892763	1	autoimmune disease	MASTL, YME1L1	adipose tissue, blood, skeletal muscle tissue	ENSG00000120539, ENSG00000136758
10	10p11.23	30028144	30028144	1	cardiovascular disease	JCAD	aorta	ENSG00000165757
10	10p11.23	30267391	30267391	1	breast cancer	MTPAP	skeletal muscle tissue	ENSG00000107951
10	10p11.23	30401447	30515668	1	autoimmune disease	MAP3K8	blood, immune system, skin of body	ENSG00000107968
10	10p11.21	34968895	35059982	1	autoimmune disease	CREM, CUL2	fibroblast, lymphoblastoid cell line, pancreas, stomach	ENSG00000095794, ENSG00000108094, ENSG00000283000
10	10p11.21	35177257	35265126	1	autoimmune disease	CCNY, CREM, CUL2	adipose tissue, aorta, blood, brain, fibroblast, immune system, induced pluripotent stem cell, lymphoblastoid cell line, neuron, pancreas, pituitary gland, prostate gland, skeletal muscle tissue, stomach	ENSG00000095794, ENSG00000108094, ENSG00000108100, ENSG00000230534, ENSG00000233200, ENSG00000271335, ENSG00000283000
10	10p11.21	36115518	36115518	1	breast cancer		pancreas	ENSG00000227475
10	10q11.21	42451928	42451928	1	breast cancer	BMS1, ENSG00000259869, LINC00839, RET, ZNF33B	adipose tissue, adrenal gland, aorta, blood, brain, breast, colon, esophagus, female gonad, fibroblast, heart, immune system, induced pluripotent stem cell, lung, neuron, pituitary gland, prostate gland, saliva-secreting gland, skin of body, small intestine, stomach, testis, thyroid gland, uterus, vagina	ENSG00000165731, ENSG00000165733, ENSG00000185904, ENSG00000196693, ENSG00000259869
10	10q11.21	43453519	43453519	1	breast cancer	HNRNPF	immune system	ENSG00000169813
10	10q11.21	44890489	44890489	1	hypertensive disorder	RASSF4	skeletal muscle tissue	ENSG00000107551
10	10q11.22	45609495	45652878	1	male reproductive organ cancer	AGAP4, WASHC2C, ZFAND4	adipose tissue, aorta, blood, brain, fibroblast, immune system, lymphoblastoid cell line, neuron, skeletal muscle tissue, skin of body, testis, thyroid gland	ENSG00000172661, ENSG00000172671, ENSG00000188234
10	10q11.23	49524234	49524234	1	breast cancer	ERCC6	adipose tissue, immune system, skeletal muscle tissue	ENSG00000225830, ENSG00000235939
10	10q11.23	50402989	50402989	1	breast cancer	SGMS1	brain, immune system	ENSG00000198964
10	10q21.2	60519366	60562276	1	mental or behavioural disorder	ANK3	blood, immune system	ENSG00000151150
10	10q21.2	62040245	62040245	1	autoimmune disease	ARID5B	immune system	ENSG00000150347
10	10q21.3	63144311	63144311	1	cardiovascular disease	NRBF2	immune system	ENSG00000148572
10	10q21.3	67905124	67905124	1	cardiovascular disease	DNAJC12, SIRT1	blood, immune system, testis	ENSG00000096717, ENSG00000108176
10	10q22.1	69458890	69485520	1	cardiovascular disease	TSPAN15	blood, heart, immune system, induced pluripotent stem cell, lymphoblastoid cell line, placenta	ENSG00000099282
10	10q22.1	71092978	71092978	1	breast cancer	SGPL1, UNC5B	blood, immune system	ENSG00000107731, ENSG00000166224
10	10q22.1	71841488	71841488	1	breast cancer	CDH23, PSAP, VSIR	blood, immune system, lymphoblastoid cell line, neuron, stomach	ENSG00000107736, ENSG00000107738, ENSG00000197746
10	10q22.1	72005301	72005301	1	joint disease	ASCC1, CHST3, DNAJB12, SPOCK2	adipose tissue, brain, immune system, lymphoblastoid cell line, skeletal muscle tissue, skin of body	ENSG00000107742, ENSG00000122863, ENSG00000138303, ENSG00000148719
10	10q22.2	73654586	73661890	1	cardiovascular disease	CFAP70, FUT11, MYOZ1, NUDT13	brain, esophagus, heart	ENSG00000156042, ENSG00000166321, ENSG00000177791, ENSG00000196968
10	10q22.2	73765001	73934174	1	autoimmune disease	ADK, AGAP5, BMS1P4, C10orf55, CAMK2G, ECD, FUT11, MYOZ1, NDST2, PLAU, SEC24C, ZSWIM8	adipose tissue, blood, brain, breast, esophagus, fibroblast, heart, immune system, lung, lymphoblastoid cell line, neuron, pituitary gland, skeletal muscle tissue, skin of body, spleen, testis, thyroid gland	ENSG00000122861, ENSG00000122882, ENSG00000148660, ENSG00000156110, ENSG00000166507, ENSG00000172650, ENSG00000176986, ENSG00000177791, ENSG00000196968, ENSG00000214655, ENSG00000222047, ENSG00000271816, ENSG00000271848, ENSG00000272140, ENSG00000272791
10	10q22.2	74083342	74083342	1	hearing disorder	ADK	blood	ENSG00000156110
10	10q22.3	76821395	76821395	1	eye disease		adipose tissue, brain, heart	ENSG00000269256
10	10q22.3	78842890	78842890	1	skin cancer	ZMIZ1-AS1	brain	ENSG00000224596
10	10q23.31	88255644	88291278	1	metabolic disease	PTEN, RNLS	pancreas, thyroid gland	ENSG00000171862, ENSG00000184719
10	10q23.31	89139865	89139865	1	allergic disease	CH25H, FAS	blood, heart, immune system	ENSG00000026103, ENSG00000138135
10	10q23.31	89246195	89250722	1	cardiovascular disease	KIF20B, LIPA	adrenal gland, blood, brain, immune system, induced pluripotent stem cell, lung, pancreas, skeletal muscle tissue	ENSG00000107798, ENSG00000138182
10	10q23.32	91298485	91298485	1	breast cancer	TNKS2-DT	brain	ENSG00000228701
10	10q24.1	96567023	96567023	1	breast cancer	TM9SF3	esophagus, immune system, thyroid gland	ENSG00000077147
10	10q24.2	98950262	98950263	1	breast cancer	HPSE2	skin of body	ENSG00000172987
10	10q24.2	99514301	99538694	1	autoimmune disease	ABCC2, LINC01475, NKX2-3	colon, liver, lymphoblastoid cell line, saliva-secreting gland, small intestine, spleen, stomach, testis, thyroid gland	ENSG00000023839, ENSG00000119919, ENSG00000228778, ENSG00000257582
10	10q24.31	100236603	100278884	1	metabolic disease	BLOC1S2, CWF19L1	adipose tissue, adrenal gland, brain, immune system, neuron, thyroid gland	ENSG00000095485, ENSG00000196072, ENSG00000227492
10	10q24.31	101172930	101172930	1	breast cancer	SFXN3, TLX1NB	esophagus, testis	ENSG00000107819, ENSG00000236311
10	10q24.32	101899844	101899844	1	cardiovascular disease	ARMH3	skeletal muscle tissue	ENSG00000120029
10	10q24.32	102230055	102230055	1	cardiovascular disease	CUEDC2, PITX3, SFXN2	brain, lymphoblastoid cell line, testis	ENSG00000107859, ENSG00000107874, ENSG00000156398
10	10q24.32	102852578	102900247	1	mental or behavioural disorder	ARL3, AS3MT, ATP5MK, BORCS7, CNNM2, MFSD13A, NT5C2, PSD, SFXN2, WBP1L	adipose tissue, adrenal gland, aorta, blood, brain, breast, colon, esophagus, heart, immune system, induced pluripotent stem cell, lung, lymphoblastoid cell line, neuron, rectum, skin of body, small intestine, spleen, testis, thyroid gland	ENSG00000059915, ENSG00000076685, ENSG00000138111, ENSG00000138175, ENSG00000148842, ENSG00000156398, ENSG00000166272, ENSG00000166275, ENSG00000173915, ENSG00000214435, ENSG00000272912
10	10q24.32	103004514	103004514	1	mental or behavioural disorder	AS3MT, NT5C2	brain, immune system	ENSG00000076685, ENSG00000214435
10	10q24.33	103582915	103582915	1	cardiovascular disease	CALHM2, NEURL1	fibroblast, immune system, lymphoblastoid cell line	ENSG00000107954, ENSG00000138172, ENSG00000273108
10	10q25.2	110425838	110426390	1	autoimmune disease	MXI1	immune system, skin of body	ENSG00000119950, ENSG00000273143
10	10q25.2	110814644	110814644	1	cardiovascular disease	PDCD4	immune system	ENSG00000150593
10	10q25.3	114045297	114045297	1	cardiovascular disease	ADRB1	immune system	ENSG00000043591
10	10q25.3	116183196	116183196	1	breast cancer	GFRA1	brain	ENSG00000151892
10	10q25.3	116685740	116685740	1	hypertensive disorder	C10orf82, HSPA12A	brain, esophagus, neuron, skeletal muscle tissue, spleen, testis, thyroid gland	ENSG00000165863, ENSG00000165868, ENSG00000232767
10	10q26.13	121577668	121580917	1	breast cancer	FGFR2	blood	ENSG00000066468
10	10q26.13	124736968	124750812	1	autoimmune disease	EEF1AKMT2, FAM53B	blood, fibroblast, immune system, lymphoblastoid cell line	ENSG00000189319, ENSG00000203791
10	10q26.13	124962127	125008641	1	male reproductive organ cancer	BCCIP, CTBP2, ZRANB1	fibroblast, immune system, prostate gland	ENSG00000019995, ENSG00000107949, ENSG00000175029
10	10q26.2	127883985	127883985	1	breast cancer	CLRN3	brain	ENSG00000180745
10	10q26.2	128392684	128392684	1	breast cancer	LINC01163	testis	ENSG00000234640, ENSG00000280953
10	10q26.3	131232082	131232082	1	breast cancer	TCERG1L	esophagus, skin of body, thyroid gland	ENSG00000176769
11	11p15.5	200289	200289	1	cancer	BET1L, PSMD13, RIC8A	aorta, brain, immune system	ENSG00000177951, ENSG00000177963, ENSG00000185627
11	11p15.5	320836	321235	1	autoimmune disease	BET1L, IFITM1, IFITM2, IFITM3, IFITM5, NLRP6, PGGHG, SIGIRR, SIRT3	adipose tissue, adrenal gland, aorta, blood, brain, breast, colon, esophagus, female gonad, fibroblast, heart, immune system, induced pluripotent stem cell, liver, lung, lymphoblastoid cell line, neuron, pancreas, pituitary gland, prostate gland, rectum, saliva-secreting gland, skeletal muscle tissue, skin of body, small intestine, spleen, stomach, testis, thyroid gland, uterus	ENSG00000142082, ENSG00000142089, ENSG00000142102, ENSG00000174885, ENSG00000177951, ENSG00000185187, ENSG00000185201, ENSG00000185885, ENSG00000206013, ENSG00000251661, ENSG00000254910, ENSG00000255026, ENSG00000255089, ENSG00000255328, ENSG00000270030, ENSG00000270105, ENSG00000270972
11	11p15.5	565317	565317	1	digestive system disease	ANO9, CDHR5, HRAS, IRF7, PHRF1, RNH1, SCGB1C1, TMEM80	adipose tissue, aorta, brain, colon, esophagus, immune system, lymphoblastoid cell line, rectum, skin of body	ENSG00000023191, ENSG00000070047, ENSG00000099834, ENSG00000174775, ENSG00000177042, ENSG00000185101, ENSG00000185507, ENSG00000188076, ENSG00000251661
11	11p15.5	800485	817286	1	breast cancer	CD151, CEND1, CRACR2B, DEAF1, EPS8L2, GATD1, GATD1-DT, PIDD1, POLR2L, RPLP2, SLC25A22	adipose tissue, adrenal gland, aorta, blood, brain, colon, esophagus, fibroblast, heart, immune system, induced pluripotent stem cell, lung, lymphoblastoid cell line, neuron, pancreas, prostate gland, saliva-secreting gland, skeletal muscle tissue, skin of body, spleen, stomach, thyroid gland, vagina	ENSG00000177030, ENSG00000177106, ENSG00000177225, ENSG00000177542, ENSG00000177595, ENSG00000177600, ENSG00000177685, ENSG00000177697, ENSG00000177700, ENSG00000184524, ENSG00000255108, ENSG00000255142, ENSG00000255158, ENSG00000255284, ENSG00000274897
11	11p15.5	1194354	1194354	1	allergic disease	AP2A2, DRD4, TOLLIP-DT	adipose tissue, skeletal muscle tissue	ENSG00000069696, ENSG00000183020, ENSG00000255153
11	11p15.5	2163618	2163618	1	metabolic disease	C11orf21, TNNT3	aorta, immune system, small intestine	ENSG00000110665, ENSG00000130595
11	11p15.5	2270485	2274538	1	allergic disease	C11orf21, TSPAN32	adipose tissue, immune system, lymphoblastoid cell line, skin of body	ENSG00000064201, ENSG00000110665, ENSG00000224513
11	11p15.4	2835964	2835964	1	metabolic disease	NAP1L4, OSBPL5, SLC22A18	heart, induced pluripotent stem cell, skeletal muscle tissue	ENSG00000021762, ENSG00000110628, ENSG00000205531
11	11p15.4	5645852	5645852	1	breast cancer	TRIM5	lymphoblastoid cell line	ENSG00000132256
11	11p15.4	7526356	7526356	1	male reproductive organ cancer	PPFIBP2	blood, esophagus, immune system	ENSG00000166387
11	11p15.4	8027694	8027694	1	hearing disorder	TUB	colon	ENSG00000166402
11	11p15.4	8228596	8228596	1	hypertensive disorder	RIC3	skin of body	ENSG00000166405
11	11p15.4	10657894	10670625	1	allergic disease	AMPD3, RNF141, ZBED5	adipose tissue, immune system, skeletal muscle tissue, skin of body	ENSG00000110315, ENSG00000133805, ENSG00000236287
11	11p15.4	11276903	11276903	1	breast cancer		adipose tissue, aorta, brain, breast, colon, esophagus, lung, neuron, skeletal muscle tissue, skin of body, spleen, thyroid gland	ENSG00000255260
11	11p15.1	18139399	18139399	1	breast cancer	MRGPRX3, SAAL1, SERGEF	adipose tissue, adrenal gland, aorta, blood, brain, breast, cartilage element, colon, esophagus, female gonad, fibroblast, heart, immune system, induced pluripotent stem cell, lung, lymphoblastoid cell line, neuron, pancreas, pituitary gland, prostate gland, saliva-secreting gland, skeletal muscle tissue, skin of body, stomach, testis, thyroid gland, vagina	ENSG00000129158, ENSG00000166788, ENSG00000179826, ENSG00000255470
11	11p14.3	22694681	22694681	1	breast cancer	SLC17A6	brain	ENSG00000091664, ENSG00000255418
11	11p14.3	23407525	23407525	1	breast cancer		aorta	ENSG00000255418
11	11p14.1	28558791	28558791	1	eye disease	METTL15	immune system	ENSG00000169519
11	11p13	31828558	31828558	1	mental or behavioural disorder	DNAJC24	lymphoblastoid cell line	ENSG00000170946
11	11p13	36306032	36365351	1	allergic disease	COMMD9, PRR5L	adipose tissue, aorta, esophagus, induced pluripotent stem cell, lymphoblastoid cell line, neuron	ENSG00000110442, ENSG00000135362
11	11p12	39295331	39295331	1	breast cancer	LINC01493	brain	ENSG00000254562, ENSG00000285751
11	11p11.2	46678653	46678653	1	cardiovascular disease	ARHGAP1	adipose tissue	ENSG00000175220
11	11p11.2	46783211	46783211	1	cardiovascular disease	MADD	adipose tissue, blood	ENSG00000110514
11	11p11.2	46887179	46887179	1	hearing disorder	ARHGAP1	skeletal muscle tissue, skin of body	ENSG00000175220
11	11p11.2	47661173	47661173	1	eye disease	CELF1, FAM180B, NDUFS3, NUP160, PTPMT1, RAPSN	immune system, skin of body	ENSG00000030066, ENSG00000110536, ENSG00000149187, ENSG00000165917, ENSG00000196666, ENSG00000213619
11	11q12.1	57637306	57640909	1	respiratory system disease	MED19, TIMM10, YPEL4, ZDHHC5	blood, immune system, skin of body, thyroid gland	ENSG00000134809, ENSG00000156599, ENSG00000156603, ENSG00000166793, ENSG00000254602
11	11q12.1	58641214	58641214	1	autoimmune disease	CNTF, FAM111A, OR5B12, ZFP91	fibroblast, immune system, liver, lymphoblastoid cell line, skeletal muscle tissue	ENSG00000166801, ENSG00000172362, ENSG00000186660, ENSG00000242689, ENSG00000269570
11	11q12.2	60156035	60335912	1	mental or behavioural disorder	MS4A3, MS4A4E, MS4A6E	adipose tissue, blood, brain, immune system, testis	ENSG00000149516, ENSG00000166926, ENSG00000214787
11	11q12.3	62140968	62143950	1	male reproductive organ cancer	INCENP, SCGB2A1	adipose tissue, blood, brain, esophagus, heart, immune system, skeletal muscle tissue, skin of body, thyroid gland	ENSG00000124939, ENSG00000149503
11	11q13.1	64114891	64114891	1	cardiovascular disease	CCDC88B, FERMT3, PPP1R14B, TRPT1, VEGFB	adipose tissue, blood, brain, esophagus, heart, immune system, lymphoblastoid cell line, skeletal muscle tissue, testis	ENSG00000149743, ENSG00000149781, ENSG00000168071, ENSG00000173457, ENSG00000173511, ENSG00000231680, ENSG00000236935
11	11q13.2	66734153	66734153	1	joint disease	ACTN3, CCS, LRFN4, RAD9A	adipose tissue, aorta, blood, brain, esophagus, induced pluripotent stem cell, skeletal muscle tissue, skin of body, testis, thyroid gland	ENSG00000172613, ENSG00000173621, ENSG00000173992, ENSG00000248746, ENSG00000250105
11	11q13.2	67104849	67184494	1	male reproductive organ cancer	RAD9A	adipose tissue, aorta, brain, breast, colon, esophagus, immune system, lung, neuron, pituitary gland, prostate gland, skeletal muscle tissue, skin of body, stomach, testis, thyroid gland	ENSG00000172613
11	11q13.2	67308593	67308593	1	male reproductive organ cancer	RAD9A	brain	ENSG00000172613
11	11q13.2	68406654	68406654	1	skin disease	PPP6R3	immune system	ENSG00000110075
11	11q13.3	70341677	70341677	1	breast cancer	PPFIA1	adipose tissue, adrenal gland, aorta, blood, brain, breast, colon, esophagus, female gonad, fibroblast, heart, immune system, induced pluripotent stem cell, liver, lung, lymphoblastoid cell line, neuron, pancreas, pituitary gland, prostate gland, saliva-secreting gland, skeletal muscle tissue, skin of body, small intestine, spleen, stomach, thyroid gland, vagina	ENSG00000131626, ENSG00000254484
11	11q13.4	71439171	71510202	1	autoimmune disease	DHCR7, KRTAP5-10, KRTAP5-7, KRTAP5-9, NADSYN1	blood, brain, breast, esophagus, female gonad, heart, immune system, lymphoblastoid cell line, neuron, skeletal muscle tissue, skin of body	ENSG00000172890, ENSG00000172893, ENSG00000204572, ENSG00000244411, ENSG00000254682, ENSG00000254997
11	11q13.4	72713589	72749353	1	metabolic disease	ARAP1, STARD10	adipose tissue, blood, brain, breast, cartilage element, heart, immune system, lymphoblastoid cell line, pituitary gland, skeletal muscle tissue, skin of body, testis, thyroid gland	ENSG00000186635, ENSG00000214530, ENSG00000285693
11	11q13.4	74589396	74589396	1	joint disease	KCNE3, LIPT2, POLD3, RNF169	adipose tissue, aorta, immune system, skeletal muscle tissue	ENSG00000077514, ENSG00000166439, ENSG00000175536, ENSG00000175538
11	11q13.5	75998789	75998789	1	autoimmune disease	UVRAG	brain, testis	ENSG00000198382
11	11q13.5	77347614	77347614	1	autoimmune disease	PAK1	immune system, thyroid gland	ENSG00000149269
11	11q14.1	79364808	79445704	1	mental or behavioural disorder	TENM4	aorta, esophagus, fibroblast, immune system	ENSG00000149256
11	11q14.1	80665372	80665372	1	breast cancer	LINC02720	brain	ENSG00000255178
11	11q14.1	83820603	83820603	1	breast cancer		pancreas	ENSG00000255234
11	11q14.2	86156833	86156833	1	mental or behavioural disorder	SYTL2	immune system	ENSG00000137501, ENSG00000255005
11	11q14.2	86726375	86726375	1	respiratory system disease		adipose tissue, adrenal gland, esophagus, skeletal muscle tissue	ENSG00000254731, ENSG00000255250
11	11q14.2	88132774	88132774	1	breast cancer	CTSC, RAB38	adipose tissue, aorta, blood, brain, colon, esophagus, female gonad, fibroblast, heart, immune system, liver, lung, lymphoblastoid cell line, neuron, skeletal muscle tissue, skin of body, spleen, stomach	ENSG00000109861, ENSG00000123892
11	11q14.3	89058340	89058340	1	hearing disorder	CTSC	blood	ENSG00000109861
11	11q14.3	92965261	92965261	1	metabolic disease	MED17	brain	ENSG00000042429
11	11q21	93952836	93952836	1	breast cancer	HEPHL1, PANX1, SMCO4, VSTM5	aorta, blood, brain, breast, fibroblast, heart, immune system, induced pluripotent stem cell, lung, neuron, skin of body, spleen	ENSG00000110218, ENSG00000166002, ENSG00000181333, ENSG00000214376, ENSG00000250519
11	11q21	94193291	94193291	1	autoimmune disease	GPR83, HEPHL1, PANX1	adipose tissue, adrenal gland, aorta, blood, brain, breast, colon, fibroblast, heart, lung, prostate gland, skin of body, thyroid gland	ENSG00000110218, ENSG00000123901, ENSG00000181333, ENSG00000250519
11	11q21	94729927	94729927	1	skin cancer	AMOTL1, MRE11	immune system	ENSG00000020922, ENSG00000166025
11	11q21	95578258	95578258	1	autoimmune disease	FAM76B, LNCRNA-IUR, SESN3	aorta, blood, immune system	ENSG00000077458, ENSG00000149212, ENSG00000245552
11	11q21	95692306	95692306	1	allergic disease	CEP57	skeletal muscle tissue	ENSG00000166037
11	11q21	96290263	96290263	1	autoimmune disease	CCDC82	adipose tissue, aorta, breast, colon, esophagus, fibroblast, lung, lymphoblastoid cell line, neuron, skeletal muscle tissue, skin of body, spleen, stomach, thyroid gland	ENSG00000149231
11	11q21	96635508	96635508	1	breast cancer		induced pluripotent stem cell	ENSG00000254587
11	11q22.1	99081787	99081787	1	breast cancer	CNTN5	aorta	ENSG00000149972
11	11q22.1	100626558	100626558	1	respiratory system disease	ARHGAP42	aorta, fibroblast, pancreas	ENSG00000165895
11	11q22.2	102525876	102530930	1	male reproductive organ cancer	MMP7, TMEM123	immune system, liver, lung, lymphoblastoid cell line, pancreas, prostate gland, skin of body	ENSG00000137673, ENSG00000152558
11	11q22.2	102632039	102632039	1	breast cancer	MMP1, MMP27	adipose tissue, blood, breast, saliva-secreting gland, skin of body, small intestine	ENSG00000137675, ENSG00000196611, ENSG00000281655
11	11q22.2	102859302	102929549	1	cardiovascular disease	DCUN1D5, DYNC2H1, MMP12, MMP3	adipose tissue, immune system, skin of body	ENSG00000137692, ENSG00000149968, ENSG00000187240, ENSG00000262406
11	11q22.3	107729844	107729844	1	cardiovascular disease	SLC35F2	adipose tissue, aorta, lymphoblastoid cell line	ENSG00000110660
11	11q22.3	108440928	108475376	1	breast cancer	ATM, NPAT, POGLUT3	brain, fibroblast, immune system, neuron, placenta, thyroid gland	ENSG00000149308, ENSG00000149311, ENSG00000178202, ENSG00000285696
11	11q22.3	109507345	109507345	1	mental or behavioural disorder		brain	ENSG00000255028
11	11q23.1	110739323	110739323	1	respiratory system disease	ARHGAP20	immune system	ENSG00000137727
11	11q23.1	111561436	111570140	1	allergic disease	C11orf1, CRYAB, FDXACB1, HSPB2, LAYN, PPP2R1B, SIK2	adipose tissue, adrenal gland, blood, brain, colon, fibroblast, heart, immune system, induced pluripotent stem cell, pancreas, skeletal muscle tissue, skin of body, spleen, testis	ENSG00000109846, ENSG00000137713, ENSG00000137720, ENSG00000170145, ENSG00000170276, ENSG00000204381, ENSG00000254990, ENSG00000255561
11	11q23.2	113522272	113541721	1	mental or behavioural disorder	ANKK1, DRD2, TTC12	adipose tissue, blood, brain, immune system, skeletal muscle tissue	ENSG00000149292, ENSG00000149295, ENSG00000170209
11	11q23.2	113936459	113936459	1	male reproductive organ cancer	DRD2, USP28	immune system, induced pluripotent stem cell, kidney	ENSG00000048028, ENSG00000149295
11	11q23.2	114526777	114559887	1	autoimmune disease	C11orf71, NXPE1	blood, colon	ENSG00000095110, ENSG00000180425
11	11q23.3	114720626	114720626	1	breast cancer	NXPE1, REXO2	immune system, testis	ENSG00000076043, ENSG00000095110
11	11q23.3	116778201	116778201	1	cardiovascular disease	LINC02702, SIDT2, TAGLN	blood, brain, immune system, liver, lymphoblastoid cell line	ENSG00000149577, ENSG00000149591, ENSG00000224077, ENSG00000237937
11	11q23.3	120493228	120493228	1	cardiovascular disease	TLCD5	adipose tissue, aorta, breast, colon, esophagus, induced pluripotent stem cell, lung, neuron, skeletal muscle tissue, skin of body, stomach	ENSG00000181264
11	11q24.2	124743036	124744061	1	mental or behavioural disorder	MSANTD2-AS1, NRGN, VSIG2	adipose tissue, brain, fibroblast, heart, immune system, induced pluripotent stem cell, lymphoblastoid cell line, placenta, skeletal muscle tissue, skin of body, thyroid gland	ENSG00000019102, ENSG00000154146, ENSG00000245498, ENSG00000255045
11	11q24.2	126156750	126156750	1	breast cancer	FOXRED1, PUS3, TIRAP, VSIG10L2	adipose tissue, colon, immune system, spleen	ENSG00000110060, ENSG00000110074, ENSG00000150455, ENSG00000283703
11	11q24.3	130401752	130410830	1	eye disease	ADAMTS8, ZBTB44-DT	brain, immune system, testis	ENSG00000134917, ENSG00000175773
11	11q24.3	130859535	130859535	1	mental or behavioural disorder	SNX19	brain	ENSG00000120451
11	11q25	134396478	134396478	1	male reproductive organ cancer	B3GAT1, B3GAT1-DT, GLB1L2, THYN1	adipose tissue, blood, breast, esophagus, immune system, liver, lung, pituitary gland, small intestine, spleen	ENSG00000109956, ENSG00000149328, ENSG00000151500, ENSG00000255545
12	12p13.33	555987	555987	1	breast cancer	B4GALNT3	adipose tissue, blood, immune system, lymphoblastoid cell line, spleen	ENSG00000139044
12	12p13.33	1744253	1744253	1	breast cancer	ADIPOR2, CACNA2D4	adipose tissue, blood, immune system, skeletal muscle tissue, thyroid gland	ENSG00000006831, ENSG00000151062
12	12p13.33	2293080	2293080	1	mental or behavioural disorder	CACNA1C	brain	ENSG00000151067
12	12p13.32	4265207	4275678	1	metabolic disease	CCND2, CCND2-AS1	adipose tissue, brain, fibroblast, lung, neuron, skin of body	ENSG00000118971, ENSG00000255920
12	12p13.32	4792908	4792908	1	breast cancer	GALNT8	induced pluripotent stem cell, lymphoblastoid cell line	ENSG00000130035, ENSG00000255639
12	12p13.31	6762543	6762543	1	hearing disorder	CD27-AS1, COPS7A, IFFO1, LPAR5, MLF2, MRPL51, PEX5, VAMP1, ZNF384	adipose tissue, aorta, blood, brain, colon, esophagus, immune system, lymphoblastoid cell line, neuron, pancreas, rectum, small intestine, testis, thyroid gland	ENSG00000010295, ENSG00000089693, ENSG00000111639, ENSG00000111652, ENSG00000126746, ENSG00000139190, ENSG00000139197, ENSG00000184574, ENSG00000215039, ENSG00000269892
12	12p13.2	12495909	12504579	1	autoimmune disease	BORCS5, DUSP16	adipose tissue, induced pluripotent stem cell, lymphoblastoid cell line, skeletal muscle tissue	ENSG00000111266, ENSG00000165714
12	12p13.1	14260997	14260997	1	breast cancer	ATF7IP	immune system	ENSG00000171681
12	12p12.3	19404010	19404010	1	breast cancer	AEBP2, PLEKHA5	immune system	ENSG00000052126, ENSG00000139154
12	12p12.2	20056442	20056442	1	hypertensive disorder	LINC02398	aorta	ENSG00000256287
12	12p12.1	22349024	22349024	1	breast cancer	C2CD5, ETNK1, ST8SIA1	adipose tissue, aorta, blood, brain, colon, esophagus, fibroblast, heart, lymphoblastoid cell line, neuron, pancreas, skeletal muscle tissue, skin of body, spleen, thyroid gland	ENSG00000111728, ENSG00000111731, ENSG00000139163
12	12p12.1	25094706	25094706	1	breast cancer	DNAI7, ETFRF1, IRAG2, KRAS	adipose tissue, blood, brain, fibroblast, immune system, lung, lymphoblastoid cell line, neuron, pituitary gland, skin of body, thyroid gland	ENSG00000118307, ENSG00000118308, ENSG00000133703, ENSG00000205707, ENSG00000276842
12	12p11.23	26982736	26982736	1	mental or behavioural disorder	ITPR2	brain	ENSG00000123104
12	12p11.22	27998676	28021884	1	breast cancer	KLHL42	heart, immune system	ENSG00000087448, ENSG00000278733
12	12p11.22	29279205	29279205	1	breast cancer	ENSG00000257176, ERGIC2, OVCH1, OVCH1-AS1	adipose tissue, adrenal gland, aorta, blood, brain, breast, colon, esophagus, female gonad, fibroblast, heart, immune system, induced pluripotent stem cell, liver, lung, lymphoblastoid cell line, neuron, pancreas, pituitary gland, prostate gland, saliva-secreting gland, skeletal muscle tissue, skin of body, small intestine, spleen, stomach, testis, thyroid gland, uterus, vagina	ENSG00000087502, ENSG00000187950, ENSG00000257176, ENSG00000257599, ENSG00000273680, ENSG00000274315, ENSG00000275476
12	12p11.21	31037071	31037071	1	breast cancer	DDX11, DDX11-AS1, TSPAN11	adipose tissue, aorta, blood, brain, breast, colon, esophagus, fibroblast, heart, immune system, lung, neuron, pancreas, skeletal muscle tissue, skin of body, small intestine, stomach, thyroid gland, vagina	ENSG00000013573, ENSG00000110900, ENSG00000245614
12	12q12	38046119	38046119	1	breast cancer	ALG10B	induced pluripotent stem cell	ENSG00000175548
12	12q12	38316781	38316781	1	breast cancer	ALG10B	adipose tissue, brain, immune system, induced pluripotent stem cell, liver, lymphoblastoid cell line	ENSG00000175548, ENSG00000257718
12	12q12	40541994	40541994	1	breast cancer	CNTN1	aorta, esophagus, skin of body	ENSG00000018236
12	12q12	42362714	42362714	1	breast cancer	GXYLT1, PPHLN1, PRICKLE1, YAF2, ZCRB1	blood, brain, esophagus, fibroblast, immune system, induced pluripotent stem cell, lung, pancreas, skeletal muscle tissue, skin of body, spleen, thyroid gland	ENSG00000015153, ENSG00000134283, ENSG00000139168, ENSG00000139174, ENSG00000151233, ENSG00000257225
12	12q13.11	47543965	47543965	1	breast cancer	AMIGO2, PCED1B, RPAP3	blood, brain, colon, esophagus, fibroblast, heart, immune system, lung, lymphoblastoid cell line, prostate gland, spleen, stomach, thyroid gland	ENSG00000005175, ENSG00000139211, ENSG00000179715, ENSG00000257433, ENSG00000274902
12	12q13.11	48025835	48027251	1	male reproductive organ cancer	H1-7, PFKM, ZNF641	blood, immune system, skeletal muscle tissue, skin of body	ENSG00000152556, ENSG00000167528, ENSG00000187166, ENSG00000257735, ENSG00000269514, ENSG00000273765
12	12q13.12	48995537	49086185	1	mental or behavioural disorder	ARF3, C1QL4, CACNB3, CCDC65, DDN, DDN-AS1, DNAJC22, FKBP11, KANSL2, LMBR1L, PRKAG1, RHEBL1, TUBA1A, TUBA1B, TUBA1C, WNT10B	adipose tissue, aorta, blood, brain, breast, colon, esophagus, female gonad, fibroblast, heart, immune system, induced pluripotent stem cell, lung, lymphoblastoid cell line, neuron, pancreas, pituitary gland, prostate gland, skeletal muscle tissue, skin of body, spleen, stomach, testis, thyroid gland, uterus, vagina	ENSG00000123416, ENSG00000134285, ENSG00000134287, ENSG00000139537, ENSG00000139620, ENSG00000139636, ENSG00000167535, ENSG00000167550, ENSG00000167552, ENSG00000167553, ENSG00000169884, ENSG00000178401, ENSG00000181418, ENSG00000181929, ENSG00000186897, ENSG00000257913, ENSG00000258017, ENSG00000258232, ENSG00000258283, ENSG00000272822
12	12q13.12	49251457	49282227	1	male reproductive organ cancer	C1QL4, CCDC65, DDN, DNAJC22, FKBP11, SPATS2, TUBA1A, TUBA1B, TUBA1C	adipose tissue, aorta, blood, brain, breast, colon, esophagus, immune system, lymphoblastoid cell line, neuron, pituitary gland, skeletal muscle tissue, skin of body, testis, thyroid gland	ENSG00000123352, ENSG00000123416, ENSG00000134285, ENSG00000139537, ENSG00000167552, ENSG00000167553, ENSG00000178401, ENSG00000181418, ENSG00000186897, ENSG00000257964, ENSG00000258017, ENSG00000258232
12	12q13.12	50750649	50827344	1	abnormality of blood and blood-forming tissues	DIP2B	immune system	ENSG00000066084
12	12q13.2	55721801	55819513	1	eye disease	BLOC1S1, CD63, ENSG00000258311, PMEL, RDH5	adipose tissue, adrenal gland, aorta, blood, brain, breast, colon, esophagus, female gonad, fibroblast, heart, immune system, induced pluripotent stem cell, liver, lung, lymphoblastoid cell line, neuron, pancreas, pituitary gland, prostate gland, rectum, saliva-secreting gland, skeletal muscle tissue, skin of body, small intestine, spleen, stomach, testis, thyroid gland, vagina	ENSG00000135404, ENSG00000135437, ENSG00000135441, ENSG00000185664, ENSG00000258311
12	12q13.3	56590822	56752285	1	respiratory system disease	BAZ2A, HSD17B6, NACA, NXPH4, PRIM1, PTGES3, RBMS2, TIMELESS	adipose tissue, aorta, blood, brain, colon, esophagus, fibroblast, immune system, induced pluripotent stem cell, lymphoblastoid cell line, rectum, skeletal muscle tissue, skin of body, testis	ENSG00000025423, ENSG00000076067, ENSG00000076108, ENSG00000110958, ENSG00000111602, ENSG00000182379, ENSG00000196531, ENSG00000198056
12	12q13.3	57289173	57289173	1	mental or behavioural disorder	TSPAN31	blood	ENSG00000135452
12	12q13.3;12q14.1	57672160	57819489	1	autoimmune disease	CYP27B1, EEF1AKMT3, MARCHF9, METTL1, OS9, SLC26A10, TSPAN31	blood, brain, breast, colon, esophagus, immune system, induced pluripotent stem cell, lymphoblastoid cell line, neuron, pituitary gland, skeletal muscle tissue, thyroid gland	ENSG00000037897, ENSG00000111012, ENSG00000123427, ENSG00000135452, ENSG00000135502, ENSG00000135506, ENSG00000139266
12	12q14.1	58282349	58282349	1	nervous system disease	ATP23	adipose tissue, skin of body	ENSG00000166896
12	12q14.3	65774371	65774371	1	metabolic disease	LLPH-DT	skin of body	ENSG00000239335
12	12q14.3	67270198	67282415	1	hypertensive disorder	CAND1	immune system, neuron	ENSG00000111530
12	12q15	67386971	67386971	1	hypertensive disorder	CAND1	immune system, skeletal muscle tissue	ENSG00000111530
12	12q15	68113688	68196168	1	autoimmune disease	IFNG-AS1, LINC02421, MDM1	blood, immune system, skeletal muscle tissue	ENSG00000111554, ENSG00000255733, ENSG00000255970
12	12q21.31	83168993	83168993	1	breast cancer	TMTC2	liver	ENSG00000179104
12	12q22	93586312	93586312	1	body height	SOCS2	immune system	ENSG00000120833
12	12q22	93773444	93773444	1	joint disease	CRADD	immune system	ENSG00000169372
12	12q22	95143173	95143173	1	cardiovascular disease	NDUFA12	immune system	ENSG00000184752
12	12q22	95633691	95633983	1	breast cancer	NTN4	adipose tissue	ENSG00000074527
12	12q23.1	95854051	95861926	1	respiratory system disease	AMDHD1, SNRPF-DT	adipose tissue, thyroid gland	ENSG00000139344, ENSG00000258343
12	12q24.11	109350793	109352943	1	hearing disorder	ACACB, FOXN4, UNG	skin of body	ENSG00000076248, ENSG00000076555, ENSG00000139445
12	12q24.11	109549113	109564972	1	hearing disorder	KCTD10, MMAB	immune system, lymphoblastoid cell line, rectum	ENSG00000110906, ENSG00000139428
12	12q24.11	109914704	109968581	1	hypertensive disorder	GLTP, TCHP	adipose tissue, aorta, induced pluripotent stem cell, lung, thyroid gland	ENSG00000139433, ENSG00000139437
12	12q24.11	110285440	110285440	1	mental or behavioural disorder	ARPC3, ATP2A2, C12orf76, FAM216A, GLTP, GPN3, IFT81, RAD9B, VPS29	adipose tissue, adrenal gland, blood, brain, colon, esophagus, fibroblast, immune system, induced pluripotent stem cell, liver, lung, lymphoblastoid cell line, pituitary gland, skeletal muscle tissue, skin of body, testis, thyroid gland	ENSG00000111229, ENSG00000111231, ENSG00000111237, ENSG00000122970, ENSG00000139433, ENSG00000151164, ENSG00000174437, ENSG00000174456, ENSG00000204856, ENSG00000258210, ENSG00000277595
12	12q24.11	111270654	111270654	1	hypertensive disorder	FAM216A, GPN3	immune system	ENSG00000111231, ENSG00000204856
12	12q24.12	111835695	111835695	1	allergic disease	ALDH2, HECTD4, MAPKAPK5-AS1, SH2B3, TMEM116	adipose tissue, blood, brain, colon, immune system, skin of body	ENSG00000111252, ENSG00000111275, ENSG00000173064, ENSG00000198270, ENSG00000234608, ENSG00000257595
12	12q24.13	112027325	112027325	1	skin disease	ALDH2, HECTD4	immune system, skin of body	ENSG00000111275, ENSG00000173064
12	12q24.13	112914354	112970403	1	infectious disease	OAS1, OAS2, OAS3, RPH3A	adipose tissue, aorta, blood, brain, colon, esophagus, fibroblast, immune system, induced pluripotent stem cell, lymphoblastoid cell line, pancreas, rectum, small intestine	ENSG00000089127, ENSG00000089169, ENSG00000111331, ENSG00000111335
12	12q24.21	114236456	114236456	1	female reproductive system disease	RBM19	skeletal muscle tissue	ENSG00000122965
12	12q24.22	117174929	117174929	1	breast cancer	FBXO21, TESC	esophagus, lymphoblastoid cell line, neuron, skeletal muscle tissue	ENSG00000088992, ENSG00000135108
12	12q24.31	120394343	120398490	1	breast cancer	GATC, GCN1	brain, immune system, lymphoblastoid cell line, neuron	ENSG00000089154, ENSG00000257218, ENSG00000277283
12	12q24.31	121453895	121453895	1	cardiovascular disease		testis	ENSG00000258435
12	12q24.31	122177244	122188501	1	allergic disease	DIABLO, LINC01089, LRRC43, MLXIP, VPS33A	adipose tissue, blood, brain, esophagus, fibroblast, immune system, lymphoblastoid cell line, skeletal muscle tissue	ENSG00000139719, ENSG00000158113, ENSG00000175727, ENSG00000184047, ENSG00000212694
12	12q24.31	123939270	123961022	1	cardiovascular disease	DNAH10	brain	ENSG00000197653, ENSG00000250091
12	12q24.31	124167921	124167921	1	breast cancer	TCTN2	colon	ENSG00000168778
12	12q24.31	125146451	125146451	1	hearing disorder	AACS	blood, brain	ENSG00000081760
12	12q24.32	127181298	127181298	1	breast cancer		adipose tissue, aorta, lung, neuron, thyroid gland	ENSG00000256001, ENSG00000278266
13	13q12.11	20585419	20585419	1	breast cancer	CRYL1, IFT88, IL17D	adipose tissue, adrenal gland, aorta, blood, brain, breast, colon, esophagus, fibroblast, heart, immune system, induced pluripotent stem cell, lung, lymphoblastoid cell line, neuron, prostate gland, skeletal muscle tissue, skin of body, spleen, stomach, testis, thyroid gland	ENSG00000032742, ENSG00000165475, ENSG00000172458, ENSG00000277020, ENSG00000278291
13	13q12.12	24132594	24132594	1	breast cancer	PARP4	brain	ENSG00000102699
13	13q12.13	25055911	25055911	1	breast cancer	AMER2	lung	ENSG00000165566
13	13q12.13	26503034	26503034	1	breast cancer		brain	ENSG00000285929
13	13q12.3	31269461	31331750	1	mental or behavioural disorder	B3GLCT	fibroblast, immune system, lung, neuron, skin of body	ENSG00000187676
13	13q13.1	32527680	32573411	1	body height	N4BP2L2	immune system	ENSG00000244754
13	13q13.2	33788408	33788408	1	breast cancer	RFC3, STARD13	immune system, neuron	ENSG00000133119, ENSG00000133121, ENSG00000230490, ENSG00000276672
13	13q13.3	36379386	36379386	1	breast cancer	CCDC169, CCDC169-SOHLH2, CCNA1, SOHLH2, SPART, SPART-AS1	adipose tissue, adrenal gland, blood, brain, breast, colon, fibroblast, heart, immune system, induced pluripotent stem cell, lymphoblastoid cell line, neuron, placenta, prostate gland, spleen, testis, uterus	ENSG00000120664, ENSG00000120669, ENSG00000133101, ENSG00000133104, ENSG00000242715, ENSG00000250709
13	13q14.11	40131569	40131569	1	autoimmune disease	SLC25A15	skeletal muscle tissue	ENSG00000102743
13	13q14.11	40439840	40439840	1	autoimmune disease	ENSG00000278390	lymphoblastoid cell line	ENSG00000278390
13	13q14.11	42057353	42057353	1	breast cancer	DGKH, VWA8	aorta, lymphoblastoid cell line	ENSG00000102763, ENSG00000102780
13	13q14.11	43753663	43753663	1	mental or behavioural disorder	CCDC122, ENOX1, LACC1	adipose tissue, adrenal gland, aorta, blood, brain, fibroblast, lung, lymphoblastoid cell line, neuron	ENSG00000120658, ENSG00000151773, ENSG00000179630
13	13q14.11	44229045	44229045	1	respiratory system disease	SMIM2-AS1	skin of body	ENSG00000227258
13	13q14.13	46591323	46678244	1	cardiovascular disease	LRCH1	adipose tissue, blood, immune system, lymphoblastoid cell line	ENSG00000136141
13	13q14.2	47857801	47857801	1	breast cancer	MED4, MED4-AS1, SUCLA2	adrenal gland, brain, immune system, induced pluripotent stem cell, liver, rectum, skin of body	ENSG00000136143, ENSG00000136146, ENSG00000227848, ENSG00000229111, ENSG00000276968
13	13q14.2	49663881	49663881	1	breast cancer	DLEU1, EBPL, KCNRG, RCBTB1, TRIM13	adipose tissue, aorta, blood, brain, breast, colon, esophagus, fibroblast, heart, immune system, lung, lymphoblastoid cell line, pituitary gland, rectum, skeletal muscle tissue, skin of body, small intestine, spleen, stomach, thyroid gland	ENSG00000123179, ENSG00000136144, ENSG00000176124, ENSG00000198553, ENSG00000204977
13	13q14.2	49989311	50082446	1	body height	DLEU2, EBPL, TRIM13	adipose tissue, aorta, blood, brain, esophagus, heart, immune system, neuron, skin of body, testis, thyroid gland	ENSG00000123179, ENSG00000204977, ENSG00000231607
13	13q14.2	50237015	50237015	1	allergic disease	DLEU1	immune system, induced pluripotent stem cell	ENSG00000176124
13	13q14.3	52469013	52469013	1	breast cancer	ALG11	thyroid gland	ENSG00000253710
13	13q14.3	53051646	53051646	1	mental or behavioural disorder	OLFM4, PCDH8	aorta, neuron, skin of body	ENSG00000102837, ENSG00000136099
13	13q21.2	59665294	59665294	1	breast cancer	DIAPH3	brain, esophagus	ENSG00000139734
13	13q22.1	73421057	73465798	1	allergic disease	KLF5	skeletal muscle tissue	ENSG00000102554
13	13q22.2	75768014	75768014	1	breast cancer	LMO7, LMO7-AS1, LMO7DN, LMO7DN-IT1	adipose tissue, adrenal gland, aorta, brain, breast, colon, esophagus, fibroblast, heart, immune system, induced pluripotent stem cell, lung, lymphoblastoid cell line, neuron, pancreas, prostate gland, skeletal muscle tissue, skin of body, spleen, stomach, testis, thyroid gland, vagina	ENSG00000136153, ENSG00000178734, ENSG00000223458, ENSG00000228444, ENSG00000261105
13	13q22.3	77373072	77373072	1	breast cancer	MYCBP2	adipose tissue, lymphoblastoid cell line	ENSG00000005810, ENSG00000278727
13	13q22.3	77957479	77957479	1	autoimmune disease	EDNRB	immune system	ENSG00000136160
13	13q31.1	80133294	80143021	1	metabolic disease	SPRY2	immune system	ENSG00000136158
13	13q32.1	95489973	95489973	1	breast cancer	CLDN10, CLDN10-AS1, DNAJC3-DT, DZIP1, UGGT2	adipose tissue, aorta, colon, esophagus, neuron, pancreas, skin of body	ENSG00000102595, ENSG00000134873, ENSG00000134874, ENSG00000223392, ENSG00000247400
13	13q32.1	96357199	96396469	1	metabolic disease	HS6ST3, UGGT2	adipose tissue, lung, lymphoblastoid cell line, neuron, pancreas, skeletal muscle tissue, skin of body	ENSG00000102595, ENSG00000185352
13	13q32.3	99993469	99993469	1	eye disease	PCCA, PCCA-DT	immune system, lymphoblastoid cell line, skin of body	ENSG00000175198, ENSG00000274605
13	13q34	110911881	110914443	1	respiratory system disease	PRECSIT	adipose tissue, aorta, brain, colon, esophagus, female gonad, heart, immune system, neuron, pituitary gland, saliva-secreting gland, skeletal muscle tissue, skin of body, stomach, thyroid gland	ENSG00000255874, ENSG00000277767
13	13q34	113200401	113256297	1	cardiovascular disease	CUL4A, F10, F10-AS1, PCID2, PROZ	adipose tissue, adrenal gland, aorta, blood, brain, breast, colon, esophagus, fibroblast, heart, immune system, induced pluripotent stem cell, lung, lymphoblastoid cell line, neuron, pancreas, skin of body, spleen, stomach, testis, thyroid gland	ENSG00000126218, ENSG00000126226, ENSG00000126231, ENSG00000139842, ENSG00000231882, ENSG00000269125, ENSG00000283828
13	13q34	114232601	114242913	1	hypertensive disorder	CDC16, UPF3A	adipose tissue, blood, immune system	ENSG00000130177, ENSG00000169062
14	14q11.2	22684371	22684371	1	breast cancer	MRPL52	lymphoblastoid cell line	ENSG00000172590
14	14q11.2	22836440	22836440	1	male reproductive organ cancer	MRPL52, SLC7A7	blood, brain, colon, immune system, rectum, skin of body	ENSG00000155465, ENSG00000172590
14	14q11.2	23418974	23418974	1	cardiovascular disease	SLC22A17	adipose tissue, immune system, skeletal muscle tissue	ENSG00000092096
14	14q12	24768209	24768209	1	breast cancer	CBLN3	lymphoblastoid cell line	ENSG00000139899
14	14q12	29790290	29790290	1	breast cancer	G2E3, PRKD1	adipose tissue, immune system, lymphoblastoid cell line	ENSG00000092140, ENSG00000184304
14	14q12	30678292	30678292	1	nervous system disease	COCH, G2E3, SCFD1	adipose tissue, blood, brain, breast, colon, esophagus, immune system, induced pluripotent stem cell, lung, lymphoblastoid cell line, rectum, skeletal muscle tissue, skin of body, small intestine, spleen, thyroid gland	ENSG00000092108, ENSG00000092140, ENSG00000100473
14	14q13.1	34692302	34705809	1	cardiovascular disease	BAZ1A, CFL2, SPTSSA	blood, esophagus, immune system, induced pluripotent stem cell, lymphoblastoid cell line, placenta, skin of body, testis	ENSG00000165389, ENSG00000165410, ENSG00000198604
14	14q13.2	35041694	35156011	1	allergic disease	PPP2R3C, PSMA6, SRP54	blood, brain, fibroblast, immune system, induced pluripotent stem cell, pancreas, skeletal muscle tissue, thyroid gland	ENSG00000092020, ENSG00000100883, ENSG00000100902
14	14q13.3	36560891	36663564	1	breast cancer	NKX2-8, PAX9	esophagus, neuron, skin of body, thyroid gland	ENSG00000136327, ENSG00000198807, ENSG00000258661
14	14q21.1	38270832	38270832	1	breast cancer	CLEC14A	fibroblast	ENSG00000176435
14	14q21.1	38929927	38930742	1	cardiovascular disease	MIA2-AS1, SEC23A	adipose tissue, testis	ENSG00000100934, ENSG00000258940
14	14q21.1	41619303	41710529	1	mental or behavioural disorder	LRFN5	adipose tissue, aorta, brain, breast, cartilage element, esophagus, female gonad, fibroblast, heart, induced pluripotent stem cell, neuron, placenta, skin of body, spleen, testis, thyroid gland	ENSG00000165379, ENSG00000258636
14	14q21.3	50201349	50201349	1	breast cancer	CDKL1, DMAC2L, L2HGDH, MAP4K5, SOS2, VCPKMT	adipose tissue, aorta, blood, brain, colon, esophagus, heart, immune system, induced pluripotent stem cell, lymphoblastoid cell line, neuron, skeletal muscle tissue, skin of body, thyroid gland	ENSG00000012983, ENSG00000087299, ENSG00000100483, ENSG00000100485, ENSG00000100490, ENSG00000125375
14	14q22.1	51912861	51912861	1	breast cancer	GNG2	immune system	ENSG00000186469
14	14q23.1	60437039	60490561	1	body height	C14orf39, DHRS7, MNAT1, PCNX4, SIX6	adipose tissue, aorta, esophagus, immune system, pituitary gland, saliva-secreting gland, skeletal muscle tissue, thyroid gland	ENSG00000020426, ENSG00000100612, ENSG00000126773, ENSG00000179008, ENSG00000184302, ENSG00000258670, ENSG00000258952
14	14q23.1	60624683	60624683	1	eye disease	C14orf39	skeletal muscle tissue	ENSG00000179008
14	14q23.1	61599389	61599389	1	breast cancer	LINC01303	blood	ENSG00000250548
14	14q23.3	64707734	64707734	1	breast cancer	HSPA2, HSPA2-AS1, PLEKHG3, ZBTB1	adipose tissue, aorta, blood, esophagus, fibroblast, heart, immune system, lung, lymphoblastoid cell line, neuron, pancreas, saliva-secreting gland, skin of body, spleen, thyroid gland	ENSG00000126803, ENSG00000126804, ENSG00000126822, ENSG00000259116, ENSG00000272909
14	14q24.1	68511797	68511797	1	breast cancer	ZFP36L1	immune system	ENSG00000185650
14	14q24.2	70209944	70309075	1	male reproductive organ cancer	ADAM21, COX16, ENSG00000258422, SYNJ2BP	adipose tissue, blood, brain, colon, fibroblast, heart, lung, lymphoblastoid cell line, skeletal muscle tissue, testis	ENSG00000133983, ENSG00000139985, ENSG00000213463, ENSG00000258422
14	14q24.2	70625539	70625539	1	male reproductive organ cancer	ADAM21	brain	ENSG00000139985
14	14q24.2	70894697	70894697	1	mental or behavioural disorder	PCNX1	adipose tissue	ENSG00000100731
14	14q24.2	71133491	71133491	1	mental or behavioural disorder	PCNX1	immune system	ENSG00000100731
14	14q24.2	71949502	71950609	1	mental or behavioural disorder	RGS6	brain, saliva-secreting gland, thyroid gland	ENSG00000182732
14	14q24.2	73251193	73251193	1	cardiovascular disease	PSEN1	immune system	ENSG00000080815
14	14q24.3	74488976	74488976	1	eye disease		esophagus, immune system, neuron	ENSG00000259005, ENSG00000270000
14	14q24.3	74663532	74663532	1	mental or behavioural disorder	AREL1, EIF2B2, LTBP2, PGF, RPS6KL1	blood, brain, cartilage element, fibroblast, immune system, lymphoblastoid cell line, skin of body, stomach, testis	ENSG00000119630, ENSG00000119681, ENSG00000119682, ENSG00000119718, ENSG00000198208, ENSG00000258976
14	14q24.3	74910989	74910989	1	mental or behavioural disorder	ACYP1, DLST, EIF2B2, MLH3, PGF, RPS6KL1, ZC2HC1C	adipose tissue, adrenal gland, aorta, blood, brain, breast, colon, esophagus, fibroblast, immune system, lung, lymphoblastoid cell line, neuron, pancreas, prostate gland, skeletal muscle tissue, skin of body, spleen, testis, thyroid gland	ENSG00000119630, ENSG00000119640, ENSG00000119684, ENSG00000119689, ENSG00000119703, ENSG00000119718, ENSG00000198208, ENSG00000258646, ENSG00000259138
14	14q24.3	75060917	75060917	1	skin disease	EIF2B2	immune system	ENSG00000119718
14	14q24.3	75234518	75275048	1	autoimmune disease	DLST, EIF2B2, FOS, LINC01220, TMED10	adipose tissue, brain, immune system, induced pluripotent stem cell, skeletal muscle tissue, skin of body, testis	ENSG00000119689, ENSG00000119718, ENSG00000170345, ENSG00000170348, ENSG00000258646, ENSG00000258740, ENSG00000259138, ENSG00000259687
14	14q24.3	75414508	75414508	1	breast cancer	ACYP1	brain, stomach	ENSG00000119640, ENSG00000259319
14	14q24.3	75547955	75547955	1	autoimmune disease	FLVCR2	skeletal muscle tissue	ENSG00000119686
14	14q24.3	76959734	76961126	1	cardiovascular disease	LINC01629	aorta, cartilage element, colon, esophagus, fibroblast, heart, immune system, liver, lymphoblastoid cell line, neuron	ENSG00000258602, ENSG00000285966
14	14q31.3	87951173	88021345	1	autoimmune disease	GALC, GPR65, LINC01146, LINC01147	adipose tissue, blood, colon, fibroblast, immune system, lung, skeletal muscle tissue	ENSG00000054983, ENSG00000140030, ENSG00000258826, ENSG00000258867
14	14q32.11	90343042	90343042	1	breast cancer	CALM1, NRDE2, PSMC1	aorta, blood, breast, fibroblast, immune system, thyroid gland	ENSG00000100764, ENSG00000119720, ENSG00000198668, ENSG00000275198
14	14q32.11	91285444	91376153	1	breast cancer	CCDC88C, GPR68, TC2N	adipose tissue, brain, immune system, lung, skeletal muscle tissue, skin of body	ENSG00000015133, ENSG00000119714, ENSG00000165929, ENSG00000260711
14	14q32.12	92460608	92472511	1	mental or behavioural disorder	RIN3, SLC24A4	adipose tissue, blood, brain, fibroblast, immune system	ENSG00000100599, ENSG00000140090
14	14q32.12	94190469	94190469	1	breast cancer	IFI27, IFI27L1, IFI27L2, PPP4R4	blood, brain, esophagus, immune system, neuron, thyroid gland	ENSG00000119632, ENSG00000119698, ENSG00000165948, ENSG00000165949
14	14q32.2	100115406	100115406	1	breast cancer	DEGS2, EML1, WARS1, WDR25	brain, esophagus, immune system, testis	ENSG00000066629, ENSG00000140105, ENSG00000168350, ENSG00000176473
14	14q32.2	100835753	100835753	1	metabolic disease		immune system	ENSG00000258904
14	14q32.33	104745924	104747641	1	breast cancer	ADSS1, AKT1, INF2, MTA1, SIVA1, ZBTB42	adipose tissue, aorta, blood, brain, breast, colon, esophagus, female gonad, fibroblast, heart, immune system, induced pluripotent stem cell, layer of synovial tissue, neuron, pancreas, pituitary gland, placenta, prostate gland, saliva-secreting gland, skeletal muscle tissue, skin of body, stomach, testis, thyroid gland	ENSG00000142208, ENSG00000179627, ENSG00000182979, ENSG00000184990, ENSG00000185100, ENSG00000203485, ENSG00000211895, ENSG00000258430, ENSG00000258811
14	14q32.33	104995732	104995732	1	breast cancer	AHNAK2, AKT1, CDCA4, CEP170B, CLBA1, GPR132, LINC00638, LINC02298, NUDT14, PLD4	adipose tissue, adrenal gland, aorta, blood, brain, breast, colon, esophagus, female gonad, fibroblast, heart, immune system, induced pluripotent stem cell, lung, lymphoblastoid cell line, neuron, pancreas, pituitary gland, prostate gland, saliva-secreting gland, skeletal muscle tissue, skin of body, small intestine, stomach, testis, thyroid gland, vagina	ENSG00000099814, ENSG00000140104, ENSG00000142208, ENSG00000166428, ENSG00000170779, ENSG00000183484, ENSG00000183828, ENSG00000185567, ENSG00000257556, ENSG00000258701, ENSG00000259067
15	15q11.2	24517878	24517878	1	breast cancer	NPAP1, PWRN1, PWRN2	brain, female gonad, kidney, pituitary gland, prostate gland, thyroid gland	ENSG00000185823, ENSG00000259905, ENSG00000260551, ENSG00000286110
15	15q14	34713685	34716475	1	eye disease	ACTC1, EMC4, GJD2, GJD2-DT	heart, kidney, pancreas, pituitary gland, thyroid gland	ENSG00000128463, ENSG00000159248, ENSG00000159251, ENSG00000250007
15	15q14	37356201	37356201	1	mental or behavioural disorder		testis	ENSG00000259434
15	15q15.1	40655590	40655590	1	male reproductive organ cancer	CCDC32, RPUSD2, ZFYVE19	adipose tissue, blood, brain, cartilage element, colon, fibroblast, immune system, induced pluripotent stem cell, layer of synovial tissue, liver, lymphoblastoid cell line, pancreas, placenta, rectum, skeletal muscle tissue, skin of body, small intestine	ENSG00000128891, ENSG00000166133, ENSG00000166140, ENSG00000259536
15	15q21.1	47461830	47461830	1	mental or behavioural disorder	SEMA6D	fibroblast	ENSG00000137872
15	15q21.2	49865064	49865064	1	skin cancer	ATP8B4	testis	ENSG00000104043
15	15q21.2	50988066	50988066	1	breast cancer	AP4E1	adipose tissue, aorta, blood, brain, immune system, induced pluripotent stem cell, lung, neuron, pituitary gland, skin of body, thyroid gland	ENSG00000081014, ENSG00000273674
15	15q21.2	51211480	51261712	1	genital neoplasm, female	AP4E1, CYP19A1, DMXL2, GLDN	adipose tissue, cartilage element, immune system, lymphoblastoid cell line	ENSG00000081014, ENSG00000104093, ENSG00000137869, ENSG00000186417
15	15q21.2	52048909	52048909	1	hearing disorder	TMOD2, TMOD3	immune system	ENSG00000128872, ENSG00000138594
15	15q21.3	57923529	57923529	1	joint disease	ALDH1A2, ALDH1A2-AS1	female gonad, fibroblast	ENSG00000128918, ENSG00000259285
15	15q21.3	58036134	58036134	1	joint disease		adipose tissue	ENSG00000274719
15	15q22.2	59548976	59548976	1	breast cancer	GCNT3	immune system	ENSG00000140297
15	15q22.2	60749867	60776148	1	allergic disease		thyroid gland	ENSG00000259591
15	15q22.2	62090956	62104190	1	metabolic disease	C2CD4A, C2CD4B, VPS13C	adipose tissue, aorta, blood, brain, immune system, lung, lymphoblastoid cell line, neuron	ENSG00000129003, ENSG00000198535, ENSG00000205502
15	15q22.2	63312881	63312881	1	infectious disease	APH1B, CA12, LACTB, RPS27L, TPM1, TPM1-AS	adipose tissue, aorta, blood, brain, colon, esophagus, fibroblast, heart, immune system, lymphoblastoid cell line, neuron, pancreas, skeletal muscle tissue, thyroid gland	ENSG00000074410, ENSG00000103642, ENSG00000138613, ENSG00000140416, ENSG00000185088, ENSG00000259498, ENSG00000259627
15	15q22.31	63507814	63507814	1	cardiovascular disease	FBXL22, HERC1, USP3, USP3-AS1	blood, brain, heart, immune system, skeletal muscle tissue, testis	ENSG00000103657, ENSG00000140455, ENSG00000197361, ENSG00000259248
15	15q22.31	63811578	63811578	1	cardiovascular disease	FBXL22, HERC1, USP3, USP3-AS1	adipose tissue, blood, brain, heart, immune system, skeletal muscle tissue, testis	ENSG00000103657, ENSG00000140455, ENSG00000197361, ENSG00000259248
15	15q22.31	65474061	65477395	1	breast cancer	DENND4A, DPP8, HACD3	adipose tissue, blood, brain, immune system, testis	ENSG00000074603, ENSG00000074696, ENSG00000174485
15	15q22.31	66317342	66317342	1	male reproductive organ cancer	SNAPC5	brain	ENSG00000174446
15	15q22.31	66742474	66742474	1	nervous system disease	DIS3L	blood	ENSG00000166938
15	15q23	67432054	67432054	1	cardiovascular disease	IQCH, IQCH-AS1, MAP2K5, SKOR1	adipose tissue, aorta, blood, brain, breast, esophagus, female gonad, heart, immune system, induced pluripotent stem cell, lung, lymphoblastoid cell line, neuron, pituitary gland, skin of body, spleen, testis, thyroid gland, uterus	ENSG00000103599, ENSG00000137764, ENSG00000188779, ENSG00000259410, ENSG00000259673, ENSG00000270964
15	15q23	71329185	71381439	1	respiratory system disease	THSD4	esophagus, skeletal muscle tissue	ENSG00000187720
15	15q24.2	75108438	75108438	1	allergic disease	C15orf39	immune system	ENSG00000167173
15	15q24.2	75463126	75463126	1	metabolic disease	COMMD4, IMP3, MAN2C1, NEIL1, PTPN9, SIN3A, SNUPN, SNX33	adipose tissue, adrenal gland, aorta, blood, brain, breast, colon, esophagus, female gonad, fibroblast, heart, immune system, induced pluripotent stem cell, kidney, liver, lung, lymphoblastoid cell line, neuron, pancreas, pituitary gland, placenta, prostate gland, saliva-secreting gland, skeletal muscle tissue, skin of body, small intestine, spleen, stomach, testis, thyroid gland, uterus, vagina	ENSG00000140365, ENSG00000140398, ENSG00000140400, ENSG00000169371, ENSG00000169375, ENSG00000169410, ENSG00000173548, ENSG00000177971, ENSG00000260269, ENSG00000260274, ENSG00000261043, ENSG00000274515, ENSG00000275454, ENSG00000275645
15	15q24.2	76178892	76178892	1	respiratory system disease	ISL2	immune system	ENSG00000159556
15	15q24.3	76334992	76334992	1	respiratory system disease	ENSG00000259422, ETFA, ISL2, NRG4, SCAPER, TMEM266	adipose tissue, adrenal gland, aorta, blood, brain, breast, colon, esophagus, female gonad, fibroblast, heart, immune system, liver, lung, lymphoblastoid cell line, neuron, pancreas, pituitary gland, placenta, prostate gland, saliva-secreting gland, skeletal muscle tissue, skin of body, small intestine, spleen, stomach, testis, thyroid gland	ENSG00000140374, ENSG00000140386, ENSG00000159556, ENSG00000169752, ENSG00000169758, ENSG00000259422, ENSG00000270036
15	15q24.3	76458884	76458884	1	respiratory system disease	SCAPER	immune system, thyroid gland	ENSG00000140386
15	15q24.3	77354162	77426026	1	metabolic disease	ENSG00000259362, HMG20A, LINGO1, LINGO1-AS1, PEAK1, PSTPIP1, TSPAN3	adipose tissue, aorta, blood, brain, esophagus, fibroblast, heart, immune system, induced pluripotent stem cell, lymphoblastoid cell line, neuron, skeletal muscle tissue, skin of body, testis	ENSG00000140368, ENSG00000140382, ENSG00000140391, ENSG00000169783, ENSG00000173517, ENSG00000259362, ENSG00000259420, ENSG00000259652, ENSG00000259666, ENSG00000269951
15	15q25.1	78939136	78942615	1	metabolic disease	CTSH, IREB2	adipose tissue, adrenal gland, aorta, blood, brain, breast, colon, esophagus, fibroblast, heart, immune system, induced pluripotent stem cell, liver, lung, lymphoblastoid cell line, neuron, pancreas, prostate gland, saliva-secreting gland, skeletal muscle tissue, skin of body, stomach, testis, thyroid gland	ENSG00000103811, ENSG00000136381
15	15q25.1	79914373	79914373	1	autoimmune disease		brain	ENSG00000278600
15	15q25.1	80384583	80384583	1	cardiovascular disease	ARNT2, CTXND1	heart, induced pluripotent stem cell, skeletal muscle tissue	ENSG00000172379, ENSG00000259417, ENSG00000259495, ENSG00000277782
15	15q25.2	82260945	82260945	1	breast cancer	GOLGA6L9	adipose tissue, adrenal gland, aorta, brain, breast, colon, esophagus, female gonad, fibroblast, heart, induced pluripotent stem cell, lymphoblastoid cell line, neuron, pancreas, skeletal muscle tissue, skin of body, small intestine, stomach, testis, thyroid gland	ENSG00000197978
15	15q25.2	82585958	82585958	1	mental or behavioural disorder	AP3B2, BTBD1, CPEB1, EFL1, GOLGA6L10, GOLGA6L9, HOMER2, RPS17, SAXO2, WHAMM	adipose tissue, adrenal gland, aorta, blood, brain, breast, colon, esophagus, fibroblast, heart, immune system, induced pluripotent stem cell, liver, lung, lymphoblastoid cell line, neuron, pancreas, pituitary gland, prostate gland, saliva-secreting gland, skeletal muscle tissue, skin of body, small intestine, spleen, stomach, testis, thyroid gland	ENSG00000064726, ENSG00000103723, ENSG00000103942, ENSG00000140598, ENSG00000156232, ENSG00000182774, ENSG00000188659, ENSG00000197978, ENSG00000214575, ENSG00000278202, ENSG00000278662
15	15q25.2	83887871	83887871	1	allergic disease	ADAMTSL3, ALPK3	esophagus, skin of body	ENSG00000136383, ENSG00000156218
15	15q25.2	84192668	84192668	1	mental or behavioural disorder	UBE2Q2L	adrenal gland, esophagus, fibroblast, heart, lung, pituitary gland, skin of body, thyroid gland	ENSG00000259511
15	15q25.2	84582607	84610573	1	mental or behavioural disorder	GOLGA6L4, NMB, UBE2Q2L, WDR73, ZNF592	adipose tissue, adrenal gland, aorta, blood, brain, breast, colon, esophagus, female gonad, fibroblast, heart, immune system, lung, neuron, pancreas, pituitary gland, prostate gland, saliva-secreting gland, skin of body, stomach, testis, thyroid gland	ENSG00000166716, ENSG00000177082, ENSG00000184206, ENSG00000197696, ENSG00000256278, ENSG00000259244, ENSG00000259511, ENSG00000259551, ENSG00000275120, ENSG00000276278
15	15q25.3	84806000	84806000	1	mental or behavioural disorder	ALPK3, NMB, SEC11A, WDR73, ZNF592	adipose tissue, aorta, blood, brain, esophagus, fibroblast, heart, immune system, induced pluripotent stem cell, liver, neuron, saliva-secreting gland, skeletal muscle tissue, skin of body, spleen, stomach	ENSG00000136383, ENSG00000140612, ENSG00000166716, ENSG00000177082, ENSG00000197696, ENSG00000275120, ENSG00000285667
15	15q25.3	85000819	85000819	1	breast cancer	AKAP13, PDE8A, ZNF592	adipose tissue, blood, female gonad, immune system, lymphoblastoid cell line, neuron, skeletal muscle tissue, skin of body, testis, thyroid gland	ENSG00000073417, ENSG00000166716, ENSG00000170776, ENSG00000259367, ENSG00000259416, ENSG00000259762
15	15q25.3	88402647	88402647	1	mental or behavioural disorder	DET1	breast, stomach	ENSG00000140543
15	15q26.1	88689018	88689018	1	hearing disorder	ACAN, HAPLN3	brain, fibroblast	ENSG00000140511, ENSG00000157766
15	15q26.1	88852395	88852395	1	body height	HAPLN3	brain, skin of body	ENSG00000140511
15	15q26.1	89836611	89906291	1	metabolic disease	ANPEP, AP3S2, ARPIN	adipose tissue, adrenal gland, aorta, blood, breast, colon, esophagus, female gonad, fibroblast, immune system, lung, lymphoblastoid cell line, pituitary gland, saliva-secreting gland, skin of body, small intestine, stomach, thyroid gland	ENSG00000157823, ENSG00000166825, ENSG00000242498
15	15q26.2	95480826	95480826	1	nervous system disease	LINC00924	adipose tissue, adrenal gland, aorta, esophagus, female gonad, neuron, skeletal muscle tissue, testis, thyroid gland	ENSG00000258489, ENSG00000259134
15	15q26.3	98725621	98725621	1	cardiovascular disease		heart	ENSG00000259475
15	15q26.3	99146746	99244277	1	respiratory system disease	SYNM, TTC23	adipose tissue, brain, immune system	ENSG00000103852, ENSG00000182253, ENSG00000261054
16	16p13.3	1016917	1017171	1	autoimmune disease	CEROX1, CHTF18, SOX8, TELO2	aorta, skin of body	ENSG00000005513, ENSG00000100726, ENSG00000127586, ENSG00000260807
16	16p13.3	1954717	1964282	1	cardiovascular disease	GFER, JPT2, MSRB1, NDUFB10, RPL3L, RPS2, SNHG9, SYNGR3, TBL3, ZNF598	adipose tissue, blood, brain, esophagus, fibroblast, heart, immune system, induced pluripotent stem cell, lymphoblastoid cell line, pancreas, skeletal muscle tissue, skin of body, small intestine, testis	ENSG00000127554, ENSG00000127561, ENSG00000140986, ENSG00000140988, ENSG00000140990, ENSG00000167962, ENSG00000183751, ENSG00000198736, ENSG00000206053, ENSG00000255198
16	16p13.3	2215270	2215270	1	cardiovascular disease	BRICD5, MLST8, PGP	adipose tissue, blood, brain, immune system, lymphoblastoid cell line, skin of body	ENSG00000167965, ENSG00000182685, ENSG00000184207, ENSG00000261613
16	16p13.13	10647125	10647125	1	respiratory system disease	EMP2	brain, lung	ENSG00000213853
16	16p13.13	11607272	11613715	1	autoimmune disease	ENSG00000188897, LITAF, SNN, TVP23A	adipose tissue, adrenal gland, blood, colon, immune system, lymphoblastoid cell line, skeletal muscle tissue, skin of body	ENSG00000166676, ENSG00000184602, ENSG00000188897, ENSG00000189067
16	16p13.13	12447295	12447295	1	breast cancer	NPIPB2, SNX29	blood, testis	ENSG00000048471, ENSG00000234719
16	16p12.3	19833543	19933041	1	metabolic disease	GDE1, GPRC5B, IQCK, KNOP1	adipose tissue, adrenal gland, aorta, blood, brain, breast, colon, esophagus, female gonad, heart, immune system, kidney, liver, lung, lymphoblastoid cell line, neuron, pancreas, pituitary gland, prostate gland, saliva-secreting gland, skeletal muscle tissue, skin of body, small intestine, spleen, stomach, testis, thyroid gland, uterus, vagina	ENSG00000006007, ENSG00000103550, ENSG00000167191, ENSG00000174628, ENSG00000261195, ENSG00000261312
16	16p12.3	20550166	20550166	1	breast cancer	ACSM1	colon, thyroid gland	ENSG00000166743
16	16p12.1	24887918	24887918	1	breast cancer	LINC02175, SLC5A11	blood, neuron	ENSG00000158865, ENSG00000262155
16	16p12.1	25231349	25231349	1	breast cancer	ZKSCAN2	adipose tissue, adrenal gland, aorta, brain, breast, colon, esophagus, fibroblast, liver, neuron, skeletal muscle tissue, small intestine, spleen, testis	ENSG00000155592
16	16p12.1	27325106	27360218	1	allergic disease	ENSG00000261329, IL4R, KATNIP, NSMCE1, NSMCE1-DT	adipose tissue, adrenal gland, aorta, esophagus, fibroblast, immune system, lymphoblastoid cell line, pancreas, skin of body	ENSG00000047578, ENSG00000077238, ENSG00000169189, ENSG00000245888, ENSG00000259940, ENSG00000261329, ENSG00000274092
16	16p12.1	28335819	28335819	1	autoimmune disease	NPIPB6	testis	ENSG00000198156
16	16p11.2	29928556	29974884	1	mental or behavioural disorder	INO80E, MAPK3, NPIPB12, NPIPB13, SEPTIN1, SLX1A, SLX1B, TBX6, YPEL3	adipose tissue, aorta, blood, brain, breast, colon, esophagus, female gonad, heart, immune system, induced pluripotent stem cell, lung, lymphoblastoid cell line, neuron, pituitary gland, prostate gland, skin of body, spleen, stomach, thyroid gland, vagina	ENSG00000090238, ENSG00000102882, ENSG00000132207, ENSG00000149922, ENSG00000169203, ENSG00000169592, ENSG00000180096, ENSG00000181625, ENSG00000198064
16	16p11.2	30091839	30163605	1	autoimmune disease	BOLA2, BOLA2-SMG1P6, CD2BP2, DOC2A, ENSG00000285043, GDPD3, HIRIP3, INO80E, ITGAL, KCTD13, MAPK3, NPIPB11, NPIPB12, NPIPB13, PAGR1, PPP4C, QPRT, SEPHS2, SEPTIN1, SEZ6L2, SLX1A, SLX1B, SPN, TAOK2, TBC1D10B, TBX6, TLCD3B, TMEM219, YPEL3, YPEL3-DT	adipose tissue, adrenal gland, aorta, blood, brain, breast, colon, esophagus, female gonad, fibroblast, heart, immune system, induced pluripotent stem cell, liver, lung, lymphoblastoid cell line, neuron, pancreas, pituitary gland, placenta, prostate gland, saliva-secreting gland, skeletal muscle tissue, skin of body, small intestine, spleen, stomach, testis, thyroid gland, uterus, vagina	ENSG00000005844, ENSG00000090238, ENSG00000102882, ENSG00000102886, ENSG00000103485, ENSG00000132207, ENSG00000149922, ENSG00000149923, ENSG00000149926, ENSG00000149927, ENSG00000149929, ENSG00000149930, ENSG00000149932, ENSG00000169203, ENSG00000169217, ENSG00000169221, ENSG00000169592, ENSG00000174938, ENSG00000174943, ENSG00000179918, ENSG00000180096, ENSG00000181625, ENSG00000183336, ENSG0000…
16	16p11.2	30459788	30489664	1	autoimmune disease	CFAP119, CORO1A, GDPD3, ITGAL, MAPK3, NPIPB12, NPIPB13, SEPHS2, SEPTIN1, SLX1A, SULT1A3, TBC1D10B, TBX6, YPEL3	adipose tissue, adrenal gland, aorta, blood, brain, breast, colon, esophagus, female gonad, fibroblast, heart, immune system, induced pluripotent stem cell, liver, lung, lymphoblastoid cell line, neuron, pancreas, pituitary gland, prostate gland, skeletal muscle tissue, skin of body, testis, thyroid gland	ENSG00000005844, ENSG00000090238, ENSG00000102879, ENSG00000102882, ENSG00000102886, ENSG00000132207, ENSG00000149922, ENSG00000169203, ENSG00000169221, ENSG00000179918, ENSG00000180096, ENSG00000196118, ENSG00000198064, ENSG00000235560, ENSG00000260487, ENSG00000261052, ENSG00000261332, ENSG00000261367
16	16q12.1	49245091	49245091	1	allergic disease	CBLN1	adipose tissue	ENSG00000102924
16	16q12.1	50322085	50366176	1	autoimmune disease	ADCY7, BRD7, CYLD, NKD1, SNX20, TENT4B	aorta, blood, brain, immune system	ENSG00000083799, ENSG00000121274, ENSG00000121281, ENSG00000140807, ENSG00000166164, ENSG00000167208
16	16q12.1	51526850	51526850	1	hypertensive disorder	SALL1	fibroblast	ENSG00000103449
16	16q12.2	55440412	55460722	1	hearing disorder	IRX6, MMP2-AS1	adipose tissue, blood, breast, colon, immune system, lung, lymphoblastoid cell line, pituitary gland, prostate gland, skin of body, stomach, thyroid gland	ENSG00000159387, ENSG00000260135, ENSG00000274508
16	16q13	56345880	56387075	1	breast cancer	AMFR, BBS2, MT1A, MT1F, OGFOD1	adipose tissue, aorta, blood, brain, breast, colon, esophagus, fibroblast, heart, immune system, induced pluripotent stem cell, liver, lung, lymphoblastoid cell line, neuron, pancreas, placenta, prostate gland, rectum, saliva-secreting gland, skeletal muscle tissue, skin of body, small intestine, spleen, stomach, testis, thyroid gland	ENSG00000087263, ENSG00000125124, ENSG00000159461, ENSG00000198417, ENSG00000205362, ENSG00000274031
16	16q13	56956804	56963437	1	eye disease	CETP, HERPUD1, MT1E, NLRC5, PSME3IP1	adipose tissue, colon, esophagus, fibroblast, immune system, induced pluripotent stem cell, lung, lymphoblastoid cell line, pancreas, stomach	ENSG00000051108, ENSG00000087237, ENSG00000140853, ENSG00000169715, ENSG00000172775
16	16q22.1	66837798	66914005	1	hypertensive disorder	BEAN1, CES2, CES3, NAE1, PDP2, TK2	esophagus, immune system, lung, lymphoblastoid cell line, placenta	ENSG00000159593, ENSG00000166546, ENSG00000166548, ENSG00000172828, ENSG00000172831, ENSG00000172840
16	16q22.1	67436424	67488386	1	respiratory system disease	ATP6V0D1, LRRC36, ZDHHC1	immune system, pancreas	ENSG00000159708, ENSG00000159714, ENSG00000159720
16	16q22.1	69169005	69169005	1	cardiovascular disease	UTP4	brain, immune system, neuron	ENSG00000141076
16	16q22.1	69316966	69316966	1	cardiovascular disease	UTP4	adipose tissue, adrenal gland, blood, brain, breast, colon, esophagus, fibroblast, immune system, lymphoblastoid cell line, skeletal muscle tissue, skin of body, stomach, testis	ENSG00000141076
16	16q22.1	69701368	69701368	1	joint disease	NQO1	brain	ENSG00000181019
16	16q22.2	72180377	72180377	1	mental or behavioural disorder	ATXN1L, DHODH, HP, HPR, IST1, PHLPP2, PMFBP1, TXNL4B, ZNF19	adipose tissue, brain, immune system, induced pluripotent stem cell, liver, lymphoblastoid cell line, skeletal muscle tissue, testis, thyroid gland	ENSG00000040199, ENSG00000102967, ENSG00000118557, ENSG00000140830, ENSG00000157429, ENSG00000182149, ENSG00000224470, ENSG00000257017, ENSG00000261701
16	16q22.2	72310080	72310080	1	mental or behavioural disorder	HPR	brain	ENSG00000261701
16	16q22.2	72550655	72550655	1	breast cancer	DHODH, PMFBP1	brain, esophagus, lymphoblastoid cell line, skin of body	ENSG00000102967, ENSG00000118557, ENSG00000260664
16	16q23.2	80616908	80616908	1	breast cancer	DYNLRB2	testis	ENSG00000168589
16	16q23.2	81101255	81101255	1	breast cancer	ATMIN, CENPN, GCSH	blood, brain, esophagus, fibroblast, immune system, induced pluripotent stem cell, lung, lymphoblastoid cell line, skeletal muscle tissue, skin of body, testis, thyroid gland	ENSG00000140905, ENSG00000166451, ENSG00000166454, ENSG00000260643, ENSG00000261061, ENSG00000261838, ENSG00000284512
16	16q23.2	81501185	81501185	1	metabolic disease	CMIP	adipose tissue, lymphoblastoid cell line	ENSG00000153815
16	16q23.3	82129207	82149910	1	male reproductive organ cancer	MPHOSPH6	adipose tissue, adrenal gland, aorta, blood, brain, colon, esophagus, heart, immune system, induced pluripotent stem cell, lymphoblastoid cell line, neuron, pancreas, pituitary gland, skeletal muscle tissue, skin of body, small intestine, spleen, stomach, testis, thyroid gland	ENSG00000135698, ENSG00000261235
16	16q23.3	83012185	83012185	1	cardiovascular disease	CDH13	aorta	ENSG00000140945
16	16q24.1	85976134	85988018	1	autoimmune disease	IRF8	colon, immune system, lymphoblastoid cell line, rectum, stomach, testis	ENSG00000140968, ENSG00000269667, ENSG00000285040
16	16q24.2	87052886	87052886	1	breast cancer		testis	ENSG00000261651
16	16q24.2	87523831	87547249	1	cardiovascular disease	C16orf95, FBXO31, KLHDC4, ZCCHC14	brain, immune system, induced pluripotent stem cell	ENSG00000103264, ENSG00000104731, ENSG00000140948, ENSG00000260456, ENSG00000269935
16	16q24.3	88769137	88775709	1	abnormality of blood and blood-forming tissues	APRT, PIEZO1	blood, immune system, pancreas	ENSG00000103335, ENSG00000198931
17	17p13.3	664913	715922	1	male reproductive organ cancer	C17orf97, GEMIN4, GLOD4, MRM3, RFLNB, TLCD3A, VPS53	adipose tissue, blood, brain, colon, esophagus, fibroblast, heart, immune system, liver, pancreas, rectum, skeletal muscle tissue, small intestine, stomach, testis	ENSG00000141252, ENSG00000167695, ENSG00000167699, ENSG00000171861, ENSG00000179409, ENSG00000183688, ENSG00000187624, ENSG00000262905, ENSG00000263015
17	17p13.3	1734164	1734164	1	breast cancer	MIR22HG, RPA1, SERPINF2, TLCD2, WDR81	adipose tissue, adrenal gland, aorta, blood, brain, colon, esophagus, female gonad, fibroblast, immune system, induced pluripotent stem cell, lymphoblastoid cell line, neuron, pituitary gland, skeletal muscle tissue, skin of body, spleen, testis	ENSG00000132383, ENSG00000167711, ENSG00000167716, ENSG00000185561, ENSG00000186594
17	17p13.3	2671527	2671527	1	hearing disorder	PAFAH1B1, SGSM2	blood, immune system	ENSG00000007168, ENSG00000141258
17	17p13.2	4440156	4440156	1	breast cancer	SPNS3	adrenal gland	ENSG00000182557, ENSG00000262823
17	17p13.1	10127773	10127866	1	eye disease	GAS7	fibroblast	ENSG00000007237
17	17p12	14255844	14255844	1	eye disease		brain	ENSG00000231595
17	17p11.2;17p12	16058679	16143531	1	nervous system disease	ADORA2B, CENPV, NCOR1, PIGL, TRPV2, TTC19, ZSWIM7	adipose tissue, adrenal gland, aorta, blood, brain, esophagus, female gonad, fibroblast, heart, immune system, liver, lymphoblastoid cell line, neuron, pancreas, pituitary gland, prostate gland, saliva-secreting gland, skeletal muscle tissue, skin of body, small intestine, spleen, stomach, testis, thyroid gland, uterus	ENSG00000011295, ENSG00000108474, ENSG00000141027, ENSG00000166582, ENSG00000170425, ENSG00000187688, ENSG00000214941
17	17p11.2	17721035	17735447	1	allergic disease	ALKBH5, DRC3, RAI1, SREBF1, TOM1L2	brain, esophagus, immune system, skeletal muscle tissue	ENSG00000072310, ENSG00000091542, ENSG00000108557, ENSG00000171962, ENSG00000175662
17	17q11.1	27187813	27187813	1	breast cancer	KSR1	blood	ENSG00000141068
17	17q11.2	27460208	27542007	1	autoimmune disease	KSR1, LGALS9, NOS2	aorta, blood, brain, immune system, skeletal muscle tissue, testis	ENSG00000007171, ENSG00000141068, ENSG00000168961, ENSG00000265801
17	17q11.2	27752663	27752663	1	skin disease	NOS2	brain	ENSG00000007171
17	17q11.2	28383551	28396803	1	nervous system disease	POLDIP2, SARM1, SLC46A1, TMEM199, TMEM97	adipose tissue, aorta, blood, brain, breast, esophagus, fibroblast, heart, immune system, liver, neuron, testis, thyroid gland	ENSG00000004139, ENSG00000004142, ENSG00000076351, ENSG00000109084, ENSG00000244045
17	17q11.2	28642377	28642377	1	breast cancer	PROCA1, RAB34, TLCD1	adipose tissue, aorta, blood, brain, breast, colon, esophagus, fibroblast, heart, immune system, lung, lymphoblastoid cell line, neuron, pituitary gland, skin of body, small intestine, thyroid gland	ENSG00000109113, ENSG00000160606, ENSG00000167525
17	17q11.2	29036732	29036732	1	mental or behavioural disorder	GIT1	blood, brain	ENSG00000108262, ENSG00000221995
17	17q11.2	29249944	29249944	1	mental or behavioural disorder		neuron	ENSG00000221995
17	17q11.2	30573843	30573897	1	hypertensive disorder	BLMH, CPD, CRLF3, GOSR1, TEFM	adipose tissue, blood, brain, colon, fibroblast, immune system, lung, lymphoblastoid cell line, neuron, pituitary gland, skin of body, testis	ENSG00000108578, ENSG00000108582, ENSG00000108587, ENSG00000172171, ENSG00000176390, ENSG00000231421, ENSG00000259928, ENSG00000263531, ENSG00000263603, ENSG00000265443
17	17q11.2	30729320	30729320	1	breast cancer		adipose tissue, fibroblast, neuron	ENSG00000265791, ENSG00000266490
17	17q11.2	31263599	31263599	1	joint disease	NF1	adipose tissue	ENSG00000196712
17	17q11.2	31376356	31376356	1	joint disease	EVI2A	immune system	ENSG00000126860
17	17q12	34247429	34247429	1	autoimmune disease		immune system	ENSG00000265125
17	17q12	35065668	35065668	1	breast cancer	CCT6B, LIG3, RFFL, SLFN5	adipose tissue, adrenal gland, aorta, blood, brain, breast, colon, esophagus, fibroblast, heart, immune system, lung, lymphoblastoid cell line, neuron, pituitary gland, saliva-secreting gland, skeletal muscle tissue, skin of body, stomach, thyroid gland	ENSG00000005156, ENSG00000092871, ENSG00000132141, ENSG00000166750
17	17q12	39280235	39280235	1	allergic disease	GPR179	immune system	ENSG00000277399
17	17q12	39470410	39470410	1	skin disease	CDK12, FBXL20, GSDMA, GSDMB, MED1, MED24, ORMDL3, PGAP3, PSMD3, STAC2	aorta, blood, brain, fibroblast, immune system, lymphoblastoid cell line, skeletal muscle tissue, skin of body, thyroid gland	ENSG00000008838, ENSG00000073605, ENSG00000108306, ENSG00000108344, ENSG00000125686, ENSG00000141750, ENSG00000161395, ENSG00000167258, ENSG00000167914, ENSG00000172057
17	17q21.2	42238611	42238611	1	skin disease	DHX58, HSPB9, RAB5C, STAT3	induced pluripotent stem cell, lymphoblastoid cell line, skeletal muscle tissue, skin of body, testis	ENSG00000108771, ENSG00000108774, ENSG00000168610, ENSG00000260325
17	17q21.32	47170506	47170506	1	respiratory system disease	LRRC37A	testis	ENSG00000176681
17	17q21.32	47557873	47557873	1	autoimmune disease	EFCAB13, EFCAB13-DT	brain, induced pluripotent stem cell, prostate gland, testis, vagina	ENSG00000178852, ENSG00000263293
17	17q22	55118930	55142476	1	breast cancer	COX11, HLF, STXBP4, TOM1L1	brain, esophagus, fibroblast, heart, immune system, induced pluripotent stem cell, lung, lymphoblastoid cell line, pituitary gland, skeletal muscle tissue, skin of body, small intestine, thyroid gland	ENSG00000108924, ENSG00000141198, ENSG00000166260, ENSG00000166263
17	17q22	56699594	56699594	1	respiratory system disease	NOG	blood, esophagus	ENSG00000183691, ENSG00000263004
17	17q22	56803632	56824694	1	autoimmune disease	C17orf67, COIL, DGKE, SCPEP1, TRIM25	brain, immune system, lymphoblastoid cell line, skin of body, testis	ENSG00000121058, ENSG00000121060, ENSG00000121064, ENSG00000153933, ENSG00000214226
17	17q22	58686657	58686657	1	cardiovascular disease	SEPTIN4	immune system	ENSG00000108387
17	17q23.1	59739396	59946914	1	autoimmune disease	DHX40, HEATR6, PTRH2, RNFT1, RNFT1-DT, RPS6KB1, TUBD1, VMP1	adipose tissue, adrenal gland, aorta, blood, brain, breast, colon, esophagus, fibroblast, immune system, lymphoblastoid cell line, neuron, pituitary gland, placenta, skeletal muscle tissue, skin of body, small intestine, spleen, testis, thyroid gland	ENSG00000062716, ENSG00000068097, ENSG00000108406, ENSG00000108423, ENSG00000108443, ENSG00000141378, ENSG00000189050, ENSG00000267248, ENSG00000267302, ENSG00000273702
17	17q23.2	62559465	62642697	1	respiratory system disease	MRC2	adipose tissue, aorta, brain, esophagus, fibroblast, skin of body	ENSG00000011028, ENSG00000264546, ENSG00000274565
17	17q23.3	63694690	63746312	1	body height	DDX42, FTSJ3, SMARCD2	esophagus, immune system	ENSG00000108592, ENSG00000108604, ENSG00000198231
17	17q23.3	63867564	63928899	1	body height	FTSJ3, GH2, SMARCD2	blood, brain, immune system, induced pluripotent stem cell, placenta, stomach, thyroid gland	ENSG00000108592, ENSG00000108604, ENSG00000136487
17	17q24.2	67873957	67873957	1	metabolic disease	BPTF, C17orf58, HELZ, KPNA2	adipose tissue, adrenal gland, aorta, blood, brain, breast, colon, esophagus, fibroblast, heart, immune system, lung, lymphoblastoid cell line, neuron, pituitary gland, prostate gland, skeletal muscle tissue, skin of body, testis, thyroid gland	ENSG00000171634, ENSG00000182481, ENSG00000186665, ENSG00000198265, ENSG00000265055, ENSG00000267731, ENSG00000274561, ENSG00000274712, ENSG00000277476, ENSG00000278730, ENSG00000278740
17	17q24.2	68395685	68429736	1	cardiovascular disease	PRKAR1A, WIPI1	adipose tissue, aorta, blood, brain, immune system, rectum, small intestine	ENSG00000070540, ENSG00000108946
17	17q24.3	69934455	69966463	1	respiratory system disease	LINC01497	adipose tissue, brain, colon, esophagus, female gonad, neuron, skin of body, testis	ENSG00000237560
17	17q24.3	70341044	70341044	1	cardiovascular disease	KCNJ2, KCNJ2-AS1	skeletal muscle tissue	ENSG00000123700, ENSG00000267365
17	17q24.3	72643349	72643349	1	autoimmune disease		colon, esophagus	ENSG00000263893
17	17q25.1	74309654	74309654	1	breast cancer	DNAI2, GPR142, KIF19, MGC16275, TTYH2	adipose tissue, adrenal gland, immune system, neuron, pituitary gland, spleen, testis, thyroid gland	ENSG00000141540, ENSG00000171595, ENSG00000196169, ENSG00000246731, ENSG00000257008, ENSG00000266106
17	17q25.1	75830325	75830325	1	hypertensive disorder	UNC13D	blood	ENSG00000092929
17	17q25.1	76317470	76317470	1	breast cancer	H3-3B, PRPSAP1, SNHG16	adipose tissue, aorta, blood, brain, colon, esophagus, neuron, pituitary gland, skin of body, spleen, stomach, thyroid gland	ENSG00000132475, ENSG00000161542, ENSG00000163597
17	17q25.3	79797749	79810469	1	breast cancer	CBX8	adipose tissue, breast, colon, heart, immune system, lung, neuron, skin of body	ENSG00000141570
17	17q25.3	80205094	80205094	1	skin disease	CARD14, RNF213, SGSH, SLC26A11	adipose tissue, adrenal gland, aorta, blood, brain, breast, colon, esophagus, female gonad, fibroblast, heart, immune system, induced pluripotent stem cell, kidney, liver, lung, lymphoblastoid cell line, neuron, pancreas, pituitary gland, placenta, prostate gland, saliva-secreting gland, skeletal muscle tissue, skin of body, small intestine, spleen, stomach, testis, thyroid gland, uterus	ENSG00000141527, ENSG00000173821, ENSG00000181045, ENSG00000181523, ENSG00000262580
17	17q25.3	83104098	83107253	1	eye disease	METRNL, TBCD	adipose tissue, aorta, esophagus, heart, immune system, neuron, pancreas, placenta, testis, thyroid gland	ENSG00000141556, ENSG00000176845, ENSG00000261888, ENSG00000262339, ENSG00000274370
18	18p11.31	3822871	3822871	1	allergic disease	DLGAP1	adrenal gland	ENSG00000170579
18	18p11.31	4104905	4104905	1	breast cancer	DLGAP1-AS4	brain	ENSG00000263878
18	18p11.22	8800725	8801353	1	respiratory system disease	GACAT2, MTCL1	aorta, brain, fibroblast, heart, lung, neuron, placenta, testis	ENSG00000168502, ENSG00000265962, ENSG00000272788
18	18p11.21	13675614	13675614	1	breast cancer	RNMT	immune system	ENSG00000101654
18	18q11.2	22036064	22036064	1	hypertensive disorder	ABHD3, MIB1	immune system, skin of body	ENSG00000101752, ENSG00000158201
18	18q11.2	23563219	23563775	1	cardiovascular disease	ANKRD29, CABLES1, NPC1, RIOK3, RMC1, TMEM241	adipose tissue, aorta, blood, brain, breast, cartilage element, colon, esophagus, fibroblast, heart, immune system, induced pluripotent stem cell, layer of synovial tissue, lung, lymphoblastoid cell line, neuron, pancreas, prostate gland, saliva-secreting gland, skeletal muscle tissue, skin of body, small intestine, stomach, thyroid gland, uterus, vagina	ENSG00000101782, ENSG00000134490, ENSG00000134508, ENSG00000141452, ENSG00000141458, ENSG00000154065
18	18q11.2	26752512	26757460	1	breast cancer	AQP4-AS1, KCTD1, PCAT18	brain, thyroid gland	ENSG00000134504, ENSG00000260372, ENSG00000263677, ENSG00000265369, ENSG00000275805
18	18q11.2	26901308	27044066	1	breast cancer	AQP4-AS1, CHST9	brain, heart, lung, pituitary gland, prostate gland	ENSG00000154080, ENSG00000260372, ENSG00000264790, ENSG00000265374
18	18q12.1	33167271	33167271	1	autoimmune disease	CCDC178, KLHL14	adipose tissue	ENSG00000166960, ENSG00000197705
18	18q12.2	35741068	35741068	1	breast cancer	GALNT1, SLC39A6	blood, immune system	ENSG00000141424, ENSG00000141429
18	18q12.2	39303773	39303773	1	mental or behavioural disorder		brain	ENSG00000283458
18	18q12.3	45553624	45553624	1	breast cancer	PSTPIP2	adipose tissue, aorta, immune system, testis	ENSG00000152229, ENSG00000285790
18	18q21.1	48947822	48947822	1	cardiovascular disease	SMAD7	immune system	ENSG00000101665
18	18q21.1	50128258	50128258	1	breast cancer	MYO5B	skin of body, spleen	ENSG00000167306
18	18q21.2	53088362	53088362	1	mental or behavioural disorder	DCC	brain	ENSG00000187323
18	18q21.2	53226240	53228263	1	mental or behavioural disorder	DCC	brain	ENSG00000187323
18	18q21.2	55434367	55532886	1	mental or behavioural disorder	LINC01415	brain, fibroblast, neuron	ENSG00000267325
18	18q21.2	55847821	55847821	1	male reproductive organ cancer	ENSG00000206129	thyroid gland	ENSG00000206129
18	18q21.31	57151499	57151499	1	breast cancer		testis	ENSG00000267225
18	18q21.31	58574986	58574986	1	breast cancer	ALPK2, NARS1	fibroblast, immune system, testis	ENSG00000134440, ENSG00000198796, ENSG00000267257, ENSG00000267579
18	18q21.33	62337813	62343215	1	allergic disease	PIGN, TNFRSF11A	blood, lymphoblastoid cell line	ENSG00000141655, ENSG00000197563
18	18q21.33	62486056	62486056	1	hearing disorder	ZCCHC2	immune system, placenta	ENSG00000141664
18	18q21.33	63293077	63293077	1	respiratory system disease	KDSR	adipose tissue, immune system	ENSG00000119537
18	18q21.33	63775385	63790435	1	allergic disease	HMSD, SERPINB10, SERPINB2, SERPINB4, SERPINB7, SERPINB8	adipose tissue, blood, brain, esophagus, fibroblast, immune system, lymphoblastoid cell line, neuron, skin of body, testis, thyroid gland	ENSG00000166396, ENSG00000166401, ENSG00000197632, ENSG00000206073, ENSG00000221887, ENSG00000242550, ENSG00000283667
18	18q22.1	65564966	65564966	1	breast cancer		brain, neuron	ENSG00000263720, ENSG00000265217
18	18q23	77053551	77053551	1	breast cancer	MBP	immune system, lymphoblastoid cell line, skeletal muscle tissue	ENSG00000197971, ENSG00000275178
18	18q23	79010820	79010820	1	male reproductive organ cancer	ATP9B	brain, immune system, skeletal muscle tissue	ENSG00000166377, ENSG00000267655
18	18q23	79460616	79460616	1	autoimmune disease	NFATC1	blood, fibroblast, immune system, lymphoblastoid cell line, testis	ENSG00000131196, ENSG00000286186
19	19p13.3	658335	658335	1	hearing disorder	PALM	blood	ENSG00000099864
19	19p13.3	2005703	2005703	1	breast cancer	BTBD2, MOB3A	adipose tissue, blood, immune system, lymphoblastoid cell line, neuron	ENSG00000133243, ENSG00000172081
[truncated: 118 more rows]
